# Supplementary material for: The response of porcine monocyte derived macrophages and dendritic cells to Salmonella Typhimurium and lipopolysaccharide
Source: BMC Vet Res. 2014 Oct 1;10:244. doi: 10.1186/s12917-014-0244-1 (PMC4195948; doi:10.1186/s12917-014-0244-1)
Supplement: Additional file 1: — The complete list of all proteins identified by LC-MS/MS any time in this study. [file 12917_2014_244_MOESM1_ESM.xlsx]

## Sheet: List1
Additional file 1.
The complete list of all proteins identified by LC-MS/MS any time in this study
The following values were used for filtering the data:
	1) Summ of counts ≥ 12 to include the data into reliable proteins and into Venn's diagram Fig. 3A (summs of counts calculated in columns I, M, U and Y)
	2) The ratio between treated group and non-stimulated cells ≥ 2 to include the protein among the induced proteins (Venn's diagramm Fig. 3B) (columns F, J for MoDC and R and V for MoMΦ)
	3) The summ of folds > 20 in case of MoDC or > 30 in case of MoMΦ to include protein in QRT-PCR verification (calculated in columns N for MoDC and Z for MoMΦ)
NS = non-stimulated, STM = Salmonella Typhimurium
Accession	Description	DC_Σ# Unique Peptides	DC_Σ# PSMs	DC_Area	DC_LPS/DC_NS	DC_LPS/DC_NS Count	DC_LPS/DC_NS Variability (%)	DC_LPS/DC_NS Summ of counts (column G)	DC_STM/DC_NS	DC_STM/DC_NS Count	DC_STM/DC_NS Variability (%)	DC_STM/DC_NS Summ of counts (column K)	DC Summ of folds (columns F + J)	Mφ_Σ# Unique Peptides	Mφ_Σ# PSMs	Mφ_Area	Mφ_LPS/Mφ_NS	Mφ_LPS/Mφ_NS Count	Mφ_LPS/Mφ_NS Variability (%)	Mφ_LPS/Mφ_NS Summ of counts (column S)	Mφ_STM/Mφ_NS	Mφ_STM/Mφ_NS Count	Mφ_STM/Mφ_NS Variability (%)	Mφ_STM/Mφ_NS Summ of counts (column W)	Mφ Summ of folds (columns R + V)
A0FJ29	Lactoferrin OS=Sus scrofa PE=2 SV=1 - [A0FJ29_PIG]							0				0	0	7	16	598962	34.0809	-;-;-;-;-;-;1;1;-;1;-;-	167.515	3	18.1911	-;-;-;-;-;-;2;1;-;1;-;-	168.122	4	52.2719
A0MWC5	Monocyte differentiation antigen CD14 OS=Sus scrofa GN=CD14 PE=2 SV=1 - [A0MWC5_PIG]	5	15	4.9956e+06	31.3795	-;-;-;1;-;-;-;-;-;1;2;2	145.843	6	19.9884	-;-;-;-;-;-;-;-;-;1;2;2	151.219	5	51.3679							0				0	0
A0PFK5	F-actin capping protein alpha 1 subunit OS=Sus scrofa GN=CP alpha1 PE=2 SV=1 - [A0PFK5_PIG]	9	166	5.4736e+07	1.17804	5;6;5;6;4;6;5;4;4;6;5;6	99.8539	62	0.742817	6;6;6;6;4;5;5;5;4;6;5;6	81.023	64	1.92085	10	165	1.9331e+07	6.91572	8;6;6;5;3;3;4;3;5;6;8;5	116.595	62	0.402293	8;6;5;4;3;2;4;3;4;6;7;4	68.9186	56	7.31802
A0PFK6	F-actin capping protein subunit alpha 2 OS=Sus scrofa GN=CP alpha2 PE=2 SV=1 - [A0PFK6_PIG]	8	91	2.88252e+07	1.66556	2;1;4;3;4;3;3;3;5;2;2;4	110.891	36	0.826499	4;2;5;3;4;3;3;4;6;2;2;4	122.936	42	2.49206	6	49	1.26964e+07	2.72535	2;1;1;-;-;-;-;1;2;2;1;-	94.3092	10	0.0431986	2;1;1;-;-;-;-;1;2;1;1;-	139.532	9	2.76855
A0ZPR3	CD1A antigen OS=Sus scrofa GN=pCD1A PE=2 SV=1 - [A0ZPR3_PIG]	2	2	3.53402e+06	1.69215	-;-;-;-;1;-;-;-;-;-;-;-		1	0.286221	-;-;-;-;1;-;-;-;-;-;-;-		1	1.97837							0				0	0
A0ZPR4	CD1B antigen OS=Sus scrofa GN=pCD1B PE=2 SV=1 - [A0ZPR4_PIG]	7	40	4.63474e+06	1.05056	2;-;-;3;3;2;-;-;-;1;2;3	48.2967	16	0.739302	3;1;1;1;1;2;-;1;1;1;2;3	61.1821	17	1.78986							0				0	0
A0ZYT4	Elongation initiation factor 4E (Fragment) OS=Sus scrofa GN=EIF4E PE=2 SV=1 - [A0ZYT4_PIG]							0				0	0	1	10	5.42194e+06	0.561067	1;1;-;-;-;-;-;-;-;-;-;-	15.5418	2	0.722008	1;1;-;-;-;-;-;-;-;-;-;-	16.4041	2	1.28307
A1E295	Cathepsin B OS=Sus scrofa GN=CTSB PE=1 SV=1 - [CATB_PIG]	15	773	3.23205e+08	0.752116	15;14;19;20;19;21;17;20;15;18;20;18	83.813	216	0.866962	15;15;20;20;19;21;17;20;17;18;20;18	51.9722	220	1.61908	16	489	1.69346e+08	7.91197	10;12;11;11;14;13;14;12;12;15;13;15	97.5941	152	0.586032	10;12;11;8;13;12;15;13;12;14;12;15	57.0471	147	8.498
A1X898	Procollagen-proline 2-oxoglutarate-4-dioxygenase OS=Sus scrofa GN=P4HA1 PE=2 SV=1 - [A1X898_PIG]	4	8	1.72259e+06	7.72339	-;-;-;-;-;-;1;-;-;-;2;2	142.158	5	4.31651	-;-;-;-;-;-;1;-;-;-;2;2	148.457	5	12.0399	1	2	576769				0				0	0
A1XQR7	Protein QIL1 OS=Sus scrofa GN=QIL1 PE=3 SV=1 - [QIL1_PIG]							0				0	0	3	6	2.19609e+06	34.0224	-;-;-;1;-;-;-;1;-;1;-;-	167.949	3	17.9313	-;-;-;1;-;-;-;1;-;1;-;-	170.09	3	51.9537
A1XQS3	Mitochondrial NDUFA4 OS=Sus scrofa GN=NDUFA4 PE=4 SV=1 - [A1XQS3_PIG]	1	11	4.20939e+06	0.997782	-;-;-;1;1;-;1;-;-;1;1;1	54.6878	6	0.794997	-;-;-;1;1;-;-;1;-;1;1;1	30.0422	6	1.79278	1	5	3.33434e+06	12.563	-;-;1;1;-;-;1;-;-;-;-;1	139.338	4	0.28896	-;-;1;1;-;-;1;-;-;-;-;1	110.836	4	12.852
A1XQU0	NDUFV2 OS=Sus scrofa GN=NUDFV2 PE=2 SV=1 - [A1XQU0_PIG]	2	3	934202	100	-;-;-;-;-;-;-;-;-;-;1;-		1	50.3875	-;-;-;-;-;-;-;1;-;-;1;-	139.246	2	150.388	4	14	973776	100	-;-;1;1;1;-;-;-;-;-;-;-	0	3	91.0064	-;-;1;1;1;-;-;-;-;-;-;-	17.1168	3	191.006
A1XQU1	Proteasome subunit beta type-7 OS=Sus scrofa GN=PSMB7 PE=2 SV=2 - [PSB7_PIG]	4	26	1.9968e+06	1.18285	3;1;2;1;1;-;3;3;3;1;-;-	150.607	18	0.210873	3;1;3;1;1;-;2;3;3;1;-;-	134.984	18	1.39372	4	16	654492	5.61831	1;-;1;1;-;1;1;-;-;1;1;-	87.7607	7	0.472346	1;-;1;1;-;1;1;-;-;1;1;-	84.3321	7	6.09066
A1XQU3	60S ribosomal protein L14 OS=Sus scrofa GN=RPL14 PE=2 SV=1 - [RL14_PIG]	5	99	2.6979e+07	1.26009	3;3;2;4;6;4;5;5;5;5;4;5	79.4251	51	0.798385	3;3;2;4;6;4;5;5;5;5;4;4	70.1649	50	2.05847	5	63	8.85384e+06	24.8936	1;1;2;2;2;5;3;3;3;4;3;4	116.198	33	4.18781	1;1;2;1;2;3;3;3;3;3;3;4	164.478	29	29.0814
A1XQU5	60S ribosomal protein L27 OS=Sus scrofa GN=RPL27 PE=2 SV=1 - [RL27_PIG]	4	48	2.39512e+07	3.68713	2;1;-;2;2;2;3;3;1;3;5;3	161.728	27	2.07399	2;1;-;2;2;2;4;3;1;3;5;3	149.31	28	5.76112	4	35	1.13313e+07	10.2076	1;-;3;2;3;2;2;2;-;3;2;3	109.009	23	1.08367	1;-;3;1;3;1;2;2;-;3;1;3	101.807	20	11.2913
A1XQU9	40S ribosomal protein S20 OS=Sus scrofa GN=RPS20 PE=3 SV=1 - [RS20_PIG]	3	43	1.35172e+07	0.856555	3;2;1;1;3;2;2;3;2;1;3;1	81.0987	24	0.858494	3;2;1;-;3;2;2;3;2;1;3;1	35.8971	23	1.71505	3	10	4.50362e+06	7.3045	1;-;1;-;1;-;-;-;-;-;-;2	123.934	5	0.708132	1;-;1;-;1;-;-;-;-;-;-;1	66.3948	4	8.01263
A1XQV4	Tropomyosin alpha-3 chain OS=Sus scrofa GN=TPM3 PE=2 SV=1 - [TPM3_PIG]							0				0	0	1	90	2.39753e+07				0				0	0
A1XQV6	COX7A2 OS=Sus scrofa GN=COX7A2 PE=4 SV=1 - [A1XQV6_PIG]	2	18	7.27036e+06	1.35709	1;1;-;1;1;1;1;-;2;1;1;2	70.7149	12	0.975665	1;1;-;1;1;1;1;1;2;1;1;2	38.066	13	2.33276	2	29	2.66703e+06	3.53015	1;1;1;1;1;1;1;2;1;1;1;-	106.233	12	0.648345	1;1;1;1;1;1;1;2;1;1;-;-	71.4252	11	4.1785
A1XQV7	HSBP1 OS=Sus scrofa GN=HSBP1 PE=4 SV=1 - [A1XQV7_PIG]	1	4	784994	0.01	-;-;-;-;-;-;-;1;-;-;-;-		1	0.01	-;-;-;-;-;-;-;1;-;-;-;-		1	0.02	1	2	1.07538e+06				0				0	0
A1YH77	MHC class I antigen OS=Sus scrofa GN=SLA-1 PE=2 SV=1 - [A1YH77_PIG]	0	223	6.70135e+07				0				0	0							0				0	0
A1YH81	MHC class I antigen OS=Sus scrofa GN=SLA-2 PE=2 SV=1 - [A1YH81_PIG]	0	193	6.20369e+07				0				0	0	0	107	1.35097e+07				0				0	0
A1YH82	MHC class I antigen OS=Sus scrofa GN=SLA-2 PE=2 SV=1 - [A1YH82_PIG]	0	265	6.87623e+07				0				0	0	0	140	1.93411e+07				0				0	0
A1YH86	MHC class I antigen OS=Sus scrofa GN=SLA-2 PE=2 SV=1 - [A1YH86_PIG]	0	201	6.2735e+07				0				0	0	0	111	1.37503e+07				0				0	0
A1YH98	MHC class I antigen OS=Sus scrofa GN=SLA-3 PE=2 SV=1 - [A1YH98_PIG]	0	94	4.00175e+07				0				0	0	0	59	1.02192e+07				0				0	0
A1YM30	CCL4 (Fragment) OS=Sus scrofa PE=2 SV=1 - [A1YM30_PIG]	1	6	9.65912e+06	100	-;-;-;-;1;-;-;-;-;1;-;1	0	3	90.9716	-;-;-;-;1;-;-;-;-;1;-;1	17.1895	3	190.972							0				0	0
A1YQ85	Angiotensin I converting enzyme OS=Sus scrofa PE=2 SV=1 - [A1YQ85_PIG]							0				0	0	4	9	478005				0				0	0
A1Z623	15 kDa selenoprotein OS=Sus scrofa GN=SEP15 PE=2 SV=2 - [SEP15_PIG]	2	6	480197	0.01	-;1;-;-;-;-;1;1;1;-;-;-	0	4	0.0720956	-;1;1;-;-;-;1;1;1;-;-;-	192.591	5	0.0820956	2	22	497219	1.17705	1;2;1;-;-;-;-;-;1;-;-;-	117.536	5	0.65181	2;2;2;-;-;-;-;-;1;-;-;-	13.25	7	1.82887
A2BD05	Serine/threonine-protein kinase Nek6 OS=Sus scrofa GN=NEK6 PE=3 SV=1 - [NEK6_PIG]							0				0	0	1	1	664917				0				0	0
A2I7K5	MHC class I antigen OS=Sus scrofa GN=SLA-2 PE=2 SV=1 - [A2I7K5_PIG]	0	127	5.28869e+07				0				0	0	2	77	8.45024e+06	3.49437	1;1;2;-;-;-;1;1;1;-;-;-	88.0813	7	0.635932	1;1;2;-;-;-;1;1;1;-;-;-	21.7668	7	4.13031
A2IBS6	Sara2 protein OS=Sus scrofa PE=2 SV=1 - [A2IBS6_PIG]							0				0	0	1	8	1.49171e+06				0				0	0
A2SW51	Monocyte differentiation antigen CD14 OS=Sus scrofa GN=CD14 PE=2 SV=1 - [A2SW51_PIG]							0				0	0	9	59	6.10975e+06	95.5116	1;-;-;2;2;2;-;1;1;-;2;1	12.4333	12	58.703	1;-;-;2;2;2;-;1;1;-;2;1	69.2467	12	154.215
A2T3U8	Ecto-nucleotide pyrophosphatase/phosphodiesterase 1 (Fragment) OS=Sus scrofa PE=2 SV=1 - [A2T3U8_PIG]	10	47	6.9959e+06	1.11554	2;2;2;2;5;3;1;1;3;2;-;1	115.443	24	0.547222	3;3;3;2;7;4;1;1;3;2;-;1	69.5885	30	1.66276							0				0	0
A2TF48	Myeloid differentiation primary response protein MyD88 OS=Sus scrofa GN=MYD88 PE=2 SV=2 - [MYD88_PIG]							0				0	0	1	1	79063.2				0				0	0
A2THZ2	Albumin (Fragment) OS=Sus scrofa domesticus PE=2 SV=1 - [A2THZ2_PIG]	4	14	4.79525e+06	1.42691	-;2;1;1;-;-;3;-;2;-;1;-	139.058	10	0.232361	-;1;-;-;-;-;2;-;2;-;1;-	176.661	6	1.65927							0				0	0
A2TLM1	Ribose-5-phosphate isomerase OS=Sus scrofa GN=RPIA PE=2 SV=1 - [RPIA_PIG]	5	33	2.77097e+06	0.673558	1;1;3;-;3;1;1;1;2;2;2;2	104.839	19	0.564593	2;1;3;1;3;1;1;1;2;2;3;2	75.7336	22	1.23815	7	66	2.82665e+06	7.63688	3;2;2;3;3;2;3;2;2;3;2;4	133.329	31	0.585786	3;2;4;3;3;2;3;2;2;3;2;4	74.4488	33	8.22267
A3EX84	Lectin galactoside-binding soluble 3 OS=Sus scrofa GN=LGALS3 PE=2 SV=1 - [A3EX84_PIG]	11	647	2.92126e+08	0.648664	13;14;14;21;12;13;12;13;11;15;16;16	45.4756	170	1.10373	15;15;15;21;15;13;12;13;12;15;15;16	40.5508	177	1.75239	10	450	1.37985e+08	6.26666	15;12;13;14;11;10;11;11;12;12;11;11	96.4704	143	0.726372	15;13;13;14;7;9;11;12;12;12;11;11	65.8285	140	6.99303
A4K552	CD45 antigen isoform 5 (Fragment) OS=Sus scrofa PE=2 SV=1 - [A4K552_PIG]	1	1	1.87543e+06	0.01	1;-;-;-;-;-;-;-;-;-;-;-		1	0.01	1;-;-;-;-;-;-;-;-;-;-;-		1	0.02							0				0	0
A4UTN7	Heat shock 105kDa/110kDa protein 1 OS=Sus scrofa GN=Hsph1 PE=2 SV=1 - [A4UTN7_PIG]	4	6	3.04023e+06	1.62289	1;-;1;1;-;1;-;-;-;-;-;-	118.003	4	0.466758	1;-;1;1;-;-;-;-;-;-;-;-	169.494	3	2.08965	3	5	1.26318e+06	100	-;-;-;-;1;-;-;-;-;-;-;-		1	100	-;-;-;-;1;-;-;-;-;-;-;-		1	200
A4ZVH0	MHC class I antigen OS=Sus scrofa GN=SLA PE=2 SV=1 - [A4ZVH0_PIG]	1	112	2.92439e+07	0.01	1;1;1;-;-;-;-;-;1;-;-;-	0	4	0.0410356	1;1;1;-;-;-;1;-;1;-;-;-	169.116	5	0.0510356	1	65	8.72803e+06	35.1555	-;-;-;-;-;-;-;-;1;1;-;1	159.74	3	5.55563	-;-;-;-;-;-;-;-;1;1;-;1	172.893	3	40.7111
A4ZVH7	MHC class I antigen OS=Sus scrofa GN=SLA-1 PE=2 SV=1 - [A4ZVH7_PIG]	0	203	5.78932e+07				0				0	0							0				0	0
A5A761	Sideroflexin-1 OS=Sus scrofa GN=SFXN1 PE=2 SV=1 - [SFXN1_PIG]	1	1	871096	0.01	1;-;-;-;-;-;-;-;-;-;-;-		1	0.01	1;-;-;-;-;-;-;-;-;-;-;-		1	0.02							0				0	0
A5A766	Glycoprotein NMB OS=Sus scrofa GN=GPNMB PE=2 SV=1 - [A5A766_PIG]	4	82	1.78522e+07	1.24397	3;4;3;3;4;4;3;2;3;3;4;4	112.814	40	0.530987	4;4;3;3;4;4;2;3;3;3;4;4	134.808	41	1.77495	9	160	3.92781e+07	7.79783	4;4;3;3;2;3;5;5;5;5;6;7	136.136	52	0.333717	4;4;3;2;1;2;5;5;5;5;6;7	98.5041	49	8.13155
A5A768	Adaptor-related protein complex 3, delta-1 subunit (Fragment) OS=Sus scrofa GN=AP3D1 PE=2 SV=1 - [A5A768_PIG]							0				0	0	1	1	435783				0				0	0
A5A770	Dystrobrevin-binding protein 1 OS=Sus scrofa GN=DTNBP1 PE=2 SV=1 - [A5A770_PIG]	1	1	337943	0.01	-;-;-;-;-;-;-;1;-;-;-;-		1	0.01	-;-;-;-;-;-;-;1;-;-;-;-		1	0.02							0				0	0
A5A778	Pallidin OS=Sus scrofa GN=PLDN PE=2 SV=1 - [A5A778_PIG]	1	2	784146				0				0	0							0				0	0
A5A8V9	Valyl-tRNA synthetase 2 OS=Sus scrofa GN=VARS2 PE=3 SV=1 - [A5A8V9_PIG]	2	2	311908	1.26277	-;-;1;-;-;1;-;-;-;-;-;-	60.0823	2	0.0213127	-;-;-;-;-;1;-;-;-;-;-;-		1	1.28408	1	1	53642.8				0				0	0
A5A8X5	G-protein signalling modulator 3 OS=Sus scrofa GN=GPSM3 PE=2 SV=1 - [A5A8X5_PIG]	1	1	274183				0				0	0							0				0	0
A5D9J1	Proteasome (Prosome, macropain) subunit, beta type, 9 (Large multifunctional protease 2) OS=Sus scrofa GN=PSMB9 PE=4 SV=1 - [A5D9J1_PIG]							0				0	0	3	15	1.83669e+06	2.01747	1;-;-;-;-;-;1;-;1;-;-;-	32.9573	3	0.745566	1;-;-;-;-;-;-;-;1;-;-;-	40.5077	2	2.76303
A5D9J6	Proteasome subunit beta type OS=Sus scrofa GN=PSMB8 PE=3 SV=1 - [A5D9J6_PIG]	9	33	6.27354e+06	2.47963	-;2;-;1;-;1;1;1;2;2;1;3	162.669	14	1.37578	1;2;1;1;-;1;1;1;2;2;1;3	173.737	16	3.85541	9	26	1.61039e+06				0				0	0
A5D9J7	Transporter 2, ATP-binding cassette, sub-family B (MDR/TAP) OS=Sus scrofa GN=TAP2 PE=3 SV=1 - [A5D9J7_PIG]							0				0	0	1	1	115676				0				0	0
A5D9L1	Major histocompatibility complex, class II, DM alpha (Fragment) OS=Sus scrofa GN=SLA-DMA PE=4 SV=1 - [A5D9L1_PIG]	1	5	3.69407e+06				0	0.0448501	-;-;-;-;-;-;1;-;-;-;-;-		1	0.0448501							0				0	0
A5GFN3	CCCTC-binding factor (Zinc finger protein)-like OS=Sus scrofa GN=CTCFL PE=4 SV=1 - [A5GFN3_PIG]	1	1	1.9691e+06	0.01	-;-;1;-;-;-;-;-;-;-;-;-		1	0.01	-;-;1;-;-;-;-;-;-;-;-;-		1	0.02	1	1	5.02566e+06				0				0	0
A5GFN6	mRNA export factor OS=Sus scrofa GN=RAE1 PE=3 SV=1 - [RAEL1_PIG]	3	6	1.31379e+07	0.843489	-;-;-;-;-;-;-;1;-;1;1;1	66.01	4	1.15505	-;1;-;-;-;-;-;1;-;1;1;1	25.4794	5	1.99854	4	7	721479				0				0	0
A5GFP5	Uncharacterized protein OS=Sus scrofa GN=ZBP1 PE=4 SV=1 - [A5GFP5_PIG]	3	4	1.03044e+06	0.01	1;-;-;-;-;-;-;-;-;-;-;-		1	0.439199	1;-;-;-;-;-;1;1;-;-;-;-	89.5327	3	0.449199							0				0	0
A5GFQ5	Protein canopy homolog 3 OS=Sus scrofa GN=CNPY3 PE=3 SV=1 - [CNPY3_PIG]							0				0	0	2	3	2.78599e+06				0				0	0
A5GFR4	Kelch domain containing 3 OS=Sus scrofa GN=KLHDC3 PE=4 SV=1 - [A5GFR4_PIG]	1	3	0				0				0	0							0				0	0
A5GFS8	Vesicle-associated membrane protein-associated protein B OS=Sus scrofa GN=VAPB PE=3 SV=1 - [VAPB_PIG]	5	25	6.43031e+06	1.22689	1;3;2;2;1;3;-;2;2;1;2;1	114.48	20	0.650498	1;3;2;2;2;3;2;2;2;1;2;1	119.141	23	1.87739	3	14	3.19139e+06	1.35631	1;-;1;-;-;-;-;-;-;-;-;-	14.1661	2	0.67602	1;-;1;-;-;-;-;-;-;-;-;-	23.2072	2	2.03232
A5GFT5	Aminopeptidase-like 1 OS=Sus scrofa GN=NPEPL1 PE=4 SV=1 - [A5GFT5_PIG]	1	3	1.08841e+06	2.45966	-;-;-;-;1;1;-;-;-;-;-;-	8.0193	2	0.278465	-;1;-;-;-;1;-;-;-;-;-;-	136.343	2	2.73812	1	2	745062	12.5665	-;-;-;-;-;1;-;-;-;-;-;-		1	2.35608	-;-;-;-;-;1;-;-;-;-;-;-		1	14.9226
A5GFX4	ATP synthase, H+ transporting, mitochondrial F1 complex, epsilon subunit OS=Sus scrofa GN=ATP5E PE=4 SV=1 - [A5GFX4_PIG]	1	1	3.28659e+06	0.489647	-;-;-;-;-;-;1;-;-;-;-;-		1	2.0669	-;-;-;-;-;-;1;-;-;-;-;-		1	2.55655							0				0	0
A5GFX7	Cathepsin Z OS=Sus scrofa GN=CTSZ PE=3 SV=1 - [A5GFX7_PIG]	11	288	6.62543e+07	0.804471	11;13;12;10;11;10;12;12;12;8;8;9	86.0718	128	0.855337	11;13;12;10;11;10;11;11;11;8;8;8	38.3809	124	1.65981	11	270	3.84627e+07	4.84867	6;7;7;10;8;6;7;7;7;7;7;6	99.2125	85	0.551479	6;7;7;9;6;6;7;7;7;7;7;6	55.5506	82	5.40015
A5GFY8	D-3-phosphoglycerate dehydrogenase OS=Sus scrofa GN=PHGDH PE=3 SV=1 - [SERA_PIG]							0				0	0	2	2	1.12938e+06				0				0	0
A5GFZ4	Dolichol-phosphate mannosyltransferase (Fragment) OS=Sus scrofa GN=DPM1 PE=4 SV=1 - [A5GFZ4_PIG]	2	2	2.06595e+06				0				0	0							0				0	0
A5GHK3	Prefoldin 4 OS=Sus scrofa GN=PFDN4 PE=4 SV=1 - [A5GHK3_PIG]	1	3	1.40572e+06				0				0	0	1	1	196946				0				0	0
A5GHK9	Tyrosine-protein phosphatase non-receptor type OS=Sus scrofa GN=PTPN1 PE=3 SV=1 - [A5GHK9_PIG]	6	16	4.25736e+06	14.1879	1;1;1;1;1;2;-;-;-;2;1;1	230.132	11	11.5493	1;1;1;1;1;2;-;-;-;2;1;1	287.26	11	25.7372							0				0	0
A5GHL0	RAB22A, member RAS oncogene family OS=Sus scrofa GN=RAB22A PE=3 SV=1 - [A5GHL0_PIG]							0				0	0	2	3	1.62004e+06				0				0	0
A5PF00	B-factor, properdin OS=Sus scrofa GN=BF PE=3 SV=1 - [A5PF00_PIG]							0				0	0	7	10	537145	0.54996	-;-;-;-;-;-;-;-;1;-;-;-		1	0.618044	-;-;-;-;-;-;-;-;1;-;-;-		1	1.168
A5PF10	Sialidase-1 OS=Sus scrofa GN=NEU1 PE=3 SV=1 - [NEUR1_PIG]	3	13	3.20583e+06	28.7016	-;1;-;-;-;1;1;-;1;1;1;1	169.7	7	28.7377	-;1;-;-;-;1;1;-;1;1;1;1	169.401	7	57.4393	1	1	539803				0				0	0
A6M928	Eukaryotic translation initiation factor 4A isoform 1 OS=Sus scrofa GN=EIF4A1 PE=2 SV=1 - [A6M928_PIG]	17	132	1.50903e+07	0.756052	7;10;5;6;9;8;2;3;4;2;2;4	85.0152	62	0.605772	9;11;7;6;8;7;2;3;5;2;2;4	58.447	66	1.36182	10	72	5.00317e+06	7.78125	2;4;4;6;3;3;2;3;3;2;4;3	120.195	39	0.393869	2;4;4;6;2;3;2;3;3;2;4;2	83.3264	37	8.17511
A6M931	Eukaryotic initiation factor 4A-III OS=Sus scrofa GN=EIF4A3 PE=2 SV=1 - [IF4A3_PIG]	2	11	1.31691e+07	0.723588	-;1;-;-;-;1;-;1;1;1;-;1	89.3988	6	0.74534	-;1;-;-;-;1;-;1;1;1;-;1	30.6934	6	1.46893	1	2	398120	0.617194	-;-;1;-;-;-;-;-;-;-;-;-		1	1.02554	-;-;1;-;-;-;-;-;-;-;-;-		1	1.64273
A6N8P5	Multiprotein bridging factor 1 OS=Sus scrofa GN=MBF1 PE=4 SV=1 - [A6N8P5_PIG]							0				0	0	2	4	1.5046e+06	4.61154	-;-;-;-;-;-;-;-;-;1;-;1	10.6467	2	0.417356	-;-;-;-;-;-;-;-;-;1;-;1	14.54	2	5.02889
A6N9J9	Secreted phosphoprotein 1 OS=Sus scrofa GN=SPP1 PE=2 SV=1 - [A6N9J9_PIG]	1	119	2.02273e+07	1.51328	1;1;1;-;-;1;1;-;1;-;-;-	71.8625	6	0.772641	1;1;1;-;-;1;1;-;1;-;-;-	51.5202	6	2.28592	2	168	3.05266e+07	51.1443	-;-;-;-;-;-;-;1;-;-;-;-		1	12.0437	-;-;-;-;-;-;-;1;-;-;-;-		1	63.188
A6YNL5	Calpain 2 OS=Sus scrofa GN=Capn2 PE=2 SV=1 - [A6YNL5_PIG]	7	42	5.26413e+06	1.29606	-;1;1;3;4;3;-;-;1;-;-;-	109.143	13	0.115819	-;1;1;3;4;3;-;-;1;-;-;-	150.982	13	1.41188	6	24	1.73878e+06	15.8867	-;-;-;-;1;-;-;-;-;-;-;-		1	0.0211221	-;-;-;-;1;-;-;-;-;-;-;-		1	15.9078
A7E1T5	Putative uncharacterized protein (Fragment) OS=Sus scrofa PE=2 SV=1 - [A7E1T5_PIG]	7	81	2.45453e+07	1.00549	1;2;4;1;1;2;2;2;2;3;6;2	79.6078	28	0.978712	1;2;4;2;1;2;2;2;3;4;6;2	43.3863	31	1.9842	6	74	1.03406e+07	9.08921	2;3;2;3;3;3;5;3;2;3;3;3	127.756	35	0.800516	2;3;2;3;3;3;5;3;2;3;3;3	73.6377	35	9.88972
A7E1T9	Proliferation-related Ki-67 antigen OS=Sus scrofa GN=MKI67 PE=2 SV=1 - [A7E1T9_PIG]	2	2	213567				0				0	0	2	4	293192	100	-;-;-;-;-;-;-;-;-;1;-;-		1	46.1921	-;-;-;-;-;-;-;-;-;1;-;-		1	146.192
A7ISM5	MHC class II antigen alpha chain OS=Sus scrofa GN=SLA-DQA PE=2 SV=1 - [A7ISM5_PIG]	1	61	1.74719e+07	4.24408	-;-;-;-;-;1;-;-;-;-;-;-		1				0	4.24408	2	17	1.13662e+06				0				0	0
A7ISN1	MHC class II antigen alpha chain OS=Sus scrofa GN=SLA-DQA PE=2 SV=1 - [A7ISN1_PIG]							0				0	0	1	32	2.14987e+06	25.3343	1;1;1;-;-;-;1;1;1;-;1;1	181.908	8	14.1361	1;1;1;-;-;-;1;1;1;-;1;1	184.158	8	39.4704
A7ISN2	MHC class II antigen alpha chain OS=Sus scrofa GN=SLA-DQA PE=2 SV=1 - [A7ISN2_PIG]	0	71	2.81452e+07				0				0	0							0				0	0
A7ISP2	MHC class II antigen alpha chain OS=Sus scrofa GN=SLA-DQA PE=2 SV=1 - [A7ISP2_PIG]	0	71	2.78657e+07				0				0	0							0				0	0
A7J0B0	Acyl-coenzyme A oxidase OS=Sus scrofa GN=ACOX1 PE=2 SV=1 - [A7J0B0_PIG]	3	6	1.27856e+06	2.50145	-;1;-;-;-;1;-;-;-;1;1;1	74.8876	5	1.08178	-;1;-;-;-;-;-;-;-;1;1;1	70.0018	4	3.58323							0				0	0
A7LCX1	Melanoma differentiation associated protein-5 OS=Sus scrofa GN=MDA5 PE=2 SV=1 - [A7LCX1_PIG]							0				0	0	2	3	279770				0				0	0
A7LGJ8	Solute carrier family 2 member 11 (Fragment) OS=Sus scrofa GN=Slc2a11 PE=2 SV=2 - [A7LGJ8_PIG]	1	1	7.30617e+06	1.78054	-;-;-;-;-;-;-;-;-;-;-;1		1				0	1.78054							0				0	0
A7TX80	COP9 constitutive photomorphogenic-like subunit 5 OS=Sus scrofa GN=COPS5 PE=2 SV=1 - [A7TX80_PIG]							0				0	0	1	1	418897				0				0	0
A7UAS5	MHC class II antigen (Fragment) OS=Sus scrofa GN=SLA-DQB1 PE=4 SV=1 - [A7UAS5_PIG]	0	22	5.22405e+06				0				0	0							0				0	0
A7UIU7	ATP citrate lyase OS=Sus scrofa GN=ACL PE=2 SV=1 - [A7UIU7_PIG]	5	9	2.0789e+06	0.614216	1;1;-;2;1;-;-;-;-;-;-;-	117.54	5	0.222827	-;1;-;2;1;-;-;-;-;-;-;-	67.3357	4	0.837043	2	2	1.17587e+06				0				0	0
A7VK00	Interferon-induced GTP-binding protein Mx2 OS=Sus scrofa GN=MX2 PE=2 SV=1 - [MX2_PIG]							0				0	0	18	72	4.15458e+06	100	-;-;-;1;1;1;-;-;-;-;1;-	0	4	84.5997	-;-;-;1;1;1;-;-;-;-;1;-	22.3446	4	184.6
A7VK01	Mx1 protein OS=Sus scrofa GN=Mx1 PE=3 SV=1 - [A7VK01_PIG]							0				0	0	15	44	6.23441e+06	100	-;-;-;1;-;1;-;-;-;-;-;-	0	2	64.7098	-;-;-;1;-;2;-;-;-;-;-;-	77.1258	3	164.71
A7XP09	MHC class II antigen OS=Sus scrofa GN=SLA-DRB1 PE=2 SV=1 - [A7XP09_PIG]							0				0	0	0	20	9.82505e+06				0				0	0
A7Y521	COP9 signalosome complex subunit 4 OS=Sus scrofa GN=COPS4 PE=2 SV=1 - [CSN4_PIG]	2	2	383728	0.01	-;-;-;-;-;-;-;1;-;-;-;-		1	0.01	-;-;-;-;-;-;-;1;-;-;-;-		1	0.02	1	2	1.50947e+06				0				0	0
A7YB29	Vitronectin (Fragment) OS=Sus scrofa PE=2 SV=1 - [A7YB29_PIG]	2	46	2.7585e+07	17.5462	2;1;1;1;1;2;1;1;1;1;1;1	219.539	14	17.4046	2;1;1;1;1;2;1;1;1;1;1;1	221.684	14	34.9508							0				0	0
A8DSD2	Integrin alpha-L OS=Sus scrofa PE=2 SV=1 - [A8DSD2_PIG]	2	4	4.17232e+06	4.2139	-;-;-;1;1;1;-;-;-;-;-;-	30.4263	3	0.0131997	-;-;-;-;1;-;-;-;-;-;-;-		1	4.2271	4	7	1.92908e+06				0				0	0
A8DSD5	Integrin beta OS=Sus scrofa GN=ITGB2 PE=2 SV=1 - [A8DSD5_PIG]	34	378	2.15048e+07	1.00477	16;16;13;22;17;20;11;10;13;9;15;14	85.9954	176	0.852125	17;19;15;21;16;20;12;12;14;10;15;15	49.6421	186	1.8569	33	358	9.02124e+06	3.47201	20;18;21;16;15;15;12;14;10;14;11;14	87.5646	180	0.704068	21;18;22;13;13;12;12;14;13;12;12;12	60.3805	174	4.17608
A8U4R4	Transketolase OS=Sus scrofa GN=tkt PE=2 SV=1 - [A8U4R4_PIG]	20	321	6.88893e+07	1.26184	9;16;13;13;10;13;13;11;12;9;10;9	93.8708	138	0.810617	13;18;16;13;10;12;13;12;12;9;10;9	85.4052	147	2.07245	20	246	1.94937e+07	5.50205	8;9;9;7;11;8;8;10;8;9;8;7	96.8805	102	0.566327	8;10;9;7;8;7;6;8;7;6;5;4	60.9883	85	6.06837
A8WCF5	Aquaporin 11 OS=Sus scrofa PE=2 SV=1 - [A8WCF5_PIG]							0				0	0	1	2	2.50544e+07				0				0	0
A8YQT9	Ribosomal protein L7 OS=Sus scrofa PE=2 SV=1 - [A8YQT9_PIG]	6	74	1.60748e+07	1.51588	5;3;4;5;4;4;1;1;2;3;2;4	83.2923	38	0.510243	4;3;4;4;3;2;1;1;1;3;2;4	97.934	32	2.02612	2	36	5.37686e+06				0				0	0
A9ED96	CArG-binding factor A OS=Sus scrofa GN=CBF-A PE=2 SV=1 - [A9ED96_PIG]	9	246	2.90487e+07	0.986302	7;6;7;7;7;6;5;8;8;8;7;6	76.372	82	0.864161	9;7;8;6;7;6;5;8;8;8;7;6	32.6308	85	1.85046	8	204	1.24216e+07	5.89799	6;9;7;4;5;3;8;6;8;9;6;6	103.858	77	0.831884	6;9;7;2;5;1;8;5;7;8;5;6	64.7287	69	6.72987
A9LM01	Progesterone receptor membrane component 2 OS=Sus scrofa GN=PGRMC2 PE=2 SV=1 - [A9LM01_PIG]	1	3	4.47427e+06				0				0	0	3	6	833254	3.4087	-;-;-;-;-;1;-;-;1;-;-;-	84.4489	2	0.522767	-;-;-;-;-;1;-;-;1;-;-;-	138.716	2	3.93147
A9X3T3	Peroxisomal D3,D2-enoyl-CoA isomerase OS=Sus scrofa GN=PECI PE=2 SV=1 - [A9X3T3_PIG]	7	33	2.60697e+06	0.919066	-;1;2;-;2;1;2;1;3;1;1;1	106.869	15	0.561127	1;1;3;-;1;1;3;1;3;1;1;1	112.8	17	1.48019	6	14	2.37198e+06	20.235	-;-;-;1;2;-;-;-;-;-;1;-	66.0248	4	0.250789	-;-;-;1;2;-;-;-;-;-;1;-	144.853	4	20.4858
A9XFX6	F-actin capping protein beta subunit OS=Sus scrofa GN=Capzb PE=2 SV=1 - [A9XFX6_PIG]	9	100	1.45368e+07	0.940426	7;5;4;5;4;6;6;5;5;5;1;3	108.304	56	0.765184	8;5;4;4;4;5;6;5;5;5;1;3	66.5509	55	1.70561	10	100	6.97265e+06	9.45111	4;2;6;4;6;4;4;4;5;5;3;4	128.494	51	0.645116	4;2;6;3;5;3;4;4;5;5;3;4	66.6211	48	10.0962
A9YUA7	Neutrophil cytosolic factor 1 OS=Sus scrofa PE=2 SV=1 - [A9YUA7_PIG]	2	4	1.30784e+06				0	0.368147	1;-;-;-;-;-;-;-;-;-;-;-		1	0.368147	1	1	902894				0				0	0
B0F9U1	Alpha 1 S haptoglobin (Fragment) OS=Sus scrofa PE=2 SV=1 - [B0F9U1_PIG]							0				0	0	2	2	71034				0	8.99991	-;-;-;-;-;-;-;-;-;1;-;-		1	8.99991
B0FSM9	Nucleotide-binding oligomerization domain containing 3 (Fragment) OS=Sus scrofa GN=NOD3 PE=2 SV=1 - [B0FSM9_PIG]							0				0	0	1	2	2.00025e+06				0				0	0
B0FWK4	Signal peptidase complex subunit 1 OS=Sus scrofa GN=SPCS1 PE=3 SV=1 - [SPCS1_PIG]	2	3	5.53095e+06	1.65376	-;-;-;-;1;-;-;-;-;-;-;-		1				0	1.65376	2	5	2.08563e+06				0				0	0
B0FWK5	Ribosomal protein L5 OS=Sus scrofa GN=RPL5 PE=2 SV=1 - [B0FWK5_PIG]							0				0	0	8	30	4.48768e+06	41.4018	1;-;-;1;-;1;1;-;1;-;-;-	129.206	5	40.9459	1;-;-;1;-;1;1;-;1;-;-;-	131.681	5	82.3477
B0KYV5	LIM domain and actin-binding protein 1 OS=Sus scrofa GN=LIMA1 PE=2 SV=1 - [LIMA1_PIG]	1	1	1.17083e+06	0.01	-;-;-;-;-;-;-;1;-;-;-;-		1	0.01	-;-;-;-;-;-;-;1;-;-;-;-		1	0.02	3	7	283551	0.01	-;2;-;-;-;-;-;-;-;-;-;-		2	0.100774	-;2;-;-;-;-;-;-;-;-;-;-		2	0.110774
B0LXF7	Aprotinin (Fragment) OS=Sus scrofa PE=4 SV=1 - [B0LXF7_PIG]							0				0	0	1	1	798937				0				0	0
B0LY42	CD147 OS=Sus scrofa PE=2 SV=1 - [B0LY42_PIG]	1	5	543709	44.5911	-;-;-;-;-;-;1;-;1;-;1;1	117.134	4	28.5309	-;-;-;-;-;-;1;-;1;-;1;1	116.015	4	73.1221	2	3	1.43012e+06				0				0	0
B0LY44	Mitochondrial ornithine aminotransferase OS=Sus scrofa PE=2 SV=1 - [B0LY44_PIG]							0				0	0	1	1	375402				0				0	0
B0M1M8	DNA repair protein RAD54 OS=Sus scrofa GN=pigRAD54 PE=2 SV=1 - [B0M1M8_PIG]	1	1	5.57692e+06	0.01	-;1;-;-;-;-;-;-;-;-;-;-		1	0.01	-;1;-;-;-;-;-;-;-;-;-;-		1	0.02							0				0	0
B1A8Z3	Phosphorylase OS=Sus scrofa PE=2 SV=1 - [B1A8Z3_PIG]	13	35	3.89001e+06	10.6293	2;5;2;5;3;6;-;-;-;-;1;-	235.356	24	1.17368	2;4;2;1;2;3;-;-;-;-;1;-	243.367	15	11.803	15	41	2.40085e+06	3.08271	2;2;-;2;-;1;-;-;-;-;-;-	52.2211	7	0.890157	2;2;-;1;-;1;-;-;-;-;-;-	137.213	6	3.97287
B1A9L8	MHC class II antigen OS=Sus scrofa GN=SLA-DQB1 PE=2 SV=1 - [B1A9L8_PIG]	0	123	2.68921e+07				0				0	0							0				0	0
B1A9M5	MHC class II antigen OS=Sus scrofa GN=SLA-DQB1 PE=2 SV=1 - [B1A9M5_PIG]							0				0	0	0	15	2.60224e+06				0				0	0
B1A9P2	MHC class I antigen OS=Sus scrofa GN=SLA-2 PE=2 SV=1 - [B1A9P2_PIG]	0	148	5.81712e+07				0				0	0							0				0	0
B1A9P9	MHC class I antigen OS=Sus scrofa GN=SLA-3 PE=2 SV=1 - [B1A9P9_PIG]							0				0	0	0	117	1.91239e+07				0				0	0
B1A9Q2	MHC class I antigen OS=Sus scrofa GN=SLA-3 PE=2 SV=1 - [B1A9Q2_PIG]							0				0	0	0	61	9.49602e+06				0				0	0
B1PJU2	MHC class I antigen OS=Sus scrofa GN=SLA-1 PE=2 SV=1 - [B1PJU2_PIG]	0	293	6.85238e+07				0				0	0	0	164	2.04956e+07				0				0	0
B1PJU4	MHC class I antigen OS=Sus scrofa GN=SLA-1 PE=2 SV=1 - [B1PJU4_PIG]	0	145	5.73791e+07				0				0	0							0				0	0
B1PJV3	MHC class I antigen OS=Sus scrofa GN=SLA-1 PE=2 SV=1 - [B1PJV3_PIG]	0	196	5.91711e+07				0				0	0	0	111	1.21452e+07				0				0	0
B1PK13	Lipase OS=Sus scrofa PE=2 SV=1 - [B1PK13_PIG]	1	2	1.29275e+06				0				0	0	1	5	1.15633e+06	0.517556	1;-;-;-;-;-;-;-;-;-;-;-		1				0	0.517556
B2CCY7	Nuclear matrix protein 200 OS=Sus scrofa GN=PRPF19 PE=2 SV=1 - [B2CCY7_PIG]	5	10	6.0895e+06	0.0103379	2;-;1;-;-;-;-;2;-;-;-;-	5.66113	5	0.0103379	2;-;1;-;-;-;-;2;-;-;-;-	5.66113	5	0.0206758	2	4	1.87997e+06	1.15681	-;-;-;-;1;-;-;-;-;-;-;-		1	0.01	-;-;-;-;1;-;-;-;-;-;-;-		1	1.16681
B2CXA8	Acyl-CoA synthetase long-chain family member 4 OS=Sus scrofa GN=ACSL4 PE=2 SV=1 - [B2CXA8_PIG]	1	1	1.5322e+06	0.01	1;-;-;-;-;-;-;-;-;-;-;-		1	0.01	1;-;-;-;-;-;-;-;-;-;-;-		1	0.02	2	2	715090				0				0	0
B2CZF8	Lactadherin OS=Sus scrofa GN=MFGE8 PE=2 SV=1 - [B2CZF8_PIG]	14	129	1.13911e+07	0.73058	6;6;9;5;7;7;5;4;7;5;6;6	99.8499	73	0.831627	7;6;9;6;9;6;5;5;8;6;7;6	49.0665	80	1.56221							0				0	0
B2D2K7	Solute carrier family 3 member 2 (Fragment) OS=Sus scrofa GN=SLC3A2 PE=2 SV=1 - [B2D2K7_PIG]	9	44	6.00408e+06	0.843616	4;6;4;4;3;4;-;1;1;-;-;-	132.366	27	0.175543	4;6;4;4;3;4;-;-;1;-;-;-	123.105	26	1.01916	9	17	2.47121e+06	9.8445	-;1;1;-;-;1;-;-;-;-;-;-	133.228	3	1.48224	-;1;1;-;-;1;-;-;-;-;-;-	87.6232	3	11.3267
B2DCZ7	Stromal membrane-associated protein 1-like OS=Sus scrofa GN=SMAP1L PE=2 SV=1 - [B2DCZ7_PIG]							0				0	0	1	1	523209				0				0	0
B2DCZ9	Rho guanine nucleotide exchange factor 2 OS=Sus scrofa GN=ARHGEF2 PE=2 SV=1 - [ARHG2_PIG]	1	1	0				0				0	0	2	2	581393				0				0	0
B2XWS1	Guanylate binding protein 1 OS=Sus scrofa GN=GBP1 PE=2 SV=1 - [B2XWS1_PIG]							0				0	0	3	6	894663	0.178643	-;-;-;-;1;-;-;-;-;-;-;-		1				0	0.178643
B2ZF47	Mitochondrial aldehyde dehydrogenase 2 OS=Sus scrofa GN=ALDH2 PE=2 SV=1 - [B2ZF47_PIG]	12	77	5.34169e+06	2.59522	7;8;2;4;3;5;3;1;3;2;3;6	200.163	47	2.50345	8;9;4;2;3;4;3;2;3;2;3;6	214.104	49	5.09867	11	53	1.93626e+06	11.153	1;1;1;1;1;1;3;3;1;1;1;-	264.703	15	1.59353	1;1;1;1;1;1;2;3;1;-;1;-	233.178	13	12.7465
B2ZF49	Hydroxyacyl-coenzyme A dehydrogenase/3-ketoacyl-coenzyme A thiolase/enoyl-coenzyme A hydratase alpha subunit OS=Sus scrofa GN=HADHA PE=2 SV=1 - [B2ZF49_PIG]	14	51	3.60947e+06	1.12418	1;4;4;5;5;4;3;2;2;1;1;-	146.012	32	9.47059	3;5;4;5;5;3;4;2;3;1;1;-	317.118	36	10.5948	7	18	1.02218e+06	31.1032	-;-;-;1;-;-;-;-;-;-;-;-		1	0.0185148	-;-;-;1;-;-;-;-;-;-;-;-		1	31.1217
B2ZPK1	Cytochrome b reductase 1 OS=Sus scrofa GN=CYBRD1 PE=2 SV=1 - [B2ZPK1_PIG]	1	3	1.5045e+06	1.09703	1;-;-;-;-;1;-;-;-;-;-;-	140.132	2	0.0138646	1;-;-;-;-;1;-;-;-;-;-;-	39.4199	2	1.11089	2	2	1.18705e+06				0				0	0
B3CL07	Signal recognition particle receptor B subunit (Fragment) OS=Sus scrofa GN=SRPRB PE=4 SV=1 - [B3CL07_PIG]	1	3	1.25827e+06	0.904133	1;-;-;-;1;-;-;-;-;-;-;-	139.857	2	0.01	1;-;-;-;1;-;-;-;-;-;-;-	0	2	0.914133	1	2	562201				0				0	0
B3FVQ2	CD209 OS=Sus scrofa GN=CD209 PE=2 SV=1 - [B3FVQ2_PIG]	3	11	5.557e+06	0.983591	-;-;-;-;-;-;1;-;-;-;-;-		1	0.38975	-;-;-;-;1;1;-;-;-;-;-;-	9.16399	2	1.37334							0				0	0
B3GLI9	Torsin A (Fragment) OS=Sus scrofa GN=DYT1 PE=4 SV=1 - [B3GLI9_PIG]							0				0	0	1	1	762777				0				0	0
B3GMU8	Visfatin variant 1 OS=Sus scrofa PE=2 SV=1 - [B3GMU8_PIG]							0				0	0	7	23	1.44427e+06	52.1358	-;-;-;-;1;-;-;-;1;-;-;-	129.834	2	50.005	-;-;-;-;1;-;-;-;1;-;-;-	141.393	2	102.141
B3SP85	Gamma-interferon-inducible-lysosomal thiol reductase OS=Sus scrofa GN=IFI30 PE=2 SV=1 - [GILT_PIG]	9	157	1.24201e+08	1.15086	5;3;5;6;5;6;4;4;2;4;6;5	100.016	55	0.694044	4;4;8;5;5;6;4;4;3;4;6;5	66.4929	58	1.84491	5	49	7.79853e+06	4.19377	4;2;4;2;4;2;2;2;2;3;2;3	94.3476	32	0.44765	4;2;4;2;4;2;2;2;2;3;2;3	77.6513	32	4.64142
B3VHV3	Elongase (Fragment) OS=Sus scrofa PE=2 SV=2 - [B3VHV3_PIG]	1	1	326632				0				0	0							0				0	0
B4F449	Complement factor D preproprotein (Fragment) OS=Sus scrofa GN=CFD PE=3 SV=1 - [B4F449_PIG]	1	1	2.12443e+06	0.01	-;-;1;-;-;-;-;-;-;-;-;-		1	0.01	-;-;1;-;-;-;-;-;-;-;-;-		1	0.02							0				0	0
B4XH83	Stromal interaction molecule 1 OS=Sus scrofa GN=STIM1 PE=2 SV=1 - [B4XH83_PIG]	3	9	1.54478e+06	0.822588	1;-;1;1;-;1;-;1;-;-;-;-	135.274	5	0.234278	1;-;1;1;-;1;-;1;-;-;-;-	132.502	5	1.05687							0				0	0
B4YYE1	Arrestin beta 2 (Fragment) OS=Sus scrofa PE=2 SV=1 - [B4YYE1_PIG]							0				0	0	1	1	1002263				0				0	0
B5A562	C-reactive protein OS=Sus scrofa PE=2 SV=1 - [B5A562_PIG]							0				0	0	1	4	554993	2.21124	1;1;-;-;-;-;1;-;-;-;-;-	33.4188	3	0.564353	1;1;-;-;-;-;1;-;-;-;-;-	31.0599	3	2.77559
B5APS5	MHC class I antigen OS=Sus scrofa GN=SLA-2 PE=2 SV=1 - [B5APS5_PIG]							0				0	0	0	114	1.85616e+07				0				0	0
B5APU3	Actin-related protein 2-like protein OS=Sus scrofa GN=ACTR2 PE=2 SV=1 - [B5APU3_PIG]	10	115	2.51559e+07	0.965954	3;6;5;7;5;6;1;2;3;2;3;4	86.6756	47	0.653813	3;8;6;6;3;5;1;2;3;2;3;3	75.5462	45	1.61977	8	62	6.85093e+06	4.0731	3;3;2;1;5;4;3;4;4;1;1;1	127.882	32	0.395299	3;3;2;1;3;4;3;3;4;1;1;1	105.852	29	4.4684
B5APU4	Actin-related protein 3-like protein OS=Sus scrofa PE=2 SV=1 - [B5APU4_PIG]	14	155	3.32001e+07	0.975592	5;6;6;6;10;10;2;3;3;3;6;4	86.2998	64	0.807882	7;8;8;5;10;9;2;3;3;3;6;4	54.205	68	1.78347	11	80	8.82707e+06	4.58784	3;4;3;5;4;6;3;2;3;1;-;1	112.98	35	0.546268	3;4;3;3;3;6;3;2;3;1;-;1	70.0356	32	5.13411
B5APU5	Actin related protein 2/3 complex subunit 1A OS=Sus scrofa PE=2 SV=1 - [B5APU5_PIG]							0				0	0	1	2	1.85592e+06				0				0	0
B5APU6	Actin related protein 2/3 complex subunit 1B OS=Sus scrofa PE=2 SV=1 - [B5APU6_PIG]	12	132	1.89591e+07	1.1074	10;5;5;9;5;9;3;4;3;4;6;4	90.2346	67	0.597357	9;6;5;5;4;8;6;5;4;4;6;4	94.4747	66	1.70475	10	98	6.39802e+06	5.97989	4;2;5;3;3;4;4;5;5;3;4;3	93.2681	45	0.560876	4;2;5;3;3;4;4;5;5;3;4;3	67.0134	45	6.54076
B5APU7	Actin related protein 2/3 complex subunit 2 OS=Sus scrofa PE=2 SV=1 - [B5APU7_PIG]	4	173	2.48714e+07	1.43017	3;2;2;2;3;2;3;2;2;3;-;1	118.775	25	0.613631	3;3;2;2;3;2;3;1;2;3;1;1	66.5979	26	2.0438	4	104	9.10656e+06	6.1643	2;2;-;2;3;1;1;2;1;2;2;2	86.8814	20	0.459842	2;2;-;2;3;1;1;2;1;2;1;2	94.9744	19	6.62414
B5APU8	Actin related protein 2/3 complex subunit 3 OS=Sus scrofa GN=ARPC3 PE=2 SV=1 - [B5APU8_PIG]	6	62	1.48156e+07	1.2425	1;2;2;4;2;2;2;2;3;4;2;3	97.4051	29	0.831041	2;2;3;4;2;2;2;2;3;4;2;3	80.1049	31	2.07354	7	55	3.04523e+06	16.3334	3;2;5;1;3;-;2;2;1;1;2;2	177.687	24	9.56475	3;2;5;1;2;-;2;2;1;1;2;2	313.601	23	25.8982
B5APV0	Actin-related protein 2/3 complex subunit 5 OS=Sus scrofa GN=ARPC5 PE=2 SV=1 - [B5APV0_PIG]	10	157	7.33807e+07	0.883942	5;4;3;5;3;2;4;6;6;4;5;4	111.608	51	0.761478	5;4;3;5;3;2;5;8;7;4;5;4	44.2021	55	1.64542	8	80	1.94643e+07	11.6857	3;2;2;4;4;3;3;2;4;4;3;4	106.705	38	10.6048	3;2;2;3;4;2;3;2;4;4;2;3	268.272	34	22.2905
B5APV1	Actin related protein 2/3 complex subunit 5-like protein OS=Sus scrofa PE=2 SV=1 - [B5APV1_PIG]	2	11	4.03461e+06	0.967093	-;1;-;1;1;-;-;-;2;-;1;-	93.507	6	0.726162	-;1;-;1;1;-;1;1;2;-;1;-	62.9256	8	1.69326	3	12	1.57123e+06	4.11173	-;-;1;1;1;-;1;1;1;-;1;-	110.8	7	1.00877	-;-;1;1;1;-;1;1;1;-;1;-	73.0344	7	5.1205
B5ATG0	Clathrin light chain (CLTA) protein (Fragment) OS=Sus scrofa PE=2 SV=1 - [B5ATG0_PIG]	6	53	9.98005e+06	9.19031	3;4;3;1;1;1;4;4;2;3;4;5	311.405	35	9.6853	5;5;2;1;-;1;4;4;2;3;4;5	309.339	36	18.8756	6	70	5.47557e+06	8.60414	3;4;5;3;5;3;2;5;3;4;4;3	132.378	44	1.41313	3;3;5;3;3;3;2;5;3;3;4;3	207.496	40	10.0173
B5L0Y4	Calpastatin OS=Sus scrofa GN=CAST PE=4 SV=1 - [B5L0Y4_PIG]	12	92	3.17598e+06	0.847778	6;5;3;3;2;4;4;4;3;5;4;6	62.4251	49	1.06648	6;5;3;3;2;4;4;4;3;5;4;6	39.4287	49	1.91426	15	94	1.69664e+06	6.62911	3;4;2;3;4;3;3;3;2;7;4;3	123.86	41	1.028	4;5;2;1;1;1;4;3;4;7;4;3	82.3777	39	7.65711
B5LX22	Cytochrome P450 CYP3A OS=Sus scrofa PE=2 SV=1 - [B5LX22_PIG]							0				0	0	2	2	3.61118e+06	100	-;-;-;-;1;-;-;-;-;-;-;-		1	95.742	-;-;-;-;1;-;-;-;-;-;-;-		1	195.742
B5LX40	Adaptor protein phosphotyrosine interaction PH domain and leucine zipper containing 1 OS=Sus scrofa GN=APPL1 PE=2 SV=1 - [B5LX40_PIG]	2	2	606166				0				0	0							0				0	0
B6A7R0	Tubulin alpha 3 OS=Sus scrofa PE=2 SV=1 - [B6A7R0_PIG]	7	469	1.04069e+08	1.60914	4;6;4;4;6;4;2;2;4;3;3;3	197.795	45	1.32983	4;7;4;3;6;4;3;2;4;3;3;3	142.766	46	2.93897	5	268	1.83575e+07	1.22683	4;5;4;2;3;3;5;3;7;4;2;4	114.716	46	0.537811	4;5;4;2;2;3;5;3;7;4;2;3	71.2116	44	1.76464
B6CVD6	Thioredoxin domain-containing 4 OS=Sus scrofa GN=TXNDC4 PE=2 SV=1 - [B6CVD6_PIG]	6	22	8.59536e+06	1.34095	3;1;2;-;-;-;1;2;1;1;1;-	177.213	12	0.831058	5;1;3;-;-;-;1;3;1;1;1;-	125.948	16	2.17201	4	31	2.14012e+06	12.1684	2;1;2;1;1;1;-;3;1;2;1;1	240.583	16	10.2914	2;1;2;1;1;1;-;2;1;2;-;1	306.302	14	22.4598
B6CVD7	ERO1-like protein alpha OS=Sus scrofa GN=ERO1L PE=2 SV=1 - [ERO1A_PIG]	20	112	1.01483e+07	1.6283	4;5;7;7;4;8;3;4;7;5;5;3	116.465	62	0.710562	7;4;10;7;3;5;4;4;8;6;5;3	94.0587	66	2.33886	10	63	2.52732e+06	14.5603	4;5;4;2;1;2;2;1;3;3;1;3	199.938	31	9.73334	3;5;4;2;1;2;2;1;3;2;-;2	307.607	27	24.2936
B6DT15	Ubiquitin carboxyl-terminal hydrolase OS=Sus scrofa GN=USP7 PE=2 SV=1 - [B6DT15_PIG]							0				0	0	1	1	79994.3				0				0	0
B6DX83	V-crk sarcoma virus CT10 oncogene-like protein isoform b OS=Sus scrofa PE=2 SV=1 - [B6DX83_PIG]	2	6	803091	98.5611	-;-;-;-;-;-;-;-;-;-;-;1		1	53.4154	-;-;-;-;-;-;-;-;-;-;-;1		1	151.977	4	12	233375	2.38365	-;1;-;-;-;-;-;-;-;-;1;-	88.998	2	0.45849	-;1;1;-;-;-;1;-;-;-;1;-	111.275	4	2.84214
B6E241	Growth factor receptor bound protein 2 OS=Sus scrofa GN=GRB2 PE=2 SV=1 - [B6E241_PIG]	8	82	7.46102e+06	1.4827	-;5;6;4;5;5;2;2;3;5;3;6	80.1193	46	0.967198	2;5;7;3;5;3;3;2;3;5;3;6	50.8328	47	2.4499	9	66	4.32133e+06	18.7356	6;4;3;1;1;2;2;2;3;3;6;2	145.32	35	2.86586	6;4;3;1;1;2;2;2;3;3;6;2	172.509	35	21.6015
B6ICV3	MHC class I antigen OS=Sus scrofa GN=SLA-1 PE=2 SV=1 - [B6ICV3_PIG]	0	185	5.76622e+07				0				0	0							0				0	0
B6ICW2	SLA-1 histocompatibility antigen, class I OS=Sus scrofa GN=SLA-1a PE=3 SV=1 - [B6ICW2_PIG]	0	184	5.76622e+07				0				0	0	0	96	1.04229e+07				0				0	0
B6ICY0	SLA-3 histocompatibility antigen, class I OS=Sus scrofa GN=SLA-3 PE=3 SV=1 - [B6ICY0_PIG]	0	110	5.04758e+07				0				0	0	0	56	1.03898e+07				0				0	0
B6VAQ1	Programmed cell death 10 OS=Sus scrofa GN=PDCD10 PE=2 SV=1 - [B6VAQ1_PIG]	1	4	4.03362e+06	0.01	-;1;-;-;-;-;-;1;-;-;-;-	0	2	0.01	-;1;-;-;-;-;-;1;-;-;-;-	0	2	0.02	2	2	404136	0.545159	-;-;-;-;-;-;-;-;-;1;-;-		1	0.01	-;-;-;-;-;-;-;-;-;1;-;-		1	0.555159
B6VNT8	Cardiac muscle alpha actin 1 OS=Sus scrofa GN=ACTC1 PE=2 SV=1 - [B6VNT8_PIG]							0				0	0	1	742	3.86396e+08	5.85964	2;2;3;2;2;2;2;2;3;2;2;3	107.293	27	0.394644	2;2;3;2;2;2;2;1;3;2;2;3	66.2682	26	6.25428
B7STY5	Chloride intracellular channel 5 OS=Sus scrofa GN=CLIC5 PE=2 SV=1 - [B7STY5_PIG]	1	2	3.1545e+06	0.01	1;-;-;-;-;-;-;-;-;-;-;-		1	0.01	1;-;-;-;-;-;-;-;-;-;-;-		1	0.02	1	1	0				0				0	0
B7SU41	Methionine adenosyltransferase 2beta OS=Sus scrofa GN=MAT2beta PE=2 SV=1 - [B7SU41_PIG]	4	12	3.55088e+06	0.725686	-;-;-;-;-;-;-;1;1;2;1;-	83.502	5	0.760378	-;-;-;-;-;-;-;1;1;2;1;-	33.0163	5	1.48606	5	16	785787	6.10733	1;1;-;-;1;1;-;-;1;-;1;1	78.8639	7	0.784541	1;1;-;-;-;-;-;-;1;-;-;1	16.6922	4	6.89187
B7TJ03	Ribosomal protein L26-like 1 OS=Sus scrofa GN=RPL26L1 PE=2 SV=1 - [B7TJ03_PIG]	2	3	7.58909e+06	0.302858	-;-;-;-;-;-;2;1;-;-;-;-	13.6724	3	0.404726	-;-;-;-;-;-;2;1;-;-;-;-	21.7502	3	0.707584							0				0	0
B7TJ04	Mitochondrial diablo OS=Sus scrofa GN=DIABLO PE=2 SV=1 - [B7TJ04_PIG]	2	2	1.59621e+06				0				0	0							0				0	0
B8XH67	Solute carrier family 9 (Sodium/hydrogen exchanger) member 3 regulator 1 OS=Sus scrofa GN=SLC9A3R1 PE=2 SV=1 - [B8XH67_PIG]	1	1	1.30752e+06	1.6481	-;-;-;-;-;-;-;-;-;1;-;-		1	1.26626	-;-;-;-;-;-;-;-;-;1;-;-		1	2.91436							0				0	0
B8XSJ2	ER lipid raft-associated 2 isoform 2 OS=Sus scrofa GN=ERLIN2 PE=2 SV=1 - [B8XSJ2_PIG]	1	1	433671				0				0	0	1	1	521941				0				0	0
B8XSJ8	Mitogen-activated protein kinase kinase 1 OS=Sus scrofa GN=MAP2K1 PE=2 SV=1 - [B8XSJ8_PIG]	1	5	1.58235e+06				0				0	0							0				0	0
B8XSK0	Copine I OS=Sus scrofa GN=CPNE1 PE=2 SV=1 - [B8XSK0_PIG]	3	8	1.2142e+06	0.357414	2;1;1;-;1;-;-;-;-;-;-;-	194.404	5	0.139687	2;1;1;-;1;-;-;-;-;-;-;-	185.682	5	0.497101	2	2	1.07422e+06				0				0	0
B8XTR2	1-acylglycerol-3-phosphate O-acyltransferase 4 OS=Sus scrofa GN=AGPAT4 PE=2 SV=1 - [B8XTR2_PIG]	1	1	655577				0				0	0							0				0	0
B8XX91	DNA-dependent activator of IFN-regulatory factor OS=Sus scrofa GN=DAI PE=2 SV=1 - [B8XX91_PIG]							0				0	0	7	17	1.26481e+06	9.99665	-;-;-;1;-;-;-;-;-;-;-;-		1	0.0271712	-;-;-;1;-;-;-;-;-;-;-;-		1	10.0238
B8Y648	Ubiquitin-conjugating enzyme E2L 3 OS=Sus scrofa GN=UBE2L3 PE=2 SV=1 - [B8Y648_PIG]	5	59	1.08059e+07	1.58953	3;1;5;1;2;2;5;2;4;3;4;3	109.038	35	0.890291	3;2;6;1;2;2;5;4;4;3;4;3	95.1322	39	2.47982	4	17	2.72369e+06	10.676	1;-;-;1;-;-;-;-;1;1;-;1	95.3561	5	0.718527	1;-;1;1;-;-;-;-;1;1;-;1	83.5885	6	11.3945
B9A0N2	Retrotransposon-like 1 OS=Sus scrofa GN=RTL1 PE=4 SV=1 - [B9A0N2_PIG]							0				0	0	1	1	10927.4				0				0	0
B9P414	Serum amyloid A protein (Fragment) OS=Sus scrofa PE=2 SV=1 - [B9P414_PIG]							0				0	0	2	5	2.22181e+06				0				0	0
B9TRW9	Guanine nucleotide-binding protein subunit gamma OS=Sus scrofa GN=GNG12 PE=3 SV=1 - [B9TRW9_PIG]							0				0	0	1	2	141914	2.32753	-;-;-;-;-;-;1;1;-;-;-;-	17.8214	2	1.0108	-;-;-;-;-;-;1;1;-;-;-;-	81.0335	2	3.33833
C0LZL0	Fascin OS=Sus scrofa GN=FSCN1 PE=2 SV=1 - [C0LZL0_PIG]	20	215	2.95667e+07	2.50703	10;2;8;11;10;9;6;7;4;11;6;7	106.791	91	0.783961	8;6;9;10;9;7;7;7;5;11;6;7	77.332	92	3.291							0				0	0
C0MHR2	Clathrin heavy chain OS=Sus scrofa GN=CLTC PE=2 SV=1 - [C0MHR2_PIG]	36	134	1.09752e+07	1.12459	9;10;15;17;15;17;-;-;-;-;-;-	110.853	83	0.0969511	10;11;15;15;11;13;-;-;-;-;-;-	98.3615	75	1.22154	29	64	1.03446e+07	17.4924	-;-;-;2;4;3;-;-;-;-;-;-	9.61956	9	0.297517	-;-;-;2;4;3;-;-;-;-;-;-	166.438	9	17.7899
C1PIG4	cAMP-dependent protein kinase regulatory subunit type II alpha OS=Sus scrofa GN=PRKAR2A PE=2 SV=1 - [C1PIG4_PIG]	7	25	1.31668e+06	0.83018	1;2;4;1;-;2;1;-;1;-;-;1	168.828	13	0.347161	1;3;5;1;-;2;2;-;1;-;-;1	126.429	16	1.17734	4	15	633048	52.8391	-;-;1;-;-;-;-;-;-;1;-;-	126.224	2	50.0156	-;-;1;-;-;-;-;-;-;1;-;-	141.333	2	102.855
C3S7K5	Calcium-binding protein A8 OS=Sus scrofa GN=S100A8 PE=4 SV=1 - [C3S7K5_PIG]	6	38	1.08844e+07	4.29182	-;1;1;2;1;4;2;2;-;1;-;2	104.922	16	1.1036	-;1;1;2;1;4;2;2;-;1;-;2	69.9365	16	5.39542	7	119	2.391e+07	3.82225	5;5;4;4;8;6;5;4;6;5;5;5	109.831	62	0.689904	5;5;6;3;6;4;5;4;5;5;5;5	67.0416	58	4.51215
C3S7K6	Calcium-binding protein A9 OS=Sus scrofa GN=S100A9 PE=2 SV=1 - [C3S7K6_PIG]	4	90	4.98853e+07	2.29395	3;3;3;5;5;5;3;3;2;4;4;5	102.532	45	0.840476	3;3;3;5;4;5;3;3;2;3;3;5	74.1001	42	3.13443	4	170	5.28515e+07	8.55445	4;4;5;6;4;7;3;3;6;6;5;7	118.877	60	0.694864	6;6;5;4;3;6;3;4;5;6;3;7	80.1122	58	9.24931
C3URJ6	Mitochondrial carnitine palmitoyltransferase II OS=Sus scrofa GN=CPT2 PE=2 SV=1 - [C3URJ6_PIG]	1	1	539546	0.01	-;1;-;-;-;-;-;-;-;-;-;-		1	0.01	-;1;-;-;-;-;-;-;-;-;-;-		1	0.02	1	1	86338.7				0				0	0
C3W331	Truncated sirtuin 2 OS=Sus scrofa GN=SIRT2 PE=2 SV=1 - [C3W331_PIG]							0				0	0	3	6	624640				0				0	0
C3W8F2	Mannose-6-phosphate receptor binding protein 1 OS=Sus scrofa GN=M6PRBP1 PE=4 SV=1 - [C3W8F2_PIG]	9	48	2.61386e+06	1.06396	4;3;3;4;2;3;1;1;3;1;1;3	100.333	29	0.842779	5;3;3;4;2;3;2;3;3;1;1;3	108.888	33	1.90674	9	36	1.07455e+06	7.56522	1;2;2;-;-;-;1;1;2;2;1;1	143.163	13	2.52084	1;2;2;-;-;-;1;1;2;2;1;1	153.242	13	10.0861
C4MXZ1	ADP-ribosylation factor 1 OS=Sus scrofa GN=ARF1 PE=2 SV=1 - [C4MXZ1_PIG]	6	99	2.35732e+07	1.63174	1;2;1;4;4;4;3;2;3;3;3;3	94.9752	33	1.22126	1;3;2;3;2;2;3;2;3;3;3;3	137.49	30	2.853	4	97	8.87182e+06	9.22305	3;3;3;3;3;2;3;3;3;3;4;2	105.748	35	9.45009	3;3;3;2;3;2;3;3;3;2;3;1	302.789	31	18.6731
C5H0C6	OTUB1 OS=Sus scrofa GN=OTUB1 PE=2 SV=1 - [C5H0C6_PIG]	2	6	2.8045e+06				0				0	0	3	5	1.84381e+06	100	-;-;-;1;1;1;-;-;-;-;-;-	0	3	100	-;-;-;1;1;1;-;-;-;-;-;-	0	3	200
C5I4T6	Phosphoenolpyruvate carboxykinase 2 OS=Sus scrofa GN=PCK2 PE=3 SV=1 - [C5I4T6_PIG]	24	187	1.47501e+07	0.782941	13;12;13;15;8;10;6;5;8;4;5;5	104.231	104	0.70146	17;18;16;13;6;8;9;8;10;4;4;5	79.8212	118	1.4844	19	133	4.86686e+06	5.54673	7;6;6;7;3;4;5;4;6;1;4;1	139.007	54	0.695403	7;6;7;7;3;4;5;3;6;-;2;-	131.895	50	6.24213
C6JUQ1	Selenoprotein T OS=Sus scrofa GN=SelT PE=2 SV=1 - [C6JUQ1_PIG]	1	1	177499				0				0	0							0				0	0
C6K7I1	Karyopherin alpha 3 OS=Sus scrofa PE=2 SV=1 - [C6K7I1_PIG]							0				0	0	2	2	1.6332e+06				0				0	0
C6L242	TrbV27 protein (Fragment) OS=Sus scrofa GN=trbV27 PE=4 SV=1 - [C6L242_PIG]							0				0	0	1	1	901620				0				0	0
C7EDN1	Insulin-like growth factor binding protein 7 OS=Sus scrofa GN=IGFBP-7 PE=2 SV=1 - [C7EDN1_PIG]	1	1	313105				0				0	0							0				0	0
C7F842	C-C motif chemokine 8 OS=Sus scrofa GN=CCL8 PE=4 SV=1 - [C7F842_PIG]							0				0	0	2	2	264501	5.28805	-;-;-;-;-;-;-;-;-;-;-;1		1	0.0230602	-;-;-;-;-;-;-;-;-;-;-;1		1	5.31111
C8C417	Solute carrier family 25 member 25 OS=Sus scrofa GN=SLC25A25 PE=2 SV=1 - [C8C417_PIG]							0				0	0	1	1	120919				0				0	0
C9VZF4	Survival motor neuron domain-containing protein 1 OS=Sus scrofa GN=SMNDC1 PE=2 SV=1 - [C9VZF4_PIG]							0				0	0	1	6	832343				0				0	0
D0ET26	A20 binding and inhibitor of NF-kB protein 2 OS=Sus scrofa PE=2 SV=1 - [D0ET26_PIG]	1	1	63173.4	0.0200248	-;-;-;-;-;-;1;-;-;-;-;-		1	0.0200248	-;-;-;-;-;-;1;-;-;-;-;-		1	0.0400495							0				0	0
D0G0B3	Acetyl-Coenzyme A acyltransferase 2 OS=Sus scrofa GN=ACAA2 PE=2 SV=1 - [D0G0B3_PIG]	6	23	2.88682e+06	22.3041	1;1;-;-;1;1;1;2;2;1;-;-	185.067	10	22.6155	1;1;-;-;1;1;-;2;2;1;-;-	175.58	9	44.9196	4	11	549561				0				0	0
D0G0B6	Perilipin 2 OS=Sus scrofa GN=ADFP PE=2 SV=1 - [D0G0B6_PIG]							0				0	0	6	20	563462	0.01	1;2;1;-;-;-;-;-;1;-;-;-	0	5	0.181703	1;2;1;-;-;-;-;-;1;-;1;-	124.033	6	0.191703
D0G0C3	Adenosylhomocysteinase OS=Sus scrofa GN=AHCY PE=2 SV=1 - [D0G0C3_PIG]							0				0	0	13	42	6.20169e+06	29.827	1;1;-;1;1;3;-;2;1;-;-;1	147.166	11	22.8456	1;1;-;1;1;3;-;2;1;-;-;1	184.287	11	52.6726
D0G0C6	Asparagine synthetase OS=Sus scrofa GN=ASNS PE=2 SV=1 - [D0G0C6_PIG]	4	15	1.80773e+06	0.631891	1;1;1;1;2;2;-;-;-;1;-;-	93.9049	9	0.270251	1;1;1;1;2;2;-;-;-;1;-;-	186.766	9	0.902142	9	16	1.84862e+06	21.9776	-;1;-;-;1;-;-;-;-;-;-;-	121.53	2	0.459276	-;1;-;-;1;-;-;-;-;-;-;-	138.202	2	22.4369
D0G0C7	Antioxidant protein 1 homolog (Yeast) OS=Sus scrofa GN=ATOX1 PE=4 SV=1 - [D0G0C7_PIG]	5	35	2.01089e+07	1.71907	2;3;3;1;1;2;-;-;-;3;3;2	78.4232	20	0.908076	2;4;2;1;1;2;-;-;-;3;3;2	76.8077	20	2.62715	5	24	2.96106e+06	7.43686	2;1;1;1;2;-;1;-;-;1;-;1	91.2872	10	0.529603	2;-;1;1;1;-;1;-;-;1;-;1	107.694	8	7.96646
D0G0C8	Chaperonin containing TCP1, subunit 2 (Beta) OS=Sus scrofa GN=CCT2 PE=2 SV=1 - [D0G0C8_PIG]	19	93	6.69333e+06	1.1711	8;4;9;4;4;4;5;4;3;4;2;3	121.098	54	0.59223	10;5;10;4;4;4;5;4;3;4;2;3	121.198	58	1.76333	15	52	871742	2.23072	2;2;2;-;-;-;3;3;4;2;2;3	65.8725	23	0.217707	2;3;2;-;-;-;3;3;3;2;2;3	97.3352	23	2.44843
D0G0C9	Chaperonin containing TCP1, subunit 7 (Eta) OS=Sus scrofa GN=CCT7 PE=2 SV=1 - [D0G0C9_PIG]	14	60	4.11108e+06	10.3764	6;4;4;4;2;5;3;2;3;-;1;-	251.3	34	2.98029	7;7;5;3;2;4;3;2;3;-;1;-	290.498	37	13.3566	11	30	783389	2.12931	1;-;1;-;-;1;-;1;2;1;-;2	97.8967	9	0.16585	-;-;1;-;-;1;-;-;2;1;-;2	204.539	7	2.29516
D0G6R9	CCHC-type zinc finger, nucleic acid binding protein (Fragment) OS=Sus scrofa GN=CNBP PE=2 SV=1 - [D0G6R9_PIG]	6	27	3.8692e+06	0.925593	1;2;2;3;2;2;2;2;1;-;3;1	80.3828	21	0.736335	2;2;3;3;2;2;3;2;1;-;3;1	103.834	24	1.66193	7	31	2.53903e+06	21.6834	1;1;-;2;2;2;-;-;1;1;2;1	80.8772	13	2.03335	1;1;-;2;2;2;-;-;1;1;2;1	204.405	13	23.7168
D0G6S5	Emopamil binding protein (Sterol isomerase) OS=Sus scrofa GN=EBP PE=2 SV=1 - [D0G6S5_PIG]	1	1	0				0				0	0							0				0	0
D0G6X4	Farnesyl diphosphate synthase OS=Sus scrofa GN=FDPS PE=2 SV=1 - [D0G6X4_PIG]	3	4	1.6797e+07	3.24304	-;-;-;2;1;-;-;-;-;-;-;-	41.0573	3	0.0316507	-;-;-;2;1;-;-;-;-;-;-;-	96.7394	3	3.27469	1	1	2.31373e+06	100	-;-;-;-;1;-;-;-;-;-;-;-		1	100	-;-;-;-;1;-;-;-;-;-;-;-		1	200
D0G6X5	Glutamine synthetase OS=Sus scrofa GN=GLUL PE=2 SV=1 - [D0G6X5_PIG]	1	1	3.91888e+06				0				0	0							0				0	0
D0G773	Isovaleryl Coenzyme A dehydrogenase OS=Sus scrofa GN=IVD PE=2 SV=1 - [D0G773_PIG]	1	7	4.28641e+06	1.64683	1;-;-;-;-;-;-;-;-;1;-;1	89.8543	3	0.444358	1;-;1;-;-;-;1;1;-;1;-;1	114.093	6	2.09119							0				0	0
D0G776	Leukotriene A4 hydrolase OS=Sus scrofa GN=LTA4H PE=2 SV=1 - [D0G776_PIG]	3	5	3.17271e+06	2.52186	1;-;-;-;-;2;-;-;-;-;-;-	140.861	3	0.0108887	1;-;-;-;-;2;-;-;-;-;-;-	11.5424	3	2.53275	8	15	3.34904e+06	54.4538	-;-;-;-;1;1;-;-;-;-;-;-	118.287	2	100	-;-;-;-;-;1;-;-;-;-;-;-		1	154.454
D0G777	S-adenosylmethionine synthase OS=Sus scrofa GN=MATA2 PE=2 SV=1 - [D0G777_PIG]	9	38	7.37234e+06	0.636867	3;2;2;3;3;1;1;2;3;1;1;1	96.9695	23	0.36464	3;2;2;1;3;1;1;2;3;1;1;1	101.523	21	1.00151	7	27	1.95278e+06	2.05094	1;2;2;3;1;1;1;1;-;2;3;-	94.3776	17	0.674141	-;1;1;2;1;1;1;1;-;2;2;-	79.9454	12	2.72508
D0G781	NADH dehydrogenase (Ubiquinone) 1, alpha/beta subcomplex, 1, 8kDa OS=Sus scrofa GN=NDUFAB1 PE=2 SV=1 - [D0G781_PIG]	3	5	6.94191e+06	0.01	1;1;-;-;-;-;-;-;-;-;-;-	0	2	0.01	1;1;-;-;-;-;-;-;-;-;-;-	0	2	0.02							0				0	0
D0G7F1	Sterol carrier protein 2 OS=Sus scrofa GN=SCP2 PE=2 SV=1 - [D0G7F1_PIG]	7	85	1.75202e+07	0.914552	4;2;3;2;2;2;3;3;2;3;4;2	60.7912	32	1.26793	5;2;2;2;2;2;3;3;2;3;4;2	74.8189	32	2.18249	6	41	6.86362e+06	20.5979	3;1;2;-;1;1;2;1;1;-;1;1	125.222	14	0.748118	3;1;2;-;-;1;2;1;1;-;1;1	88.4225	13	21.346
D0G7F3	SH3-domain GRB2-like endophilin B1 OS=Sus scrofa GN=SH3GLB1 PE=2 SV=1 - [D0G7F3_PIG]	1	2	1.5505e+06				0				0	0	2	5	1.12129e+06	11.1788	-;-;-;-;-;-;-;-;-;1;1;-	8.91392	2	0.103045	-;1;-;-;-;-;-;-;-;1;1;-	110.474	3	11.2818
D0G7F6	Triosephosphate isomerase OS=Sus scrofa GN=TPI1 PE=2 SV=1 - [D0G7F6_PIG]	17	443	6.27456e+07	1.02282	13;17;17;14;14;17;17;14;16;16;15;15	102.847	185	0.712913	15;19;18;14;13;17;18;17;16;16;15;15	73.9917	193	1.73574	17	261	1.52108e+07	4.75004	8;9;4;7;5;10;14;12;15;10;14;9	96.6872	117	0.619227	9;10;6;5;4;10;15;12;15;9;13;9	62.3225	117	5.36927
D0V557	Mitochondrial translocase of outer membrane protein OS=Sus scrofa GN=TOMM40 PE=2 SV=1 - [D0V557_PIG]	6	40	6.63903e+06	0.732395	-;3;3;2;1;1;-;2;3;2;2;1	82.7104	20	1.0147	1;3;4;2;1;-;1;3;3;2;2;1	36.2491	23	1.7471							0				0	0
D2SW95	Coatomer subunit beta OS=Sus scrofa GN=COPB1 PE=2 SV=1 - [COPB_PIG]							0				0	0	4	6	1.21134e+06				0				0	0
D3GIN6	MHC class I antigen OS=Sus scrofa GN=SLA-1 PE=2 SV=1 - [D3GIN6_PIG]	0	236	6.72072e+07				0				0	0	0	125	1.89246e+07				0				0	0
D3GIP0	MHC class I antigen (Fragment) OS=Sus scrofa GN=SLA-2 PE=2 SV=1 - [D3GIP0_PIG]	0	258	6.72976e+07				0				0	0							0				0	0
D3GIP8	MHC class I antigen OS=Sus scrofa GN=SLA-12 PE=2 SV=1 - [D3GIP8_PIG]							0				0	0	0	125	1.85616e+07				0				0	0
D3GIP9	MHC class I antigen OS=Sus scrofa GN=SLA-1 PE=2 SV=1 - [D3GIP9_PIG]	0	147	5.76888e+07				0				0	0	0	86	1.21304e+07				0				0	0
D3K5K2	FK506 binding protein 4 OS=Sus scrofa GN=FKBP4 PE=2 SV=1 - [D3K5K2_PIG]	2	3	2.17682e+06	3.56885	-;-;-;1;-;-;-;-;-;-;-;-		1	0.696825	-;-;-;1;-;-;-;-;-;-;-;-		1	4.26567	1	2	930695				0				0	0
D3K5K4	Acyl-CoA synthetase long-chain family member 5 OS=Sus scrofa GN=ACSL5 PE=2 SV=1 - [D3K5K4_PIG]							0				0	0	3	3	6.75278e+06				0				0	0
D3K5L3	Catechol-O-methyltransferase OS=Sus scrofa GN=COMT PE=2 SV=1 - [D3K5L3_PIG]	9	86	8.70916e+06	1.52164	6;2;3;4;7;4;3;5;5;2;2;4	108.708	47	0.574868	6;3;4;4;7;4;4;5;5;2;2;4	128.483	50	2.0965	8	55	3.58128e+06	21.7536	2;3;1;1;1;-;2;2;1;3;1;2	178.525	19	0.524875	2;3;1;1;1;-;2;2;1;3;1;2	120.442	19	22.2785
D3K5M7	Cleavage and polyadenylation specific factor 6 OS=Sus scrofa GN=CPSF6 PE=2 SV=1 - [D3K5M7_PIG]	1	10	1.92386e+06	0.654582	1;1;1;-;-;-;-;1;1;1;1;1	112.167	8	0.608531	1;1;1;-;-;-;-;1;1;1;1;1	108.216	8	1.26311	3	5	1.0814e+06				0				0	0
D3K5N2	HECT domain and ankyrin repeat containing, E3 ubiquitin protein ligase 1 OS=Sus scrofa GN=HACE1 PE=2 SV=1 - [D3K5N2_PIG]	1	1	590530	0.01	-;-;-;-;-;-;-;-;-;-;-;1		1	0.725231	-;-;-;-;-;-;-;-;-;-;-;1		1	0.735231							0				0	0
D3K5N7	ELAV (Embryonic lethal, abnormal vision, Drosophila)-like 1 OS=Sus scrofa GN=ELAVL1 PE=2 SV=1 - [D3K5N7_PIG]	9	60	6.19986e+06	0.668702	1;2;2;1;2;4;4;3;3;3;4;4	109.529	33	0.694405	2;2;3;-;2;3;5;3;4;4;4;4	22.2237	36	1.36311	5	28	1.90579e+06	7.6911	1;2;3;-;-;-;3;-;3;1;1;1	127.473	15	1.04938	1;2;3;-;-;-;3;-;1;-;1;-	69.5872	11	8.74048
D4NVU5	MHC class I antigen OS=Sus scrofa GN=SLA-8 PE=2 SV=1 - [D4NVU5_PIG]	1	24	3.1303e+07				0				0	0							0				0	0
D5K8A9	Sperm acrosome associated 1 OS=Sus scrofa GN=SPACA1 PE=2 SV=1 - [D5K8A9_PIG]							0				0	0	1	2	2.09822e+07	100	1;-;-;-;-;-;-;-;-;-;-;-		1	100	1;-;-;-;-;-;-;-;-;-;-;-		1	200
D5KJI2	High mobility group AT-hook protein 1 OS=Sus scrofa GN=HMGA1 PE=4 SV=1 - [D5KJI2_PIG]	2	5	6.1821e+06	0.969145	1;1;-;-;-;-;-;-;-;-;1;1	76.4697	4	0.915355	1;1;-;-;-;-;-;-;-;-;1;1	34.1776	4	1.8845	2	3	1.79155e+06	0.426256	-;1;-;-;-;-;-;-;-;-;-;-		1	0.75982	-;1;-;-;-;-;-;-;-;-;-;-		1	1.18608
D6BV38	L-gulonate 3-dehydrogenase OS=Sus scrofa GN=GulDH PE=2 SV=1 - [D6BV38_PIG]	3	7	3.10133e+06	0.514854	-;1;-;-;-;1;1;2;-;-;-;-	196.115	5	0.01	-;1;-;-;-;1;1;2;-;-;-;-	0	5	0.524854	3	4	1.05058e+06				0				0	0
D6QZ31	Selenoprotein H OS=Sus scrofa GN=SELH PE=2 SV=1 - [D6QZ31_PIG]							0				0	0	1	3	602429				0				0	0
D7RA29	Microtubule-associated protein 1 light chain 3 beta OS=Sus scrofa GN=MAP1LC3B PE=2 SV=1 - [D7RA29_PIG]	1	7	4.88526e+06	1.22439	1;1;-;1;1;1;1;-;-;-;-;-	112.877	6	0.379453	1;1;-;1;1;1;1;-;-;-;-;-	108.883	6	1.60384							0				0	0
D7RK08	Transferrin receptor protein OS=Sus scrofa GN=TFRC PE=4 SV=1 - [D7RK08_PIG]							0				0	0	3	6	1.48216e+06				0				0	0
D9ILV0	Tumor necrosis factor alpha-induced protein 8 (Fragment) OS=Sus scrofa GN=TNFAIP8 PE=2 SV=1 - [D9ILV0_PIG]	2	10	1.93763e+06	3.15908	1;1;1;1;1;1;1;-;-;-;-;1	109.986	8	0.365458	1;1;1;1;-;-;1;-;-;-;-;1	238.211	6	3.52454	2	8	586772				0				0	0
D9U8D1	Dynein, light chain, LC8-type 1 OS=Sus scrofa GN=LC8 PE=4 SV=1 - [D9U8D1_PIG]	2	4	8.56001e+06				0				0	0							0				0	0
E0X6R2	Glycogen synthase 1 OS=Sus scrofa GN=GYS1 PE=2 SV=1 - [E0X6R2_PIG]							0				0	0	2	3	1.34562e+06				0				0	0
E0YLM4	Mesencephalic astrocyte-derived neurotrophic factor OS=Sus scrofa GN=MANF PE=4 SV=1 - [E0YLM4_PIG]	6	63	7.76474e+06	1.36536	2;2;3;-;-;1;1;-;-;1;2;2	94.3359	14	1.23713	2;2;3;-;-;1;2;1;1;2;3;3	37.2984	20	2.60249	5	21	5.79004e+06	5.15871	1;3;1;3;3;2;-;-;-;-;-;-	103.125	13	0.349743	1;3;1;3;2;2;-;-;-;-;-;-	108.104	12	5.50846
E1CAJ5	Glucose regulated protein 58 OS=Sus scrofa GN=grp-58 PE=2 SV=1 - [E1CAJ5_PIG]	26	737	1.05029e+08	0.871974	16;20;20;23;21;20;25;23;24;20;23;19	85.219	254	0.817254	18;22;20;22;21;19;25;22;24;20;23;19	44.8811	255	1.68923	26	610	4.90621e+07	4.80932	18;18;19;18;16;17;22;19;19;19;21;18	95.3265	224	0.613552	18;19;19;15;10;15;22;18;19;17;19;16	50.6348	207	5.42287
E1CAJ6	Protein disulfide isomerase P5 OS=Sus scrofa GN=pdi-p5 PE=2 SV=1 - [E1CAJ6_PIG]	12	169	2.14998e+07	0.922083	7;8;6;5;4;4;7;9;9;5;6;5	91.4787	75	0.713536	10;10;6;5;4;4;7;9;9;5;6;5	45.7969	80	1.63562	8	98	5.25038e+06	18.3591	5;4;4;3;4;2;5;4;4;5;4;6	186.116	50	0.73127	5;4;5;3;4;2;5;4;4;5;4;6	61.3703	51	19.0904
E3UV40	Extracellular signal-regulated kinase-2 OS=Sus scrofa GN=ERK2 PE=2 SV=1 - [E3UV40_PIG]	6	22	3.3108e+06	0.379787	1;-;2;-;-;-;1;1;1;1;-;2	146.283	9	0.433238	-;-;2;-;-;-;1;1;1;1;-;2	115.072	8	0.813025	9	36	1.24847e+06	57.1078	-;1;1;1;-;-;-;2;-;-;-;1	85.2665	6	41.2347	-;3;1;1;-;-;-;2;-;-;-;1	130.176	8	98.3425
E3UVQ3	Melanoma antigen-like protein 2 OS=Sus scrofa GN=MAGEL2 PE=2 SV=1 - [E3UVQ3_PIG]	1	2	7124.51				0				0	0							0				0	0
E3VWG5	P58IPK OS=Sus scrofa PE=2 SV=1 - [E3VWG5_PIG]	10	27	3.17038e+06	0.0360477	-;-;1;-;-;-;4;6;2;-;-;-	141.044	13	0.0656374	-;-;2;-;-;-;4;5;3;-;-;-	106.686	14	0.101685							0				0	0
E3WHS2	MHC class I antigen OS=Sus scrofa GN=SLA-2 PE=2 SV=1 - [E3WHS2_PIG]	0	128	5.2989e+07				0				0	0							0				0	0
E5G9H7	Fc gamma receptor IIB transcript variant 6 OS=Sus scrofa GN=CD32 PE=2 SV=1 - [E5G9H7_PIG]	1	2	3.55918e+06				0				0	0							0				0	0
E5Q8C6	CCAAT enhancer binding protein beta OS=Sus scrofa GN=CEBPB PE=2 SV=1 - [E5Q8C6_PIG]	2	3	5.2886e+06				0				0	0	2	3	331498				0				0	0
E7CR03	Signal transducer and activator of transcription 3 isoform 2 OS=Sus scrofa GN=stat3 PE=2 SV=1 - [E7CR03_PIG]							0				0	0	1	1	924445				0				0	0
E7CXS0	Low density lipoprotein receptor-related protein 8 OS=Sus scrofa GN=ApoER2 PE=2 SV=1 - [E7CXS0_PIG]	1	1	0				0				0	0							0				0	0
E7EI20	Rho GDP dissociation inhibitor alpha OS=Sus scrofa GN=ARHGDIA PE=2 SV=1 - [E7EI20_PIG]	11	198	7.15679e+07	1.37805	4;10;6;6;8;9;9;8;7;6;6;7	112.58	86	0.702604	5;10;5;6;5;7;10;9;8;6;6;7	102.028	84	2.08065	11	143	1.72628e+07	6.51324	5;6;4;3;3;4;3;4;4;7;9;5	113.198	57	0.536386	5;6;4;2;2;4;3;4;4;7;9;4	93.2935	54	7.04962
F1REW9	Uncharacterized protein OS=Sus scrofa GN=DENR PE=4 SV=2 - [F1REW9_PIG]	1	5	839129				0				0	0							0				0	0
F1REX4	ATP synthase subunit f, mitochondrial (Fragment) OS=Sus scrofa GN=LOC100737824 PE=4 SV=1 - [F1REX4_PIG]	1	1	1.39249e+06				0				0	0							0				0	0
F1RF10	Dihydrofolate reductase OS=Sus scrofa GN=DHFR PE=4 SV=1 - [F1RF10_PIG]	5	18	2.06361e+06	21.7934	2;-;2;-;-;-;-;-;2;2;-;1	201.319	9	12.9037	2;1;2;-;-;-;1;1;2;2;-;1	272.744	12	34.697	3	9	1.04869e+06	4.43404	-;-;-;-;-;1;-;-;-;-;-;-		1	0.0111475	-;-;-;-;-;1;-;-;-;-;-;-		1	4.44518
F1RF20	Uncharacterized protein OS=Sus scrofa GN=CCL22 PE=4 SV=1 - [F1RF20_PIG]	1	40	6.0963e+07	1.75832	1;1;1;1;1;1;1;1;1;1;1;1	59.5392	12	0.964596	1;1;1;1;1;1;1;1;1;1;1;1	37.9896	12	2.72292	1	2	785916	100	-;-;-;-;-;-;-;-;-;-;1;1	0	2	52.9247	-;-;-;-;-;-;-;-;-;-;1;1	8.59868	2	152.925
F1RF34	Uncharacterized protein OS=Sus scrofa GN=CCDC135 PE=4 SV=2 - [F1RF34_PIG]							0				0	0	1	1	52937.3				0				0	0
F1RF52	Uncharacterized protein (Fragment) OS=Sus scrofa GN=LOC100517287 PE=4 SV=2 - [F1RF52_PIG]	1	1	748538	0.01	-;-;-;-;-;-;-;-;-;-;-;1		1	0.01	-;-;-;-;-;-;-;-;-;-;-;1		1	0.02							0				0	0
F1RF82	Methylenetetrahydrofolate reductase OS=Sus scrofa GN=MTHFR PE=3 SV=1 - [F1RF82_PIG]							0				0	0	1	1	111205				0				0	0
F1RF96	Uncharacterized protein OS=Sus scrofa PE=4 SV=2 - [F1RF96_PIG]							0				0	0	1	2	7.8742e+06	3.90796	-;-;-;1;-;-;-;-;-;-;-;-		1	0.01	-;-;-;1;-;-;-;-;-;-;-;-		1	3.91796
F1RFA5	Uncharacterized protein (Fragment) OS=Sus scrofa GN=PGP PE=4 SV=1 - [F1RFA5_PIG]	1	2	476678	0.01	1;-;-;-;-;-;-;-;-;-;-;-		1				0	0.01	2	2	895744				0				0	0
F1RFD8	Uncharacterized protein OS=Sus scrofa GN=RBBP6 PE=4 SV=2 - [F1RFD8_PIG]							0				0	0	1	1	76656.5	0.824662	-;-;-;-;-;-;-;-;1;-;-;-		1	1.9668	-;-;-;-;-;-;-;-;1;-;-;-		1	2.79146
F1RFF5	Uncharacterized protein OS=Sus scrofa GN=NIPSNAP1 PE=4 SV=1 - [F1RFF5_PIG]	1	1	112051				0				0	0							0				0	0
F1RFI1	Elongation factor Tu OS=Sus scrofa GN=TUFM PE=3 SV=1 - [F1RFI1_PIG]	16	76	8.99369e+06	1.07326	6;4;7;5;3;5;6;9;4;-;3;2	114.336	54	0.585379	7;5;7;3;3;4;6;9;5;-;3;2	149.224	54	1.65864	7	28	1.47905e+06	6.63619	-;-;-;-;-;-;2;2;1;1;1;1	58.145	8	1.50216	-;-;-;-;-;-;1;2;-;-;1;1	117.055	5	8.13835
F1RFI2	Uncharacterized protein OS=Sus scrofa GN=AP1B1 PE=4 SV=2 - [F1RFI2_PIG]	6	40	4.74485e+06	0.920353	3;1;3;1;1;1;-;-;-;-;-;-	108.805	10	0.0669653	3;1;3;1;1;1;-;-;-;-;-;-	98.7458	10	0.987319	4	10	1.44689e+06	100	-;-;-;1;-;-;-;-;-;-;-;-		1	100	-;-;-;1;-;-;-;-;-;-;-;-		1	200
F1RFJ8	Uncharacterized protein (Fragment) OS=Sus scrofa GN=MPHOSPH9 PE=4 SV=1 - [F1RFJ8_PIG]							0				0	0	1	3	459012				0				0	0
F1RFK4	Uncharacterized protein OS=Sus scrofa GN=TMEM130 PE=4 SV=1 - [F1RFK4_PIG]	1	1	1.5297e+06	0.407615	-;-;1;-;-;-;-;-;-;-;-;-		1	1.14202	-;-;1;-;-;-;-;-;-;-;-;-		1	1.54964							0				0	0
F1RFL6	Uncharacterized protein OS=Sus scrofa GN=EIF2B1 PE=4 SV=1 - [F1RFL6_PIG]	1	1	2639547	100	-;-;-;-;1;-;-;-;-;-;-;-		1	100	-;-;-;-;1;-;-;-;-;-;-;-		1	200							0				0	0
F1RFM7	Uncharacterized protein OS=Sus scrofa GN=AIMP2 PE=4 SV=1 - [F1RFM7_PIG]	1	1	693106	0.01	-;-;-;-;-;-;-;1;-;-;-;-		1	0.01	-;-;-;-;-;-;-;1;-;-;-;-		1	0.02	1	1	1.23785e+06				0				0	0
F1RFM8	Uncharacterized protein (Fragment) OS=Sus scrofa GN=DNAH10 PE=4 SV=2 - [F1RFM8_PIG]	1	1	1.95157e+06				0				0	0	1	1	198414				0				0	0
F1RFN2	Uncharacterized protein OS=Sus scrofa GN=FAM101A PE=4 SV=1 - [F1RFN2_PIG]							0				0	0	1	1	104591				0				0	0
F1RFQ7	GTP-binding nuclear protein Ran OS=Sus scrofa GN=RAN PE=2 SV=2 - [F1RFQ7_PIG]	7	164	3.95777e+07	0.977033	5;5;3;8;8;7;4;3;4;5;4;4	75.9743	60	0.822308	5;5;4;7;6;7;4;3;4;3;3;3	28.3681	54	1.79934	6	107	1.53183e+07	6.73795	5;4;4;4;3;4;5;4;5;3;5;2	106.901	48	0.630956	5;4;4;4;3;2;5;4;5;3;5;2	76.0345	46	7.3689
F1RFR2	tRNA pseudouridine synthase OS=Sus scrofa GN=PUS1 PE=3 SV=2 - [F1RFR2_PIG]							0				0	0	1	2	345076				0				0	0
F1RFS8	Uncharacterized protein (Fragment) OS=Sus scrofa GN=CSNK2A2 PE=4 SV=2 - [F1RFS8_PIG]	1	1	0				0				0	0							0				0	0
F1RFW9	Uncharacterized protein OS=Sus scrofa GN=GATAD2B PE=4 SV=1 - [F1RFW9_PIG]	1	2	1.00219e+06	0.185311	1;1;-;-;-;-;-;-;-;-;-;-	133.79	2	0.388459	1;1;-;-;-;-;-;-;-;-;-;-	137.781	2	0.57377	1	1	115858				0				0	0
F1RFX4	Sodium/hydrogen exchanger OS=Sus scrofa GN=SLC9A5 PE=3 SV=2 - [F1RFX4_PIG]	1	1	741025				0				0	0							0				0	0
F1RFX9	Uncharacterized protein OS=Sus scrofa GN=SLC25A11 PE=3 SV=1 - [F1RFX9_PIG]	4	5	4.1303e+06	51.3061	-;-;-;1;1;-;-;-;-;-;-;-	134.221	2	50.005	-;-;-;1;1;-;-;-;-;-;-;-	141.393	2	101.311							0				0	0
F1RFY1	Profilin OS=Sus scrofa GN=PFN1 PE=3 SV=1 - [F1RFY1_PIG]	8	434	2.64902e+08	1.01015	9;15;13;11;10;12;12;13;11;12;13;12	88.8502	143	0.908457	10;15;13;10;10;11;11;13;11;11;13;11	40.0548	139	1.91861	8	320	7.65537e+07	5.00491	12;12;11;8;9;9;9;12;12;11;10;10	96.1795	125	0.687281	12;12;11;6;7;6;10;12;12;10;10;10	58.9464	118	5.69219
F1RFY2	Beta-enolase OS=Sus scrofa GN=ENO3 PE=3 SV=1 - [F1RFY2_PIG]	3	491	2.14177e+08	1.11299	5;8;5;4;5;5;6;5;5;5;6;4	94.0025	63	0.690739	6;8;6;4;5;5;6;6;6;5;6;4	61.0479	67	1.80373	3	333	4.27376e+07	4.68221	5;4;5;3;3;2;4;5;4;5;6;5	113.698	51	0.612374	5;4;6;2;1;-;4;4;4;5;5;5	54.3832	45	5.29458
F1RFY3	Uncharacterized protein OS=Sus scrofa GN=SPAG7 PE=4 SV=1 - [F1RFY3_PIG]	1	1	1.38427e+07	0.01	-;-;1;-;-;-;-;-;-;-;-;-		1	0.01	-;-;1;-;-;-;-;-;-;-;-;-		1	0.02							0				0	0
F1RFZ5	Uncharacterized protein OS=Sus scrofa GN=GNPTG PE=4 SV=2 - [F1RFZ5_PIG]							0				0	0	1	2	79844.5				0				0	0
F1RG16	Uncharacterized protein OS=Sus scrofa GN=HNRNPF PE=4 SV=1 - [F1RG16_PIG]	11	187	1.71329e+07	1.40373	5;8;6;6;5;5;8;6;9;6;6;7	123.818	77	0.714493	7;10;8;6;4;5;8;7;12;6;6;7	100.71	86	2.11822	12	100	3.85267e+06	9.86701	3;3;6;2;-;1;2;3;2;3;3;3	100.153	31	0.402979	4;3;6;2;-;1;2;3;3;2;3;3	80.9173	32	10.27
F1RG66	Uncharacterized protein (Fragment) OS=Sus scrofa GN=PITPNB PE=4 SV=2 - [F1RG66_PIG]	3	9	1.85642e+06	0.01	1;1;-;-;-;-;-;1;-;-;-;-	0	3	0.125786	1;1;-;-;-;-;1;1;-;-;-;-	184.1	4	0.135786	1	1	1.14328e+06				0				0	0
F1RGA4	Uncharacterized protein OS=Sus scrofa GN=PIWIL3 PE=4 SV=2 - [F1RGA4_PIG]							0				0	0	1	1	31893.6				0				0	0
F1RGA7	Uncharacterized protein OS=Sus scrofa GN=SART3 PE=4 SV=2 - [F1RGA7_PIG]	1	1	2.34807e+07	0.01	-;-;-;-;-;-;1;-;-;-;-;-		1	0.01	-;-;-;-;-;-;1;-;-;-;-;-		1	0.02							0				0	0
F1RGA9	Coronin (Fragment) OS=Sus scrofa GN=CORO1C PE=3 SV=2 - [F1RGA9_PIG]	7	17	3.83074e+06	0.5302	2;-;-;1;-;2;-;1;1;-;-;-	135.372	7	0.195109	2;-;-;1;-;2;-;1;1;-;-;-	144.426	7	0.725309	7	31	1.44379e+06	5.26832	-;-;1;1;-;-;1;1;1;-;1;-	119.36	6	0.771426	-;1;2;1;-;-;1;1;1;-;1;-	48.551	8	6.03975
F1RGB6	Uncharacterized protein (Fragment) OS=Sus scrofa GN=FOXN4 PE=4 SV=1 - [F1RGB6_PIG]							0				0	0	1	1	0				0				0	0
F1RGC0	Uncharacterized protein (Fragment) OS=Sus scrofa GN=LOC100739437 PE=3 SV=2 - [F1RGC0_PIG]	4	43	1.86947e+07	1.354	-;2;1;2;3;1;1;1;1;1;1;1	69.7627	15	0.513797	-;1;1;2;1;1;1;1;1;1;1;1	63.1631	12	1.8678	3	35	7.19288e+06	13.6784	-;1;1;1;1;1;1;2;1;2;2;1	92.5787	14	0.480756	-;1;1;1;1;1;1;2;1;1;1;1	132.288	12	14.1591
F1RGC9	Uncharacterized protein OS=Sus scrofa GN=PSMD13 PE=4 SV=1 - [F1RGC9_PIG]	4	11	2.68642e+06	0.490059	1;1;2;1;3;-;-;-;-;-;-;-	137.825	8	0.01	1;1;2;1;2;-;-;-;-;-;-;-	0	7	0.500059	3	5	1.49167e+06	100	-;-;-;-;-;1;-;-;-;-;-;-		1	11.4931	-;-;-;-;-;1;-;-;-;-;-;-		1	111.493
F1RGD9	Uncharacterized protein OS=Sus scrofa GN=HARS PE=3 SV=1 - [F1RGD9_PIG]	6	10	2.1413e+06	3.81963	-;-;-;1;1;-;-;-;-;-;-;-	12.0395	2	0.582192	-;-;-;1;1;-;-;-;-;-;-;-	138.992	2	4.40182							0				0	0
F1RGE7	Uncharacterized protein OS=Sus scrofa GN=SRA1 PE=4 SV=2 - [F1RGE7_PIG]	1	3	438328	0.01	-;1;1;-;-;-;-;-;-;-;-;-	0	2	0.01	-;1;1;-;-;-;-;-;-;-;-;-	0	2	0.02	1	1	93494.2				0				0	0
F1RGF0	Heparin-binding EGF-like growth factor OS=Sus scrofa GN=HBEGF PE=4 SV=1 - [F1RGF0_PIG]							0				0	0	1	1	91041.5				0				0	0
F1RGG1	40S ribosomal protein S19 OS=Sus scrofa GN=RPS19 PE=4 SV=2 - [F1RGG1_PIG]	10	199	3.08299e+07	0.816654	6;7;6;8;8;7;6;7;6;8;8;8	56.8431	85	1.01048	6;7;6;8;8;7;7;7;6;8;8;8	21.1866	86	1.82713	9	152	1.61726e+07	4.41247	7;7;6;5;4;6;8;6;8;6;8;6	96.2051	77	0.745234	7;7;6;4;2;4;8;6;8;6;8;6	60.2597	72	5.1577
F1RGG2	Uncharacterized protein (Fragment) OS=Sus scrofa GN=ARHGEF1 PE=4 SV=2 - [F1RGG2_PIG]	2	2	1.98765e+06				0				0	0							0				0	0
F1RGI2	Uncharacterized protein OS=Sus scrofa GN=LOC100514845 PE=4 SV=2 - [F1RGI2_PIG]	1	3	2.36051e+06	1.18992	1;-;-;-;1;1;-;-;-;-;-;-	89.3443	3	0.112106	1;-;-;-;1;1;-;-;-;-;-;-	157.755	3	1.30203							0				0	0
F1RGI7	Uncharacterized protein OS=Sus scrofa GN=MATR3 PE=4 SV=2 - [F1RGI7_PIG]	13	57	3.98019e+06	1.10176	3;4;2;4;6;3;2;4;2;1;2;2	107.559	35	0.570035	4;4;2;4;4;4;3;4;2;-;2;2	116.113	35	1.67179	13	38	1.3474e+06	7.25475	1;1;-;-;-;1;-;1;1;-;-;-	171.301	5	0.61178	1;1;-;-;-;1;-;1;1;-;-;-	91.0574	5	7.86653
F1RGJ3	Stress-70 protein, mitochondrial OS=Sus scrofa GN=HSPA9 PE=2 SV=2 - [F1RGJ3_PIG]	35	667	5.22149e+07	0.813083	19;21;23;22;21;19;24;25;24;21;20;22	88.3038	261	0.758538	24;23;27;22;20;18;24;26;26;21;20;22	48.0466	273	1.57162	28	434	1.51758e+07	5.304	17;15;16;15;12;11;18;13;13;15;16;15	98.4731	176	0.684535	17;14;15;15;12;9;15;13;13;13;13;14	63.2757	163	5.98853
F1RGJ4	Uncharacterized protein OS=Sus scrofa GN=EGR1 PE=4 SV=2 - [F1RGJ4_PIG]	1	1	0				0				0	0							0				0	0
F1RGK9	Uncharacterized protein OS=Sus scrofa GN=UBAP2L PE=4 SV=2 - [F1RGK9_PIG]	15	41	2.46952e+06	0.61751	1;1;3;1;-;1;2;4;3;1;-;2	124.583	19	0.634329	2;2;4;1;-;-;3;5;3;1;-;2	95.7384	23	1.25184	12	43	939745	14.4154	2;2;1;1;-;1;3;2;2;1;-;1	215.597	16	1.84367	2;3;1;1;-;1;3;2;2;1;-;1	223.028	17	16.259
F1RGM3	Uncharacterized protein OS=Sus scrofa GN=TXNDC17 PE=4 SV=1 - [F1RGM3_PIG]	4	53	8.12822e+06	1.28065	2;1;1;1;1;1;3;2;3;3;3;3	114.709	24	0.827986	2;1;1;1;1;1;3;2;3;3;3;3	85.7668	24	2.10863	4	34	1.51417e+06	2.83877	1;3;-;-;-;-;2;-;1;1;2;1	99.7391	11	0.656707	1;3;-;-;-;-;2;-;1;1;-;1	90.3173	9	3.49548
F1RGN9	Uncharacterized protein OS=Sus scrofa GN=TEKT1 PE=4 SV=2 - [F1RGN9_PIG]							0				0	0	1	1	621822				0				0	0
F1RGP1	Uncharacterized protein OS=Sus scrofa GN=MYBBP1A PE=4 SV=1 - [F1RGP1_PIG]	4	8	878238	6.28723	-;-;-;2;1;1;-;-;-;-;-;-	108.873	4	25.2421	-;1;-;1;1;1;-;-;-;-;-;-	197.445	4	31.5294	3	7	350758				0				0	0
F1RGP8	Uncharacterized protein (Fragment) OS=Sus scrofa GN=PBXIP1 PE=4 SV=2 - [F1RGP8_PIG]							0				0	0	1	1	402964				0				0	0
F1RGQ5	Uncharacterized protein (Fragment) OS=Sus scrofa GN=UBE2G1 PE=3 SV=2 - [F1RGQ5_PIG]							0				0	0	2	2	167120				0				0	0
F1RGS2	Glucosylceramidase OS=Sus scrofa GN=GBA PE=4 SV=2 - [F1RGS2_PIG]	6	50	6.3357e+06	0.96629	2;3;2;5;3;3;3;4;3;3;4;2	89.9506	37	0.564944	2;3;2;5;2;3;2;3;3;3;4;2	86.5868	34	1.53123	8	58	3.62006e+06	10.6404	1;4;3;1;4;4;3;3;4;2;2;1	106.573	32	9.36588	1;4;2;1;3;4;2;3;4;1;2;1	305.497	28	20.0063
F1RGU0	Uncharacterized protein (Fragment) OS=Sus scrofa GN=WDR90 PE=4 SV=2 - [F1RGU0_PIG]	1	1	1.47396e+06				0				0	0							0				0	0
F1RGU1	Uncharacterized protein OS=Sus scrofa GN=TSNAX PE=4 SV=1 - [F1RGU1_PIG]	1	1	896657	0.01	-;-;-;-;-;-;-;1;-;-;-;-		1	0.01	-;-;-;-;-;-;-;1;-;-;-;-		1	0.02							0				0	0
F1RGU5	Uncharacterized protein OS=Sus scrofa GN=SIPA1L2 PE=4 SV=2 - [F1RGU5_PIG]							0				0	0	2	3	1.73627e+06				0				0	0
F1RGV8	Uncharacterized protein OS=Sus scrofa GN=MRPL28 PE=4 SV=1 - [F1RGV8_PIG]	1	4	501946	0.01	1;-;-;-;-;-;-;-;-;-;-;-		1	0.01	1;-;-;-;-;-;-;-;-;-;-;-		1	0.02							0				0	0
F1RGW3	Uncharacterized protein OS=Sus scrofa GN=C1orf31 PE=4 SV=1 - [F1RGW3_PIG]							0				0	0	2	3	865613				0				0	0
F1RGX3	Uncharacterized protein OS=Sus scrofa GN=LUC7L PE=4 SV=1 - [F1RGX3_PIG]	1	14	1.41052e+06				0				0	0							0				0	0
F1RH16	Uncharacterized protein OS=Sus scrofa GN=EMC10 PE=4 SV=1 - [F1RH16_PIG]	1	6	3.35574e+06	0.01	1;-;1;-;-;-;-;-;-;-;-;-	0	2	0.01	1;-;1;-;-;-;-;-;-;-;-;-	0	2	0.02							0				0	0
F1RH29	Uncharacterized protein (Fragment) OS=Sus scrofa GN=LOC100512830 PE=3 SV=2 - [F1RH29_PIG]	1	2	185300				0				0	0							0				0	0
F1RH59	Uncharacterized protein OS=Sus scrofa GN=NUP62 PE=4 SV=2 - [F1RH59_PIG]	1	1	6.39912e+06				0				0	0	1	1	170954				0				0	0
F1RH91	Uncharacterized protein OS=Sus scrofa GN=CDC23 PE=4 SV=1 - [F1RH91_PIG]							0				0	0	1	1	125303				0				0	0
F1RH94	Uncharacterized protein (Fragment) OS=Sus scrofa GN=HNRNPA0 PE=4 SV=2 - [F1RH94_PIG]	4	34	1.46708e+07	12.7368	1;-;-;-;1;2;1;2;2;2;1;1	257.971	13	25.2793	1;-;-;-;-;1;1;2;2;1;1;1	182.439	10	38.0161	4	31	1.17405e+07	6.42317	1;1;-;1;1;1;-;2;-;1;-;-	94.9749	8	0.315906	-;1;-;1;-;-;-;2;-;-;-;-	165.82	4	6.73908
F1RHE6	Uncharacterized protein OS=Sus scrofa GN=KCTD12 PE=4 SV=1 - [F1RHE6_PIG]	12	226	2.07489e+07	0.731992	7;4;4;10;9;9;8;9;7;8;9;7	79.8623	91	0.736474	7;9;5;10;10;10;8;9;8;8;9;7	49.9735	100	1.46847	12	208	8.61095e+06	4.38122	8;8;8;6;5;7;9;7;10;7;8;6	85.2078	89	0.47085	8;8;8;4;4;6;9;7;10;7;8;6	63.6367	85	4.85207
F1RHF0	Ubiquitin carboxyl-terminal hydrolase isozyme L3 (Fragment) OS=Sus scrofa GN=UCHL3 PE=4 SV=2 - [F1RHF0_PIG]	2	15	2.5533e+06	0.01	-;-;-;-;-;-;-;1;-;-;-;-		1	0.01	-;-;-;-;-;-;-;1;-;-;-;-		1	0.02	1	7	1.17967e+06	3.68726	-;-;-;-;-;-;-;-;-;-;1;-		1	0.01	-;-;-;-;-;-;-;-;-;-;1;-		1	3.69726
F1RHH8	Uncharacterized protein (Fragment) OS=Sus scrofa GN=PRPF8 PE=4 SV=2 - [F1RHH8_PIG]	1	4	2.2662e+06	100	-;-;-;-;1;1;-;-;-;-;-;-	0	2	89.6381	-;-;-;-;1;1;-;-;-;-;-;-	16.3479	2	189.638							0				0	0
F1RHJ1	Uncharacterized protein OS=Sus scrofa GN=MRPL24 PE=3 SV=1 - [F1RHJ1_PIG]							0				0	0	2	2	1.99734e+06				0				0	0
F1RHJ2	Uncharacterized protein OS=Sus scrofa GN=HDGF PE=4 SV=1 - [F1RHJ2_PIG]	9	26	2.09639e+06	1.24369	1;-;1;-;-;-;3;4;-;1;1;-	152.556	11	0.589155	2;1;1;-;-;-;3;3;2;1;1;-	88.0808	14	1.83284	7	36	1.2034e+06	22.3747	5;2;4;1;-;1;1;2;2;1;2;-	183.873	21	8.3672	5;2;4;1;-;1;1;2;2;1;2;-	198.372	21	30.7419
F1RHJ5	Tyrosine-protein kinase receptor OS=Sus scrofa GN=INSRR PE=3 SV=2 - [F1RHJ5_PIG]	1	1	1.64217e+06				0				0	0							0				0	0
F1RHJ9	Uncharacterized protein OS=Sus scrofa GN=GLOD4 PE=4 SV=2 - [F1RHJ9_PIG]	13	77	6.36345e+06	1.05723	7;2;3;5;5;4;1;6;6;2;2;4	98.9905	47	0.665236	7;2;4;5;5;3;2;7;7;2;2;4	70.2994	50	1.72247	10	49	2.36521e+06	5.90462	2;3;2;2;2;1;2;1;2;-;-;1	111.243	18	0.616586	2;3;2;1;2;1;2;1;2;-;-;1	69.7157	17	6.52121
F1RHK2	Uncharacterized protein (Fragment) OS=Sus scrofa GN=ABR PE=4 SV=2 - [F1RHK2_PIG]	1	1	790040				0				0	0	2	3	332158				0				0	0
F1RHL7	Uncharacterized protein OS=Sus scrofa GN=HEATR1 PE=4 SV=2 - [F1RHL7_PIG]	1	1	929791				0				0	0							0				0	0
F1RHL9	Uncharacterized protein OS=Sus scrofa GN=ACTN2 PE=4 SV=1 - [F1RHL9_PIG]	1	50	9.33073e+06	0.01	-;-;1;-;-;-;-;-;-;-;-;-		1	0.01	-;-;1;-;-;-;-;-;-;-;-;-		1	0.02	2	71	7.02696e+06	2.34615	-;1;-;-;-;-;-;-;-;-;-;-		1	0.0112144	-;1;-;-;-;-;-;-;-;-;-;-		1	2.35736
F1RHM8	Uncharacterized protein OS=Sus scrofa GN=RANBP1 PE=4 SV=1 - [F1RHM8_PIG]	7	91	1.81743e+07	0.817065	3;3;2;3;2;3;3;5;4;4;4;4	105.076	40	0.825763	3;3;2;3;2;3;3;5;5;4;4;4	60.5468	41	1.64283	7	69	3.88633e+06	5.77281	2;2;2;2;3;2;4;3;3;2;2;4	98.3814	31	0.665712	2;2;3;1;2;2;4;3;2;2;2;3	61.2573	28	6.43853
F1RHN1	Uncharacterized protein OS=Sus scrofa GN=C22orf25 PE=4 SV=1 - [F1RHN1_PIG]	4	16	2.4492e+06	20.008	-;1;2;-;-;1;-;3;1;-;-;-	223.495	8	20.008	-;1;2;-;-;1;-;3;1;-;-;-	223.495	8	40.016	2	6	740691	100	-;-;-;-;-;1;-;-;-;-;-;-		1	100	-;-;-;-;-;1;-;-;-;-;-;-		1	200
F1RHU4	Uncharacterized protein OS=Sus scrofa GN=IL4I1 PE=4 SV=3 - [F1RHU4_PIG]	5	18	2.23912e+06	10.0044	-;-;1;-;1;2;2;-;1;-;1;1	214.19	9	1.70931	-;1;1;-;1;2;2;-;1;-;1;1	176.118	10	11.7137							0				0	0
F1RHU6	Uncharacterized protein OS=Sus scrofa GN=PRMT1 PE=4 SV=1 - [F1RHU6_PIG]	2	4	3.2084e+06	4.81266	-;-;-;1;1;-;-;-;-;-;-;-	119.36	2	2.39124	-;-;-;1;1;-;-;-;-;-;-;-	41.0871	2	7.20391							0				0	0
F1RHW0	Uncharacterized protein OS=Sus scrofa GN=NOSIP PE=4 SV=1 - [F1RHW0_PIG]							0				0	0	1	1	101824				0				0	0
F1RI01	60S ribosomal protein L13a OS=Sus scrofa GN=RPL13A PE=3 SV=1 - [F1RI01_PIG]	4	25	8.92524e+06	1.80676	1;1;1;2;2;1;1;2;2;1;1;1	80.1479	16	0.622693	-;1;1;2;2;1;1;2;1;1;1;1	73.6154	14	2.42945	4	20	6.02702e+06	25.3822	1;-;1;-;1;-;-;-;1;1;1;1	138.314	7	15.1071	1;-;1;-;1;-;-;-;1;1;1;1	247.822	7	40.4893
F1RI15	Uncharacterized protein OS=Sus scrofa GN=HSPA4 PE=3 SV=1 - [F1RI15_PIG]	15	37	2.90886e+06	1.30262	4;4;2;-;1;1;-;-;2;-;-;1	157.858	15	0.0544863	5;3;2;-;-;1;-;1;1;-;-;-	199.993	13	1.3571	12	23	922128	50.5903	-;-;-;1;-;1;-;1;1;-;-;-	112.775	4	50.5395	-;-;-;1;-;1;-;1;1;-;-;-	113.005	4	101.13
F1RI39	Uncharacterized protein OS=Sus scrofa GN=ACTN4 PE=4 SV=2 - [F1RI39_PIG]	14	122	1.1818e+07	2.23764	3;2;4;2;5;3;-;-;1;-;2;-	206.388	22	1.55426	3;2;4;2;3;2;-;-;1;-;2;-	168.717	19	3.7919	13	119	7.67599e+06	6.83276	1;-;1;1;-;1;-;-;-;-;-;-	93.3527	4	0.402243	1;-;1;1;-;1;-;-;-;-;-;-	116.516	4	7.23501
F1RI41	Uncharacterized protein OS=Sus scrofa GN=EIF3K PE=4 SV=2 - [F1RI41_PIG]	5	11	4.98835e+06	34.9906	1;-;-;1;1;-;-;-;-;-;-;-	161.055	3	33.34	1;-;-;1;1;-;-;-;-;-;-;-	173.153	3	68.3306	3	4	1.68201e+06				0				0	0
F1RI99	Uncharacterized protein OS=Sus scrofa GN=WHAMM PE=4 SV=1 - [F1RI99_PIG]							0				0	0	1	1	97526				0				0	0
F1RIA7	Uncharacterized protein OS=Sus scrofa GN=TMEM109 PE=4 SV=1 - [F1RIA7_PIG]	1	9	4.87367e+06	1.7783	-;1;-;-;1;1;-;-;-;1;-;1	59.528	5	0.979501	-;1;-;-;1;1;-;-;-;1;-;1	109.019	5	2.75781	2	3	3.45274e+06				0				0	0
F1RIB4	Uncharacterized protein (Fragment) OS=Sus scrofa GN=LOC100154801 PE=4 SV=2 - [F1RIB4_PIG]	2	4	427315	0.579497	-;1;1;-;-;-;-;-;-;-;-;1	169.619	3	0.557837	-;1;1;-;-;-;-;-;-;-;-;1	169.48	3	1.13733	1	10	831202	3.82803	-;1;-;-;-;-;1;-;-;1;-;1	88.8383	4	0.328966	-;1;-;-;-;-;-;-;-;1;-;-	122.288	2	4.157
F1RIC1	Uncharacterized protein OS=Sus scrofa GN=CCDC86 PE=4 SV=1 - [F1RIC1_PIG]							0				0	0	1	1	92798.7				0				0	0
F1RIE0	Uncharacterized protein OS=Sus scrofa GN=MESDC2 PE=4 SV=1 - [F1RIE0_PIG]	3	5	4.97472e+06	0.584893	-;-;-;-;-;-;-;1;-;-;-;-		1	0.30351	-;-;-;-;-;-;-;1;-;-;-;-		1	0.888403	4	14	895467	0.264887	1;-;1;-;-;-;-;-;-;-;-;-	17.0355	2	0.693958	1;1;1;-;-;-;-;-;-;-;-;-	1.26451	3	0.958846
F1RIF3	Uncharacterized protein OS=Sus scrofa GN=FAH PE=4 SV=1 - [F1RIF3_PIG]							0				0	0	2	4	529096	100	-;-;-;-;-;1;-;-;-;-;-;-		1	100	-;-;-;-;-;1;-;-;-;-;-;-		1	200
F1RIF8	6-phosphogluconate dehydrogenase, decarboxylating (Fragment) OS=Sus scrofa GN=PGD PE=3 SV=2 - [F1RIF8_PIG]	16	255	4.22691e+07	1.74039	12;12;8;16;14;11;7;7;6;7;6;7	107.985	113	0.833435	12;14;13;15;12;8;6;7;7;8;6;7	78.2446	115	2.57382	14	210	1.56191e+07	5.46987	8;9;10;6;11;8;6;7;5;6;5;7	115.749	88	0.518561	8;9;10;6;11;5;4;6;5;6;6;7	66.1258	83	5.98843
F1RIG2	Uncharacterized protein (Fragment) OS=Sus scrofa PE=4 SV=2 - [F1RIG2_PIG]	1	1	0				0				0	0							0				0	0
F1RII7	Hemoglobin subunit beta OS=Sus scrofa GN=HBB PE=3 SV=1 - [F1RII7_PIG]							0				0	0	7	52	1.65556e+06	4.07668	3;4;3;-;1;1;3;3;3;1;1;1	25.5689	24	0.534354	3;4;2;-;1;1;2;3;3;1;1;1	102.761	22	4.61103
F1RII8	Uncharacterized protein (Fragment) OS=Sus scrofa GN=OR51V1 PE=3 SV=2 - [F1RII8_PIG]	1	2	0				0				0	0							0				0	0
F1RIJ5	Uncharacterized protein (Fragment) OS=Sus scrofa GN=DNAJC11 PE=4 SV=2 - [F1RIJ5_PIG]	1	1	419699				0				0	0							0				0	0
F1RIJ9	Uncharacterized protein (Fragment) OS=Sus scrofa GN=TNFRSF25 PE=4 SV=2 - [F1RIJ9_PIG]	1	1	2.63018e+06	0.01	-;-;1;-;-;-;-;-;-;-;-;-		1	0.01	-;-;1;-;-;-;-;-;-;-;-;-		1	0.02							0				0	0
F1RIK3	Uncharacterized protein (Fragment) OS=Sus scrofa GN=ACOT7 PE=4 SV=2 - [F1RIK3_PIG]	1	1	1.35454e+06				0				0	0							0				0	0
F1RIP3	Ferritin OS=Sus scrofa GN=FTL PE=3 SV=1 - [F1RIP3_PIG]	9	140	5.0836e+07	0.81129	10;6;4;6;9;5;7;6;6;5;6;5	100.845	75	0.806953	10;7;7;6;10;5;7;6;7;6;7;5	82.9269	83	1.61824	7	65	6.47776e+06	12.7812	2;5;2;1;1;1;4;1;3;4;2;2	126.662	28	0.64386	2;5;2;1;1;1;4;1;3;3;1;2	90.0483	26	13.4251
F1RIP4	Uncharacterized protein OS=Sus scrofa GN=RUVBL2 PE=4 SV=2 - [F1RIP4_PIG]	4	8	1.50804e+06	50.005	-;-;-;-;1;-;1;-;-;-;-;-	141.393	2	50.0706	-;-;-;-;1;-;1;-;-;-;-;-	141.022	2	100.076	5	8	819972				0				0	0
F1RIP6	Uncharacterized protein OS=Sus scrofa GN=NUCB1 PE=4 SV=2 - [F1RIP6_PIG]	12	62	6.74519e+06	18.3918	3;4;2;3;3;2;7;6;2;2;3;3	208.378	40	26.3206	3;4;2;3;3;2;8;6;2;2;3;3	169.266	41	44.7123	12	51	2.88985e+06	15.7966	2;3;-;1;-;-;1;2;1;1;2;2	203.187	15	22.9485	2;3;-;1;-;-;-;2;1;1;2;1	167.827	13	38.7451
F1RIQ4	Uncharacterized protein OS=Sus scrofa GN=BAX PE=4 SV=2 - [F1RIQ4_PIG]	4	7	2.86558e+06	2.67363	1;-;-;-;1;2;-;-;-;-;-;-	86.4366	4	0.183791	1;1;-;-;1;1;-;-;-;-;-;-	121.649	4	2.85742							0				0	0
F1RIR2	Uncharacterized protein OS=Sus scrofa GN=STX4 PE=3 SV=1 - [F1RIR2_PIG]	1	1	575201	0.01	1;-;-;-;-;-;-;-;-;-;-;-		1	0.01	1;-;-;-;-;-;-;-;-;-;-;-		1	0.02							0				0	0
F1RIT6	Uncharacterized protein OS=Sus scrofa GN=GIT2 PE=4 SV=2 - [F1RIT6_PIG]	1	2	118330				0				0	0							0				0	0
F1RIU3	Uncharacterized protein OS=Sus scrofa GN=CCT6A PE=3 SV=1 - [F1RIU3_PIG]	16	108	7.81349e+06	2.30827	7;4;7;5;7;6;4;6;2;4;5;3	178.232	60	0.615194	9;4;8;4;5;4;4;6;3;3;5;2	143.44	57	2.92347	12	50	2.21138e+06	8.16654	-;1;1;3;1;-;1;2;3;2;-;3	140.076	17	5.50047	-;1;1;3;-;-;1;3;3;1;-;2	203.811	15	13.667
F1RIU4	Uncharacterized protein OS=Sus scrofa GN=SUMF2 PE=4 SV=2 - [F1RIU4_PIG]	2	6	3.42308e+06	1.02749	-;-;-;-;-;-;1;-;1;1;1;-	105.957	4	0.985484	-;-;-;-;-;-;1;-;1;1;1;-	91.2217	4	2.01297	3	7	991834	0.779304	-;-;-;-;-;-;-;1;-;-;-;-		1	1.11284	-;-;-;-;-;-;-;1;1;-;-;-	1.25964	2	1.89214
F1RIU9	Uncharacterized protein OS=Sus scrofa GN=CHCHD2 PE=4 SV=2 - [F1RIU9_PIG]	1	18	3.18044e+06	0.967939	2;1;1;1;-;-;1;1;-;1;1;1	100.238	10	1.14704	2;1;1;1;-;-;1;1;-;1;1;1	44.8205	10	2.11498	1	14	2.9321e+06	23.56	-;-;-;-;-;1;-;-;-;-;-;-		1	0.01	-;-;-;-;-;1;-;-;-;-;-;-		1	23.57
F1RIX1	Uncharacterized protein OS=Sus scrofa GN=COX19 PE=4 SV=1 - [F1RIX1_PIG]							0				0	0	1	2	330423				0				0	0
F1RIY9	Uncharacterized protein OS=Sus scrofa GN=PRKAR1B PE=4 SV=2 - [F1RIY9_PIG]	1	1	481872				0				0	0							0				0	0
F1RJ25	Fructose-bisphosphate aldolase OS=Sus scrofa GN=ALDOC PE=3 SV=2 - [F1RJ25_PIG]	2	122	6.95172e+07	2.33368	-;-;-;2;2;2;-;-;-;1;1;-	25.3165	8	0.980079	-;-;-;2;2;2;-;-;-;1;1;-	63.0009	8	3.31376	1	51	8.15508e+06	7.11839	-;-;-;1;1;-;-;1;-;-;-;-	90.9458	3	0.202831	-;-;-;1;1;-;-;1;-;-;-;-	164.666	3	7.32122
F1RJ74	Uncharacterized protein OS=Sus scrofa GN=SUGT1 PE=4 SV=1 - [F1RJ74_PIG]	8	25	1.82299e+06	0.01	1;-;1;-;-;-;5;2;1;-;-;-	0	10	0.01	1;-;1;-;-;-;5;1;1;-;-;-	0	9	0.02	6	10	586757	1.96523	-;-;-;-;-;1;-;-;1;-;-;1	77.7185	3	0.0881181	-;-;-;-;-;1;-;-;1;-;-;1	109.037	3	2.05335
F1RJ89	Uncharacterized protein OS=Sus scrofa GN=RGCC PE=4 SV=2 - [F1RJ89_PIG]							0				0	0	1	8	1.14167e+06	2.35397	1;1;-;-;-;-;-;-;-;1;1;-	34.2245	4	0.29396	1;1;-;-;-;-;-;-;-;1;1;-	114.748	4	2.64793
F1RJ93	Uncharacterized protein (Fragment) OS=Sus scrofa GN=TAGLN2 PE=4 SV=1 - [F1RJ93_PIG]	15	487	1.06151e+08	1.3557	9;10;11;15;13;13;16;13;14;16;18;17	90.6663	165	0.897338	13;11;14;16;13;13;16;16;15;15;19;17	49.4898	178	2.25303	14	281	2.42156e+07	10.3041	8;10;11;7;9;12;8;12;10;10;9;9	93.7806	115	0.63224	8;10;11;3;8;10;8;11;10;10;9;9	62.3516	107	10.9364
F1RJC9	Uncharacterized protein OS=Sus scrofa GN=SSU72 PE=4 SV=1 - [F1RJC9_PIG]	1	7	5.43479e+06	2.98337	-;1;1;1;1;1;-;-;-;-;-;-	88.5924	5	0.698968	1;1;1;1;1;1;-;-;-;-;-;-	58.0683	6	3.68233	1	3	153901				0				0	0
F1RJE4	Uncharacterized protein OS=Sus scrofa GN=LOC100525876 PE=4 SV=2 - [F1RJE4_PIG]	1	3	789906	0.01	1;-;-;-;-;-;-;1;-;-;-;-	0	2	0.01	1;-;-;-;-;-;-;1;-;-;-;-	0	2	0.02	3	8	640458	100	-;-;-;1;1;-;-;-;-;-;-;-	0	2	100	-;-;-;1;1;-;-;-;-;-;-;-	0	2	200
F1RJF7	Uncharacterized protein (Fragment) OS=Sus scrofa GN=SDF4 PE=4 SV=2 - [F1RJF7_PIG]	1	1	987392	0.01	-;-;-;-;-;-;-;-;1;-;-;-		1	0.01	-;-;-;-;-;-;-;-;1;-;-;-		1	0.02							0				0	0
F1RJH2	Short-chain-specific acyl-CoA dehydrogenase, mitochondrial OS=Sus scrofa GN=ACADS PE=3 SV=2 - [F1RJH2_PIG]	4	6	1.40842e+07	0.01	-;-;-;-;-;-;2;-;-;-;-;-		2	0.188937	1;-;-;-;-;-;2;-;-;-;-;-	133.936	3	0.198937	6	8	7.62947e+06	50.005	-;-;-;-;-;-;-;-;1;-;1;-	141.393	2	50.005	-;-;-;-;-;-;-;-;1;-;1;-	141.393	2	100.01
F1RJI1	Uncharacterized protein OS=Sus scrofa GN=MLEC PE=4 SV=1 - [F1RJI1_PIG]	3	5	4.70682e+06				0				0	0							0				0	0
F1RJI7	Cytochrome c oxidase subunit 6A, mitochondrial OS=Sus scrofa GN=COX6A1 PE=3 SV=1 - [F1RJI7_PIG]	2	2	6.15841e+06	0.0882321	1;-;-;-;-;-;-;-;-;-;-;-		1	0.544185	1;-;-;-;-;-;-;-;-;-;-;-		1	0.632417							0				0	0
F1RJI9	Glutamyl-tRNA(Gln) amidotransferase subunit C, mitochondrial OS=Sus scrofa GN=GATC PE=3 SV=1 - [F1RJI9_PIG]	1	1	7.22269e+06	1.79332	-;-;-;-;-;-;-;-;-;-;1;-		1	0.01	-;-;-;-;-;-;-;-;-;-;1;-		1	1.80332	1	2	2.46166e+06				0				0	0
F1RJJ0	Uncharacterized protein OS=Sus scrofa GN=SRSF9 PE=4 SV=1 - [F1RJJ0_PIG]	1	2	619480	2.26465	-;-;-;-;-;-;-;-;-;-;-;1		1	1.554	-;-;-;-;-;-;-;-;-;-;-;1		1	3.81865	2	7	504828	0.33711	1;1;-;-;-;-;1;-;-;-;-;-	109.608	3	1.08197	1;-;-;-;-;-;1;-;-;-;-;-	32.9289	2	1.41908
F1RJJ3	Uncharacterized protein OS=Sus scrofa GN=SBDS PE=4 SV=1 - [F1RJJ3_PIG]	1	3	1.2725e+06	0.01	1;-;1;-;-;-;-;-;-;-;-;-	0	2	0.01	1;-;1;-;-;-;-;-;-;-;-;-	0	2	0.02	2	4	940850	0.542612	-;-;-;-;-;-;-;-;-;-;-;1		1	0.01	-;-;-;-;-;-;-;-;-;-;-;1		1	0.552612
F1RJM2	Uncharacterized protein (Fragment) OS=Sus scrofa GN=ERP29 PE=4 SV=1 - [F1RJM2_PIG]	8	65	8.7043e+06	9.28377	3;4;3;3;1;1;5;2;2;3;4;5	307.92	36	9.3597	3;4;3;3;1;1;5;2;2;3;4;5	305.01	36	18.6435	6	64	3.26109e+06	4.4592	1;1;2;-;2;2;2;3;3;3;3;3	104.002	25	0.764431	2;2;2;-;2;2;3;3;3;3;3;3	80.1242	28	5.22363
F1RJN6	2'-5'-oligoadenylate synthase 1 OS=Sus scrofa GN=OAS1 PE=4 SV=2 - [F1RJN6_PIG]							0				0	0	2	5	2.10828e+06				0				0	0
F1RJP7	Uncharacterized protein (Fragment) OS=Sus scrofa PE=3 SV=2 - [F1RJP7_PIG]	1	1	8.82254e+06	0.01	-;-;1;-;-;-;-;-;-;-;-;-		1	0.01	-;-;1;-;-;-;-;-;-;-;-;-		1	0.02							0				0	0
F1RJP8	Uncharacterized protein OS=Sus scrofa GN=MSRA PE=3 SV=2 - [F1RJP8_PIG]	1	1	1.26282e+06				0				0	0	2	2	1.05437e+06				0				0	0
F1RJS7	Uncharacterized protein (Fragment) OS=Sus scrofa PE=4 SV=2 - [F1RJS7_PIG]							0				0	0	1	1	0				0				0	0
F1RJU9	Uncharacterized protein (Fragment) OS=Sus scrofa GN=SEPT8 PE=3 SV=2 - [F1RJU9_PIG]	7	20	4.16361e+06	1.54352	-;2;-;1;-;-;-;-;1;1;-;-	176.197	5	0.34473	1;2;-;1;-;-;-;-;1;1;-;-	197.987	6	1.88825	1	16	2.32593e+06	2.90546	-;-;-;-;-;-;1;-;-;-;-;-		1	0.672061	-;-;-;-;-;-;1;-;-;-;-;-		1	3.57752
F1RJX8	Uncharacterized protein OS=Sus scrofa GN=COPA PE=4 SV=1 - [F1RJX8_PIG]	8	21	2.3994e+06	1.41196	3;1;1;1;2;2;-;-;-;-;-;-	108.837	10	0.0142606	3;1;1;1;1;1;-;-;-;-;-;-	73.1833	8	1.42622	6	10	1.30132e+06				0				0	0
F1RJY0	Uncharacterized protein OS=Sus scrofa GN=NCSTN PE=4 SV=2 - [F1RJY0_PIG]							0				0	0	1	3	389584				0				0	0
F1RJY9	Uncharacterized protein OS=Sus scrofa GN=CD48 PE=4 SV=1 - [F1RJY9_PIG]	3	58	4.79588e+06	0.951535	1;2;2;2;2;2;1;1;2;2;2;3	66.3405	22	1.18703	1;2;2;2;2;2;1;1;2;2;2;3	21.7426	22	2.13857	2	35	4.6851e+06	67.1642	1;2;2;-;-;-;1;1;2;2;1;1	84.678	13	38.5772	1;2;2;-;-;-;1;1;2;2;1;1	93.0489	13	105.741
F1RJZ4	Uncharacterized protein OS=Sus scrofa GN=KIAA1704 PE=4 SV=2 - [F1RJZ4_PIG]							0				0	0	1	1	241790				0				0	0
F1RK02	Uncharacterized protein (Fragment) OS=Sus scrofa GN=LCP1 PE=4 SV=2 - [F1RK02_PIG]	36	669	9.12507e+07	1.13061	22;26;32;29;30;30;19;22;22;20;19;20	89.1294	291	0.721755	26;31;38;29;27;30;19;22;22;19;19;19	76.658	301	1.85237	34	634	4.82745e+07	8.36015	25;22;26;25;22;24;22;22;25;19;17;19	115.517	268	0.468014	24;22;25;19;16;17;20;21;24;18;16;15	63.3638	237	8.82816
F1RK12	Integral membrane protein 2B OS=Sus scrofa GN=ITM2B PE=4 SV=2 - [F1RK12_PIG]	2	5	2.10381e+06				0				0	0	2	3	1.04274e+06				0				0	0
F1RK19	Uncharacterized protein OS=Sus scrofa GN=PHF11 PE=4 SV=2 - [F1RK19_PIG]							0				0	0	1	1	1.31716e+06				0				0	0
F1RK45	Uncharacterized protein OS=Sus scrofa GN=TRAP1 PE=3 SV=2 - [F1RK45_PIG]	9	38	2.76874e+07	0.302335	2;3;2;-;-;-;1;1;1;1;-;-	165.168	11	14.4144	3;4;2;-;-;-;1;1;1;1;-;-	261.824	13	14.7167	3	21	8.38103e+06				0				0	0
F1RK50	Uncharacterized protein (Fragment) OS=Sus scrofa GN=LOC100513918 PE=4 SV=1 - [F1RK50_PIG]	1	5	2.06282e+06	0.01	-;-;-;-;-;-;-;-;1;-;-;-		1	0.01	-;-;-;-;-;-;-;-;1;-;-;-		1	0.02							0				0	0
F1RK53	Coronin OS=Sus scrofa GN=LOC100513346 PE=3 SV=2 - [F1RK53_PIG]	2	5	1.05588e+06	0.01	-;-;1;-;-;-;-;-;-;-;-;-		1	0.01	-;-;1;-;-;-;-;-;-;-;-;-		1	0.02	3	5	523761				0				0	0
F1RK59	Uncharacterized protein OS=Sus scrofa GN=MRPL40 PE=4 SV=1 - [F1RK59_PIG]							0				0	0	1	1	92961.3	0.37934	1;-;-;-;-;-;-;-;-;-;-;-		1	0.399897	1;-;-;-;-;-;-;-;-;-;-;-		1	0.779237
F1RK61	Uncharacterized protein OS=Sus scrofa GN=UFD1L PE=4 SV=1 - [F1RK61_PIG]	2	3	1.58745e+06	1.23641	-;-;-;1;-;-;-;-;-;1;1;-	33.1176	3	66.7964	-;-;-;1;-;-;-;-;-;1;1;-	86.0978	3	68.0329	1	1	470514				0				0	0
F1RK76	Uncharacterized protein (Fragment) OS=Sus scrofa GN=GSC2 PE=3 SV=1 - [F1RK76_PIG]	1	1	5.65129e+07				0				0	0							0				0	0
F1RK79	Uncharacterized protein OS=Sus scrofa GN=TSSK2 PE=4 SV=1 - [F1RK79_PIG]							0				0	0	1	1	829287				0				0	0
F1RK91	Uncharacterized protein OS=Sus scrofa GN=SEC14L5 PE=4 SV=1 - [F1RK91_PIG]	1	3	4.82933e+06				0				0	0							0				0	0
F1RKC7	Uncharacterized protein (Fragment) OS=Sus scrofa GN=PLBD2 PE=4 SV=2 - [F1RKC7_PIG]	6	38	3.03114e+06	14.8906	-;2;1;2;2;4;2;-;-;1;3;2	217.977	19	5.84228	-;2;1;1;1;3;2;-;-;1;3;2	199.531	16	20.7328	5	28	1.53641e+06	4.64854	1;-;1;-;-;-;-;1;1;1;1;1	81.7374	7	0.307053	1;-;1;-;-;-;-;1;1;1;1;1	100.038	7	4.9556
F1RKE0	Zona pellucida sperm-binding protein 3 OS=Sus scrofa GN=ZP3 PE=4 SV=1 - [F1RKE0_PIG]	1	1	170960414				0				0	0							0				0	0
F1RKE4	Uncharacterized protein (Fragment) OS=Sus scrofa GN=LOC100738785 PE=4 SV=2 - [F1RKE4_PIG]							0				0	0	1	1	1.11472e+06				0				0	0
F1RKG8	Uncharacterized protein OS=Sus scrofa GN=PEBP1 PE=4 SV=1 - [F1RKG8_PIG]	11	233	4.33722e+07	1.07093	11;11;11;11;11;11;7;9;7;10;9;10	72.7318	118	1.10097	12;11;11;11;10;11;7;8;7;9;8;9	44.9963	114	2.1719	11	215	1.85878e+07	8.78193	8;8;7;5;6;5;8;5;6;7;6;6	114.439	77	1.15706	8;9;7;3;5;5;7;5;6;6;6;6	90.6299	73	9.93899
F1RKG9	Uncharacterized protein OS=Sus scrofa GN=TAOK3 PE=4 SV=1 - [F1RKG9_PIG]							0				0	0	2	2	442648				0				0	0
F1RKI3	Uncharacterized protein OS=Sus scrofa GN=HINT1 PE=4 SV=1 - [F1RKI3_PIG]	4	27	2.18104e+07	1.50954	1;3;3;2;1;-;3;4;2;1;1;1	181.194	22	0.58702	1;3;3;1;-;-;3;3;2;1;1;1	147.357	19	2.09656	2	11	3.96109e+06	8.46478	1;1;-;1;1;1;1;-;-;1;1;1	98.0154	9	0.801979	1;1;-;-;-;1;1;-;-;-;1;1	51.3113	6	9.26676
F1RKI9	Uncharacterized protein OS=Sus scrofa GN=PSMD8 PE=4 SV=1 - [F1RKI9_PIG]	1	1	1.58038e+06				0				0	0							0				0	0
F1RKJ9	Uncharacterized protein OS=Sus scrofa GN=ISOC1 PE=4 SV=1 - [F1RKJ9_PIG]	3	5	1.39408e+06	1.94684	-;-;-;-;1;1;1;-;-;-;-;-	86.1775	3	0.0116177	-;-;-;-;-;1;1;-;-;-;-;-	19.6924	2	1.95846							0				0	0
F1RKK5	Uncharacterized protein OS=Sus scrofa GN=LOC100515883 PE=4 SV=2 - [F1RKK5_PIG]	1	6	517584	2.8217	-;-;-;-;-;-;1;-;-;1;-;-	140.92	2	0.01	-;-;-;-;-;-;1;-;-;-;-;-		1	2.8317	3	14	415730	1.3553	-;1;1;-;-;-;1;1;1;-;-;-	54.4607	5	0.756859	-;1;1;-;-;-;1;1;1;-;-;-	24.7187	5	2.11216
F1RKM0	Uncharacterized protein OS=Sus scrofa GN=LMNB1 PE=3 SV=2 - [F1RKM0_PIG]	13	64	3.39041e+06	0.662159	3;3;3;2;2;2;2;1;1;2;2;2	108.035	25	0.560878	3;4;4;1;2;2;3;4;1;2;2;2	87.3633	30	1.22304	16	98	1.89874e+06	3.60744	6;5;6;3;2;2;4;5;3;4;5;3	128.97	48	0.379828	6;4;6;3;2;2;4;5;4;4;3;3	63.9691	46	3.98727
F1RKM1	Uncharacterized protein (Fragment) OS=Sus scrofa GN=ALDH7A1 PE=3 SV=2 - [F1RKM1_PIG]	6	13	4.34474e+06	1.11657	-;2;2;1;2;1;-;-;-;-;-;1	81.1373	9	0.597206	1;2;2;1;1;1;-;-;-;-;-;1	86.0289	9	1.71377	3	5	1.25331e+06	0.745302	1;-;-;-;-;-;-;-;-;-;-;-		1	1.3079	1;-;-;-;-;-;-;-;-;-;-;-		1	2.05321
F1RKQ8	Uncharacterized protein OS=Sus scrofa GN=CPSF7 PE=4 SV=1 - [F1RKQ8_PIG]	2	5	193774	0.0101298	-;-;-;-;-;-;1;1;-;-;-;-	1.81218	2	0.440897	1;1;-;-;-;-;-;1;-;-;-;-	95.2239	3	0.451027	2	5	166626				0	0.537317	-;1;-;-;-;-;-;-;-;-;-;-		1	0.537317
F1RKS3	Flap endonuclease 1 OS=Sus scrofa GN=FEN1 PE=3 SV=1 - [F1RKS3_PIG]	1	3	1.27053e+06	0.01	-;-;-;-;-;-;-;-;1;-;-;-		1	0.01	-;-;-;-;-;-;-;-;1;-;-;-		1	0.02							0				0	0
F1RKU0	Isocitrate dehydrogenase [NAD] subunit alpha, mitochondrial OS=Sus scrofa GN=IDH3A PE=3 SV=1 - [F1RKU0_PIG]	6	14	3.01385e+06	0.929827	1;1;1;1;-;-;-;1;-;-;-;-	221.202	5	0.103945	1;1;1;1;-;-;1;2;-;-;-;-	137.195	7	1.03377	1	1	1.04171e+06				0				0	0
F1RKU4	Uncharacterized protein OS=Sus scrofa GN=WDR61 PE=4 SV=2 - [F1RKU4_PIG]	4	14	3.48076e+06	1.17722	1;1;-;1;-;-;-;2;2;-;-;1	167.759	8	0.39747	1;1;-;-;-;-;-;2;1;-;-;1	173.854	6	1.57469	3	7	692676				0				0	0
F1RKW7	Uncharacterized protein OS=Sus scrofa GN=ZNF207 PE=4 SV=2 - [F1RKW7_PIG]	1	6	1.25546e+06	50.005	-;1;-;-;-;-;-;-;1;1;-;1	115.447	4	40.362	-;1;-;-;-;-;-;1;1;1;-;1	134.887	5	90.367	1	6	2.29665e+06				0				0	0
F1RKW8	Uncharacterized protein (Fragment) OS=Sus scrofa GN=PSMD11 PE=4 SV=1 - [F1RKW8_PIG]	5	16	2.67211e+06	2.25818	1;2;2;-;2;1;1;-;1;-;-;1	211.918	11	1.40295	1;2;2;-;2;1;1;1;1;-;-;1	215.64	12	3.66112	6	10	2.35915e+06	11.0094	-;-;-;1;-;1;-;-;-;-;-;-	3.96163	2	0.0105348	-;-;-;1;-;1;-;-;-;-;-;-	4.18905	2	11.0199
F1RKX9	Uncharacterized protein OS=Sus scrofa GN=CRKL PE=4 SV=1 - [F1RKX9_PIG]	6	12	3.55692e+06	3.04186	-;1;2;-;-;-;-;-;2;-;2;1	136.59	8	0.441533	-;1;2;-;-;-;-;-;3;-;2;1	133.829	9	3.48339	6	12	1.09901e+06	100	-;-;-;-;-;1;-;-;-;-;-;-		1	55.6516	-;-;-;-;-;1;-;-;-;-;-;-		1	155.652
F1RKY1	Uncharacterized protein OS=Sus scrofa GN=SNAP29 PE=4 SV=1 - [F1RKY1_PIG]	2	4	1.70584e+07	0.01	-;-;-;-;-;-;-;-;1;-;-;-		1	0.197798	-;-;-;-;-;-;1;1;1;-;-;-	82.8218	3	0.207798	1	2	392916				0				0	0
F1RKY3	Uncharacterized protein OS=Sus scrofa GN=PI4KA PE=4 SV=2 - [F1RKY3_PIG]							0				0	0	1	1	3.63947e+06				0				0	0
F1RKY8	Uncharacterized protein (Fragment) OS=Sus scrofa GN=LOC100737254 PE=4 SV=1 - [F1RKY8_PIG]							0				0	0	2	3	426240				0				0	0
F1RKZ7	Uncharacterized protein OS=Sus scrofa GN=SDF2L1 PE=4 SV=1 - [F1RKZ7_PIG]							0				0	0	2	2	415601				0				0	0
F1RL06	Uncharacterized protein OS=Sus scrofa GN=LOC100523213 PE=4 SV=2 - [F1RL06_PIG]							0				0	0	1	9	3.33647e+06				0				0	0
F1RL14	Uncharacterized protein (Fragment) OS=Sus scrofa GN=LOC100627046 PE=4 SV=1 - [F1RL14_PIG]	1	1	1.14502e+07	0.01	-;1;-;-;-;-;-;-;-;-;-;-		1	0.310207	-;1;-;-;-;-;-;-;-;-;-;-		1	0.320207							0				0	0
F1RL66	Uncharacterized protein OS=Sus scrofa GN=TCOF1 PE=4 SV=2 - [F1RL66_PIG]	1	1	191842				0				0	0	3	6	187326				0				0	0
F1RL71	Uncharacterized protein OS=Sus scrofa PE=4 SV=2 - [F1RL71_PIG]							0				0	0	1	1	3.63286e+06				0				0	0
F1RL80	Branched-chain-amino-acid aminotransferase OS=Sus scrofa GN=BCAT2 PE=2 SV=2 - [F1RL80_PIG]	1	1	3.07107e+06				0				0	0							0				0	0
F1RL81	Uncharacterized protein OS=Sus scrofa GN=HSD17B14 PE=3 SV=1 - [F1RL81_PIG]	6	20	1.06801e+07	21.8903	-;-;2;1;-;1;3;2;-;-;-;-	200.322	9	14.6328	2;1;3;1;-;1;3;2;-;-;-;-	257.261	13	36.5231	8	51	4.38479e+06	7.59313	4;3;3;-;2;1;1;1;3;2;2;1	120.668	23	1.18494	3;3;2;-;1;1;1;1;3;2;2;1	181.556	20	8.77806
F1RL86	Uncharacterized protein OS=Sus scrofa GN=GRIN2D PE=4 SV=2 - [F1RL86_PIG]							0				0	0	1	1	97870.7				0				0	0
F1RL89	Uncharacterized protein OS=Sus scrofa GN=PDE6A PE=4 SV=2 - [F1RL89_PIG]							0				0	0	1	1	170088				0				0	0
F1RLB6	Uncharacterized protein OS=Sus scrofa GN=NAPA PE=4 SV=2 - [F1RLB6_PIG]	5	17	3.28353e+06	1.45269	2;1;1;1;2;2;-;-;-;-;1;-	118.668	10	0.694156	2;1;1;1;2;2;-;-;-;-;1;-	162.24	10	2.14685	4	6	2.94916e+06	1.09979	-;-;-;-;-;1;-;-;-;-;-;-		1	0.01	-;-;-;-;-;1;-;-;-;-;-;-		1	1.10979
F1RLE5	Uncharacterized protein OS=Sus scrofa GN=TMED7 PE=3 SV=1 - [F1RLE5_PIG]	4	14	5.36321e+06	1.69636	2;1;-;1;1;1;-;-;-;-;-;-	93.7625	6	0.52452	3;1;1;1;1;1;-;-;-;-;-;-	89.9586	8	2.22088	1	5	1.88183e+06				0				0	0
F1RLG4	Uncharacterized protein OS=Sus scrofa GN=SRP19 PE=4 SV=1 - [F1RLG4_PIG]	3	5	531796	1.39733	-;-;-;-;1;1;-;-;-;-;-;-	45.7342	2	0.30526	-;-;-;-;1;1;-;-;-;-;-;-	136.789	2	1.70259	3	6	658535	58.2488	-;-;-;-;-;-;-;-;-;1;1;-	101.367	2	2.75547	-;-;-;-;-;-;-;-;-;1;1;-	132.132	2	61.0043
F1RLG5	Uncharacterized protein OS=Sus scrofa GN=REEP5 PE=4 SV=1 - [F1RLG5_PIG]	5	23	8.85299e+06	2.57609	1;2;2;1;2;2;1;-;1;-;-;-	195.709	12	1.52192	1;2;3;-;1;2;-;-;-;-;-;-	183.729	9	4.09801	4	27	2.8221e+06	33.4681	1;1;2;1;-;1;2;1;2;-;1;1	138.71	13	30.1463	1;1;2;1;-;1;2;-;1;-;1;1	147.331	11	63.6144
F1RLH7	Uncharacterized protein OS=Sus scrofa GN=COX6B PE=4 SV=2 - [F1RLH7_PIG]	6	71	1.35163e+07	0.840172	2;-;2;3;2;3;3;3;5;4;4;3	71.6458	34	0.934991	2;3;2;3;2;2;3;3;5;4;4;3	34.1224	36	1.77516	5	93	9.43332e+06	3.83932	4;3;3;3;4;3;4;4;3;5;4;4	88.1726	44	0.699434	3;2;2;2;-;1;3;4;2;4;3;3	49.4688	29	4.53875
F1RLJ4	Uncharacterized protein OS=Sus scrofa GN=SCAMP3 PE=4 SV=2 - [F1RLJ4_PIG]							0				0	0	1	2	1.62075e+07				0				0	0
F1RLP0	Uncharacterized protein OS=Sus scrofa GN=ABHD13 PE=4 SV=1 - [F1RLP0_PIG]							0				0	0	1	1	2.90475e+06	0.727283	-;-;-;-;-;-;1;-;-;-;-;-		1	0.913117	-;-;-;-;-;-;1;-;-;-;-;-		1	1.6404
F1RLP9	Uncharacterized protein OS=Sus scrofa GN=UBQLN4 PE=4 SV=2 - [F1RLP9_PIG]							0				0	0	1	11	379122				0				0	0
F1RLQ2	Prelamin-A/C OS=Sus scrofa GN=LMNA PE=3 SV=1 - [F1RLQ2_PIG]	31	477	2.33993e+07	0.788355	17;19;15;14;13;15;19;17;15;14;16;16	79.8166	190	0.907472	18;20;17;14;13;14;23;20;18;14;16;15	41.1559	202	1.69583	1	608	1.53888e+07	2.61385	2;1;-;-;1;-;1;1;1;-;1;1	104.793	9	14.8391	2;1;-;-;-;-;1;1;1;-;1;1	253.067	8	17.4529
F1RLQ5	Uncharacterized protein OS=Sus scrofa PE=4 SV=2 - [F1RLQ5_PIG]	1	1	253466	54.6313	-;-;-;-;-;-;-;-;-;-;1;-		1	6.56993	-;-;-;-;-;-;-;-;-;-;1;-		1	61.2012	1	1	0				0				0	0
F1RLT0	Uncharacterized protein (Fragment) OS=Sus scrofa GN=ABCC1 PE=3 SV=2 - [F1RLT0_PIG]							0				0	0	1	1	404480				0				0	0
F1RLT2	Uncharacterized protein (Fragment) OS=Sus scrofa GN=XYLT1 PE=4 SV=2 - [F1RLT2_PIG]							0				0	0	1	1	1.42848e+06				0				0	0
F1RLU1	Uncharacterized protein OS=Sus scrofa PE=4 SV=1 - [F1RLU1_PIG]	1	1	1.11206e+07				0				0	0							0				0	0
F1RLX1	Uncharacterized protein (Fragment) OS=Sus scrofa GN=OR52N5 PE=3 SV=1 - [F1RLX1_PIG]	1	1	817694				0				0	0							0				0	0
F1RM03	Uncharacterized protein OS=Sus scrofa GN=SAE1 PE=4 SV=1 - [F1RM03_PIG]	2	6	1.89932e+06	0.01	-;1;-;-;-;-;-;1;1;-;-;-	0	3	0.100399	-;1;-;-;-;-;1;1;2;-;-;-	145.26	5	0.110399	2	4	702352				0				0	0
F1RM08	Uncharacterized protein (Fragment) OS=Sus scrofa GN=SLC1A5 PE=4 SV=1 - [F1RM08_PIG]	3	6	1.9516e+06	1.26306	-;-;1;1;1;1;-;-;-;-;-;-	62.1598	4	0.240206	-;-;-;1;1;1;-;-;-;-;-;-	36.5931	3	1.50326	3	7	1.50629e+06	0.955119	-;-;-;-;-;1;-;-;-;-;-;-		1				0	0.955119
F1RM10	Uncharacterized protein OS=Sus scrofa GN=TCERG1 PE=4 SV=2 - [F1RM10_PIG]	1	1	910679				0				0	0	1	1	427074	100	-;-;-;-;1;-;-;-;-;-;-;-		1	100	-;-;-;-;1;-;-;-;-;-;-;-		1	200
F1RM44	Uncharacterized protein (Fragment) OS=Sus scrofa PE=4 SV=2 - [F1RM44_PIG]							0				0	0	4	14	1.55318e+06	2.55823	-;2;-;-;1;1;-;-;1;-;-;-	103.498	5	0.372957	-;2;-;-;1;-;-;-;1;-;-;-	85.341	4	2.93119
F1RM45	Apolipoprotein E OS=Sus scrofa GN=APOE PE=4 SV=1 - [F1RM45_PIG]	4	12	3.35301e+06	0.705167	-;-;1;-;-;-;2;2;-;1;-;-	192.164	6	0.447121	-;-;1;-;-;-;2;2;-;1;-;-	173.65	6	1.15229	14	115	5.20114e+06	4.75009	5;6;8;4;2;4;6;4;5;5;6;2	97.3405	57	0.383816	5;5;9;4;1;4;5;4;6;5;5;2	60.4276	55	5.1339
F1RM47	Uncharacterized protein OS=Sus scrofa GN=CLPTM1 PE=4 SV=1 - [F1RM47_PIG]	2	4	604825	3.90613	-;-;-;-;1;-;-;-;-;-;-;-		1	0.0210575	-;-;-;-;1;-;-;-;-;-;-;-		1	3.92719	1	1	376758				0				0	0
F1RM51	Uncharacterized protein OS=Sus scrofa GN=GNPDA1 PE=3 SV=1 - [F1RM51_PIG]	4	17	5.06978e+06	0.01	1;-;-;-;-;-;1;-;-;-;-;-	0	2	0.01	1;-;-;-;-;-;1;-;-;-;-;-	0	2	0.02	6	14	1.43664e+06	9.56578	-;-;-;2;-;-;1;-;-;1;1;-	105.563	5	7.1904	-;-;-;2;-;-;1;-;-;1;1;-	189.415	5	16.7562
F1RM65	Uncharacterized protein OS=Sus scrofa GN=U2AF1L4 PE=4 SV=2 - [F1RM65_PIG]	1	2	1.08266e+06	1.12435	-;-;-;1;-;-;-;-;1;-;-;-	119.063	2	0.44823	-;-;-;1;-;-;-;-;1;-;-;-	6.34017	2	1.57258	1	6	664936				0				0	0
F1RMA7	Uncharacterized protein OS=Sus scrofa GN=PDLIM2 PE=4 SV=1 - [F1RMA7_PIG]	1	1	95309.9				0				0	0	1	1	1.0741e+06				0				0	0
F1RMA9	Uncharacterized protein OS=Sus scrofa GN=SLC39A14 PE=4 SV=3 - [F1RMA9_PIG]							0				0	0	2	4	2.42307e+06	0.375315	-;-;-;-;1;-;-;-;-;-;-;-		1	0.01	-;-;-;-;1;-;-;-;-;-;-;-		1	0.385315
F1RMC2	Uncharacterized protein OS=Sus scrofa GN=DOK2 PE=4 SV=2 - [F1RMC2_PIG]	4	11	1.06708e+06	1.1776	-;-;-;-;-;-;2;1;2;-;-;1	194.929	6	0.395945	-;-;-;-;-;-;2;1;3;-;-;1	188.188	7	1.57354	4	9	695713	10.1923	-;-;-;1;-;-;-;1;-;-;1;-	107.743	3	0.328451	-;-;-;1;-;-;-;1;1;-;1;-	93.5674	4	10.5207
F1RMF9	Uncharacterized protein OS=Sus scrofa GN=FAM111B PE=4 SV=1 - [F1RMF9_PIG]	2	2	1.14631e+06	0.01	1;-;-;-;-;-;-;-;-;-;-;-		1	0.01	1;-;-;-;-;-;-;-;-;-;-;-		1	0.02	4	7	1.45774e+06	100	-;-;-;1;-;-;-;-;-;-;-;-		1	100	-;-;-;1;-;-;-;-;-;-;-;-		1	200
F1RMG0	Uncharacterized protein OS=Sus scrofa GN=FAM111A PE=4 SV=1 - [F1RMG0_PIG]	6	12	4.76548e+06	21.655	-;1;4;1;1;1;-;-;-;-;-;-	202.485	8	25.076	-;1;3;1;-;1;-;-;-;-;-;-	199.193	6	46.731	1	2	853048				0				0	0
F1RMJ9	Oxysterol-binding protein OS=Sus scrofa GN=OSBP PE=3 SV=1 - [F1RMJ9_PIG]	1	1	138950	0.01	1;-;-;-;-;-;-;-;-;-;-;-		1	0.01	1;-;-;-;-;-;-;-;-;-;-;-		1	0.02	1	1	2.08082e+06				0				0	0
F1RMP2	Uncharacterized protein (Fragment) OS=Sus scrofa GN=DNHD1 PE=4 SV=2 - [F1RMP2_PIG]	1	1	558232				0				0	0	2	2	751189				0				0	0
F1RMQ6	Uncharacterized protein (Fragment) OS=Sus scrofa GN=GVIN1 PE=4 SV=2 - [F1RMQ6_PIG]							0				0	0	1	1	142435				0				0	0
F1RMT5	Uncharacterized protein OS=Sus scrofa GN=DIAPH1 PE=4 SV=2 - [F1RMT5_PIG]	1	3	666009	1.04919	-;-;-;1;1;1;-;-;-;-;-;-	3.7221	3	0.01	-;-;-;1;1;1;-;-;-;-;-;-	0	3	1.05919	1	1	350050				0				0	0
F1RMT7	Uncharacterized protein OS=Sus scrofa GN=PCDHGC5 PE=4 SV=1 - [F1RMT7_PIG]							0				0	0	1	1	173958				0				0	0
F1RMV4	Uncharacterized protein OS=Sus scrofa GN=LOC100521017 PE=4 SV=1 - [F1RMV4_PIG]							0				0	0	3	11	850291	51.264	-;1;-;-;-;-;-;-;-;-;1;-	134.447	2	6.63223	-;1;-;-;-;-;-;-;-;-;1;-	75.5247	2	57.8962
F1RMV5	Uncharacterized protein (Fragment) OS=Sus scrofa PE=4 SV=1 - [F1RMV5_PIG]	5	41	1.41423e+07	0.997705	2;3;2;2;3;3;3;4;2;2;1;1	115.465	28	0.63191	1;3;1;1;3;3;3;4;2;2;1;1	82.6304	25	1.62961	3	6	6.29131e+06	14.139	-;-;-;1;1;-;-;-;-;-;-;1	80.28	3	0.01	-;-;-;1;1;-;-;-;-;-;-;1	0	3	14.149
F1RMZ8	Uncharacterized protein OS=Sus scrofa GN=LOC100739134 PE=3 SV=1 - [F1RMZ8_PIG]	15	209	1.77568e+07	1.126	11;9;13;5;5;6;11;9;10;7;8;8	117.747	102	0.799626	13;11;13;5;6;6;11;9;10;7;8;8	104.147	107	1.92562	17	147	5.37592e+06	4.76794	6;6;4;4;5;6;5;6;4;5;5;6	145.086	62	0.460712	6;6;5;2;5;4;5;5;5;5;5;5	59.9569	58	5.22865
F1RN05	Uncharacterized protein OS=Sus scrofa GN=SPTLC1 PE=4 SV=2 - [F1RN05_PIG]	2	3	5.18887e+06				0				0	0	1	2	1.15508e+06				0				0	0
F1RN07	Uncharacterized protein OS=Sus scrofa GN=NFIL3 PE=4 SV=1 - [F1RN07_PIG]							0				0	0	1	1	787905				0				0	0
F1RN13	Uncharacterized protein OS=Sus scrofa GN=LOC100739440 PE=4 SV=1 - [F1RN13_PIG]	1	2	465971358				0				0	0							0				0	0
F1RN28	Uncharacterized protein OS=Sus scrofa GN=PSPC1 PE=4 SV=2 - [F1RN28_PIG]	3	18	2.46757e+06	14.5505	2;1;1;-;1;-;-;3;1;-;-;1	259	10	10.8774	2;1;2;-;1;-;-;2;1;-;-;1	260.783	10	25.4279	4	14	535359	4.11437	-;1;-;-;1;-;-;-;-;-;-;1	161.083	3	0.01	-;1;-;-;1;-;-;-;-;-;-;-	0	2	4.12437
F1RN57	Uncharacterized protein (Fragment) OS=Sus scrofa PE=4 SV=1 - [F1RN57_PIG]	1	2	1.53451e+06				0				0	0							0				0	0
F1RN76	Uncharacterized protein OS=Sus scrofa GN=CD5L PE=4 SV=2 - [F1RN76_PIG]							0				0	0	1	7	138761	0.667809	1;1;-;1;-;1;-;-;1;1;-;-	44.255	6	0.803471	1;1;-;-;-;-;-;-;1;1;1;-	19.2382	5	1.47128
F1RN89	Uncharacterized protein OS=Sus scrofa GN=NUFIP2 PE=4 SV=2 - [F1RN89_PIG]	2	4	2.74135e+06	0.0334854	-;-;-;-;-;-;-;1;1;-;-;-	99.1877	2	0.01	-;-;-;-;-;-;-;1;1;-;-;-	0	2	0.0434854	4	7	800075				0				0	0
F1RNB1	Uncharacterized protein OS=Sus scrofa GN=SDF2 PE=4 SV=2 - [F1RNB1_PIG]	3	9	2.75355e+06	0.59138	1;-;-;-;1;-;1;-;1;-;-;2	144.436	6	0.475229	1;-;-;-;1;-;2;-;1;-;-;2	132.189	7	1.06661	2	15	2.35626e+06	28.296	-;-;-;-;-;-;-;1;1;1;-;1	169.964	4	11.3009	-;1;2;-;-;-;-;1;1;1;-;1	231.977	7	39.5969
F1RNC4	Uncharacterized protein OS=Sus scrofa GN=LOC100514185 PE=4 SV=1 - [F1RNC4_PIG]	1	2	0				0				0	0							0				0	0
F1RND9	Uncharacterized protein OS=Sus scrofa GN=MNDA PE=4 SV=2 - [F1RND9_PIG]							0				0	0	5	7	471553				0				0	0
F1RNJ2	Uncharacterized protein (Fragment) OS=Sus scrofa GN=LOC100517896 PE=4 SV=2 - [F1RNJ2_PIG]	1	1	9.55054e+07				0				0	0							0				0	0
F1RNL1	Uncharacterized protein OS=Sus scrofa PE=4 SV=2 - [F1RNL1_PIG]							0				0	0	1	1	132276				0				0	0
F1RNL6	Uncharacterized protein (Fragment) OS=Sus scrofa GN=HVCN1 PE=4 SV=1 - [F1RNL6_PIG]							0				0	0	1	1	394043				0				0	0
F1RNM0	Uncharacterized protein OS=Sus scrofa GN=LOC100515475 PE=4 SV=2 - [F1RNM0_PIG]							0				0	0	1	1	890088				0				0	0
F1RNN0	Uncharacterized protein OS=Sus scrofa GN=VPS29 PE=4 SV=2 - [F1RNN0_PIG]	1	11	2.55561e+06	14.5443	-;1;1;-;-;-;1;1;1;1;1;1	238.299	8	27.056	-;-;-;-;-;-;-;-;1;1;1;1	179.842	4	41.6003	2	7	1.68947e+06	5.96496	1;-;-;-;-;-;-;-;-;1;1;1	69.7632	4	0.399209	1;-;-;-;-;-;-;-;-;1;1;1	192.698	4	6.36417
F1RNP4	P2X purinoceptor OS=Sus scrofa GN=P2RX4 PE=3 SV=1 - [F1RNP4_PIG]	1	1	5.3841e+06				0				0	0	1	1	326008				0				0	0
F1RNR2	Uncharacterized protein OS=Sus scrofa GN=SETD1B PE=4 SV=2 - [F1RNR2_PIG]	1	1	0				0				0	0							0				0	0
F1RNR7	Uncharacterized protein OS=Sus scrofa GN=LOC100525255 PE=4 SV=1 - [F1RNR7_PIG]	3	5	3.17727e+06	3.43305	-;-;-;-;1;-;-;-;-;1;-;-	46.7044	2	2.82599	-;-;-;-;1;-;-;-;-;1;-;-	109.62	2	6.25904	3	10	962973	33.6229	-;-;1;-;-;-;-;1;-;-;1;-	170.967	3	5.3836	-;-;1;-;-;-;-;1;-;-;1;-	156.894	3	39.0065
F1RNS8	Uncharacterized protein OS=Sus scrofa GN=PDAP1 PE=4 SV=1 - [F1RNS8_PIG]	3	21	4.55878e+06	1.02514	-;2;2;-;-;-;2;2;1;1;1;1	111.054	12	0.719725	1;3;3;-;-;-;2;2;1;1;1;1	68.2789	15	1.74487	4	23	2.38272e+06	25.8173	1;3;1;-;-;-;1;1;1;1;2;-	177.356	11	19.1483	1;3;1;-;-;-;1;1;1;1;2;-	190.088	11	44.9656
F1RNT9	Uncharacterized protein OS=Sus scrofa GN=LNPEP PE=4 SV=1 - [F1RNT9_PIG]							0				0	0	1	1	318079				0				0	0
F1RNU6	Uncharacterized protein OS=Sus scrofa GN=UBA2 PE=4 SV=2 - [F1RNU6_PIG]							0				0	0	1	1	976424	100	-;-;-;-;-;1;-;-;-;-;-;-		1	100	-;-;-;-;-;1;-;-;-;-;-;-		1	200
F1RNU9	Glucose-6-phosphate isomerase OS=Sus scrofa GN=GPI PE=3 SV=2 - [F1RNU9_PIG]							0				0	0	13	97	9.94852e+06	11.6044	2;4;3;6;4;3;3;6;3;3;2;1	241.717	40	4.85026	2;4;3;6;3;3;3;6;3;2;2;-	300.587	37	16.4547
F1RNW4	Uncharacterized protein OS=Sus scrofa GN=LOC100739263 PE=3 SV=2 - [F1RNW4_PIG]	3	3	2.51883e+06				0				0	0							0				0	0
F1RNW9	Uncharacterized protein OS=Sus scrofa GN=LRP3 PE=4 SV=1 - [F1RNW9_PIG]							0				0	0	1	1	0				0				0	0
F1RNX2	Programmed cell death protein 5 OS=Sus scrofa GN=PDCD5 PE=2 SV=1 - [F1RNX2_PIG]	4	20	4.68793e+06	1.2785	-;1;4;-;-;-;-;1;1;1;-;1	98.4465	9	11.8544	-;2;4;-;-;-;1;1;1;1;-;1	225.557	11	13.1329	5	32	2.60728e+06	25.6181	2;1;2;1;-;-;1;1;1;1;1;1	157.599	12	20.7011	2;1;2;1;-;-;1;1;1;1;1;1	201.92	12	46.3192
F1RNZ1	Uncharacterized protein OS=Sus scrofa GN=UQCRFS1 PE=4 SV=1 - [F1RNZ1_PIG]	2	5	2.15231e+06	1.34088	-;-;1;1;1;-;-;-;-;-;-;-	62.1979	3	0.01	-;-;1;-;-;-;-;-;-;-;-;-		1	1.35088	2	12	673727	2.09871	-;1;1;-;-;-;-;-;1;1;1;1	84.2666	6	0.420631	1;1;1;-;-;-;-;-;1;1;1;1	106.328	7	2.51934
F1RP05	Uncharacterized protein OS=Sus scrofa GN=LOC100521133 PE=3 SV=1 - [F1RP05_PIG]	7	44	4.48256e+06	1.16592	2;3;3;1;1;1;2;3;3;1;3;2	154.137	25	0.268292	2;4;3;1;-;1;2;4;4;1;3;2	123.292	27	1.43421	4	29	667616	5.6279	2;1;1;-;1;-;1;1;-;-;-;1	163.356	8	0.284373	2;1;1;-;1;-;-;1;-;-;-;1	132.662	7	5.91227
F1RP16	Uncharacterized protein OS=Sus scrofa GN=C1orf85 PE=4 SV=1 - [F1RP16_PIG]							0				0	0	2	5	1.10408e+06				0	0.533125	-;-;1;-;-;-;-;-;-;-;-;-		1	0.533125
F1RP17	T-complex protein 1 subunit gamma OS=Sus scrofa GN=CCT3 PE=3 SV=2 - [F1RP17_PIG]	13	76	3.4286e+07	1.36383	1;7;5;4;3;6;-;3;3;3;2;2	141.541	39	0.746436	2;7;5;3;2;6;-;3;3;3;2;2	108.694	38	2.11027	11	30	1.94282e+06	4.84977	-;3;-;-;1;-;-;-;-;-;-;1	155.676	5	0.0959081	-;3;-;-;1;-;-;-;-;-;-;-	126.676	4	4.94568
F1RP42	Uncharacterized protein (Fragment) OS=Sus scrofa GN=STK24 PE=4 SV=2 - [F1RP42_PIG]	3	5	1.35362e+06	4.10204	1;-;-;1;1;-;-;-;-;-;-;-	113.047	3	0.0860937	1;-;-;1;1;-;-;-;-;-;-;-	110.586	3	4.18813	1	2	418944				0				0	0
F1RP44	Uncharacterized protein (Fragment) OS=Sus scrofa GN=IPO5 PE=4 SV=1 - [F1RP44_PIG]	6	10	1.92083e+06	1.54378	-;4;-;2;1;-;-;-;-;-;-;-	86.966	7	0.0741126	-;4;-;2;1;-;-;-;-;-;-;-	148.999	7	1.61789	5	8	690441				0				0	0
F1RP47	Uncharacterized protein OS=Sus scrofa GN=MBNL2 PE=4 SV=1 - [F1RP47_PIG]	2	6	5.63221e+06	1.32858	-;-;-;-;-;1;1;1;-;-;-;-	171.901	3	0.32602	-;-;-;-;-;1;1;1;-;-;-;-	167.892	3	1.6546	2	3	713646				0				0	0
F1RP70	Uncharacterized protein (Fragment) OS=Sus scrofa GN=RBM26 PE=4 SV=2 - [F1RP70_PIG]	1	1	103712	0.0234985	-;-;-;-;-;-;-;-;1;-;-;-		1	0.0234985	-;-;-;-;-;-;-;-;1;-;-;-		1	0.046997							0				0	0
F1RP89	Uncharacterized protein OS=Sus scrofa GN=ZNF175 PE=4 SV=2 - [F1RP89_PIG]							0				0	0	1	1	942598				0				0	0
F1RPB7	Uncharacterized protein OS=Sus scrofa GN=DRG1 PE=4 SV=2 - [F1RPB7_PIG]	1	2	1.53657e+06	2.31442	-;-;-;1;-;-;-;-;-;-;-;-		1	0.177443	-;-;-;1;-;-;-;-;-;-;-;-		1	2.49187	1	2	596253				0				0	0
F1RPD2	Uncharacterized protein OS=Sus scrofa GN=LOC100620271 PE=3 SV=2 - [F1RPD2_PIG]	6	77	9.79996e+06	0.81037	4;2;2;2;2;1;2;4;-;3;1;3	128.813	26	0.573062	4;2;2;2;2;2;3;4;3;3;1;3	115.895	31	1.38343	7	54	2.88602e+06	17.0746	3;1;1;-;2;-;1;1;2;1;1;2	184.796	15	11.1176	3;2;1;-;2;-;1;1;2;1;1;2	281.334	16	28.1922
F1RPD4	Uncharacterized protein OS=Sus scrofa GN=LOC100620271 PE=4 SV=2 - [F1RPD4_PIG]	1	51	5.33896e+06	0.63277	1;1;2;1;1;1;1;-;-;-;1;1	69.056	10	9.91166	1;1;2;1;1;1;1;1;1;-;1;1	301.501	12	10.5444	1	26	3.52647e+06	2.89055	-;-;-;-;-;-;-;2;-;-;1;-	136.529	3	0.755963	-;-;-;-;-;-;-;2;-;-;1;-	45.6532	3	3.64651
F1RPN9	Malic enzyme OS=Sus scrofa GN=ME2 PE=3 SV=2 - [F1RPN9_PIG]	8	16	4.80422e+06	2.45592	1;1;1;2;-;1;-;-;-;-;-;-	95.2447	6	0.093637	2;1;1;2;-;1;-;-;-;-;-;-	106.72	7	2.54956	2	4	894270	100	-;-;-;-;-;1;-;-;-;-;-;-		1	71.9801	-;-;-;-;-;1;-;-;-;-;-;-		1	171.98
F1RPP6	Uncharacterized protein OS=Sus scrofa PE=4 SV=2 - [F1RPP6_PIG]	1	1	0				0				0	0	1	1	398975	0.0304683	-;-;-;1;-;-;-;-;-;-;-;-		1	0.01	-;-;-;1;-;-;-;-;-;-;-;-		1	0.0404683
F1RPQ3	Uncharacterized protein OS=Sus scrofa GN=PSMD14 PE=4 SV=2 - [F1RPQ3_PIG]	3	4	4.2163e+06	0.01	1;-;-;-;-;-;-;-;-;-;-;-		1	0.01	1;-;-;-;-;-;-;-;-;-;-;-		1	0.02	3	8	1.44333e+06	1.15265	-;-;-;-;-;-;1;-;-;-;-;-		1	0.955887	-;-;-;-;-;-;1;-;-;-;-;-		1	2.10853
F1RPR6	Uncharacterized protein OS=Sus scrofa GN=RBMS1 PE=4 SV=2 - [F1RPR6_PIG]	1	3	1.82857e+06	0.267523	-;-;-;-;-;-;-;-;-;-;1;-		1	0.720361	-;-;-;-;-;-;-;-;-;-;1;-		1	0.987884	2	12	896898	4.92834	1;-;-;-;-;-;-;-;1;1;1;-	104.82	4	0.489014	1;-;-;-;-;-;-;-;1;1;-;-	29.1539	3	5.41735
F1RPS8	ATP synthase subunit alpha (Fragment) OS=Sus scrofa GN=ATP5A1 PE=3 SV=1 - [F1RPS8_PIG]	26	581	9.1295e+07	0.80777	21;20;19;21;16;19;19;15;18;20;16;21	84.7761	225	0.738161	24;22;21;21;16;18;19;15;20;20;16;21	50.2818	233	1.54593	24	341	1.76723e+07	2.63849	10;9;12;12;11;12;11;13;13;13;12;12	87.6348	140	0.529899	11;9;12;9;9;8;12;14;13;13;12;12	61.8141	134	3.16839
F1RPT4	Uncharacterized protein OS=Sus scrofa GN=DAPL1 PE=4 SV=1 - [F1RPT4_PIG]	1	1	0				0				0	0							0				0	0
F1RPU0	Uncharacterized protein OS=Sus scrofa GN=MGPD PE=3 SV=2 - [F1RPU0_PIG]	8	26	2.64979e+06	0.59369	2;2;2;1;2;2;1;1;1;-;-;-	147.525	14	0.049828	3;2;2;-;1;2;1;1;1;-;-;-	148.635	13	0.643518	10	22	1.6921e+06	5.80791	-;-;-;1;3;-;-;1;1;-;-;-	128.438	6	2.24164	-;-;-;1;3;-;-;1;1;-;-;-	161.347	6	8.04955
F1RPV1	Uncharacterized protein (Fragment) OS=Sus scrofa GN=TIPRL PE=4 SV=2 - [F1RPV1_PIG]	3	4	651252	1.90509	-;-;1;-;-;1;-;-;-;-;-;-	140.679	2	0.0101604	-;-;1;-;-;1;-;-;-;-;-;-	2.23206	2	1.91525							0				0	0
F1RPW2	Coagulation factor V light chain OS=Sus scrofa GN=F5 PE=4 SV=2 - [F1RPW2_PIG]							0				0	0	1	1	206516	4.60901	-;-;-;-;-;-;-;1;-;-;-;-		1				0	4.60901
F1RPW8	Uncharacterized protein OS=Sus scrofa GN=ASRGL1 PE=4 SV=2 - [F1RPW8_PIG]	3	14	1.55404e+07	20.3939	1;-;1;1;1;1;1;1;1;1;-;1	205.755	11	20.3683	1;-;1;1;1;1;1;1;2;1;-;1	206.069	11	40.7622	5	11	1.05798e+06	14.366	-;-;-;-;2;1;-;-;1;-;-;-	159.72	4	0.855764	-;-;-;-;2;1;-;-;1;-;-;-	85.9977	4	15.2217
F1RPX1	Uncharacterized protein OS=Sus scrofa GN=MTA2 PE=4 SV=2 - [F1RPX1_PIG]	1	1	17462.4				0				0	0							0				0	0
F1RPY1	Uncharacterized protein (Fragment) OS=Sus scrofa GN=ATL3 PE=4 SV=2 - [F1RPY1_PIG]	4	7	1.54765e+06	1.73609	1;-;-;1;-;-;-;-;-;-;-;-	140.607	2	0.01	1;-;-;1;-;-;-;-;-;-;-;-	0	2	1.74609	6	10	1.25012e+06				0				0	0
F1RPY3	Uncharacterized protein OS=Sus scrofa GN=RTN3 PE=4 SV=2 - [F1RPY3_PIG]							0				0	0	1	1	824390				0				0	0
F1RQ01	Uncharacterized protein OS=Sus scrofa GN=FERMT3 PE=4 SV=2 - [F1RQ01_PIG]	16	42	9.52165e+06	0.912524	8;5;7;2;3;5;-;-;-;-;-;-	110.374	30	0.107984	9;5;7;2;2;3;-;-;-;-;-;-	124.791	28	1.02051	9	15	2.80759e+06				0				0	0
F1RQ05	Uncharacterized protein OS=Sus scrofa GN=VEGFB PE=3 SV=2 - [F1RQ05_PIG]							0				0	0	1	1	121516				0				0	0
F1RQ06	Peptidyl-prolyl cis-trans isomerase OS=Sus scrofa GN=FKBP2 PE=4 SV=1 - [F1RQ06_PIG]	2	15	9.79431e+06	0.746991	-;-;-;-;-;-;1;1;2;1;2;2	93.8706	9	0.823345	-;-;1;-;-;-;1;1;2;1;2;2	48.4506	10	1.57034	2	14	4.7158e+06	21.9871	-;-;1;-;1;1;2;-;1;1;1;2	149.265	10	13.4724	-;-;1;-;1;1;2;-;1;1;1;2	259.585	10	35.4596
F1RQ09	Uncharacterized protein (Fragment) OS=Sus scrofa GN=BAD PE=4 SV=2 - [F1RQ09_PIG]							0				0	0	1	2	459673				0				0	0
F1RQ10	Methylmalonyl-CoA mutase, mitochondrial (Fragment) OS=Sus scrofa GN=MUT PE=4 SV=2 - [F1RQ10_PIG]	1	3	1.34899e+06	0.01	-;-;1;-;-;-;-;-;-;-;-;-		1	0.01	-;-;1;-;-;-;-;-;-;-;-;-		1	0.02							0				0	0
F1RQ73	Uncharacterized protein OS=Sus scrofa GN=LOC100738314 PE=4 SV=2 - [F1RQ73_PIG]							0				0	0	1	1	1.20301e+06				0				0	0
F1RQ90	Uncharacterized protein OS=Sus scrofa GN=RBMX PE=4 SV=1 - [F1RQ90_PIG]	10	67	1.11196e+07	0.979161	2;3;3;1;1;2;2;1;1;4;5;5	74.0341	30	1.00347	2;3;4;1;1;2;3;1;1;4;5;5	41.4459	32	1.98263	9	69	4.99077e+06	7.50925	3;3;2;3;3;2;4;3;3;3;3;3	82.8412	35	1.78308	3;3;2;2;2;1;4;3;3;3;3;3	166.166	32	9.29233
F1RQ91	Uncharacterized protein OS=Sus scrofa GN=RPS4X PE=4 SV=2 - [F1RQ91_PIG]	13	131	1.9844e+07	1.1705	3;4;2;6;7;3;7;9;4;6;5;5	92.0902	61	0.77226	2;4;2;6;6;3;9;10;7;7;7;6	82.1491	69	1.94277	14	92	6.32454e+06	12.678	1;2;5;2;3;4;5;6;4;2;6;4	92.5215	44	0.918796	1;1;5;1;3;4;5;6;4;2;5;4	79.6429	41	13.5968
F1RQB2	Uncharacterized protein OS=Sus scrofa GN=FAT2 PE=4 SV=2 - [F1RQB2_PIG]							0				0	0	1	1	59628.9				0				0	0
F1RQB6	Uncharacterized protein (Fragment) OS=Sus scrofa GN=G3BP1 PE=4 SV=2 - [F1RQB6_PIG]	9	73	5.05553e+06	0.795585	1;1;2;3;2;3;4;3;3;2;1;3	107.701	28	0.608588	1;1;5;2;2;3;4;3;3;2;1;3	111.253	30	1.40417	9	50	1.35598e+06	18.3898	2;2;1;1;1;-;2;1;-;2;2;1	171.921	15	7.52359	2;1;1;1;1;-;2;1;-;2;-;1	281.381	12	25.9134
F1RQC1	Uncharacterized protein OS=Sus scrofa GN=FAM114A2 PE=4 SV=2 - [F1RQC1_PIG]	1	1	1.32716e+06				0				0	0							0				0	0
F1RQC5	Uncharacterized protein (Fragment) OS=Sus scrofa PE=4 SV=2 - [F1RQC5_PIG]	3	3	1.8851e+06	2.63764	-;-;-;-;-;1;-;-;-;-;-;1	79.0449	2	1.67996	-;-;-;-;-;1;-;-;-;-;-;1	78.9361	2	4.3176	1	7	423702	100	-;-;-;1;-;-;-;-;-;-;-;-		1	62.9777	-;-;-;1;-;-;-;-;-;-;-;-		1	162.978
F1RQE0	Uncharacterized protein OS=Sus scrofa GN=C9orf78 PE=4 SV=1 - [F1RQE0_PIG]							0				0	0	1	1	57810.3				0				0	0
F1RQF6	Uncharacterized protein (Fragment) OS=Sus scrofa GN=CLINT1 PE=4 SV=2 - [F1RQF6_PIG]	2	5	1.54122e+06	0.260707	2;-;-;-;-;-;1;1;1;-;-;-	54.9651	5	0.0673682	2;-;-;-;-;-;-;-;-;-;-;-		2	0.328075	5	16	1.1091e+06	13.7868	-;-;-;-;-;1;-;-;-;-;1;-	44.566	2	0.0271561	-;-;-;-;-;1;-;-;-;-;1;-	53.7265	2	13.814
F1RQH2	Uncharacterized protein OS=Sus scrofa GN=PRPF40A PE=4 SV=2 - [F1RQH2_PIG]	1	1	6.47994e+06				0	0.1876	-;-;1;-;-;-;-;-;-;-;-;-		1	0.1876							0				0	0
F1RQJ4	Uncharacterized protein OS=Sus scrofa GN=LOC100737246 PE=4 SV=2 - [F1RQJ4_PIG]	4	6	1.81774e+06	0.01	1;1;1;-;-;-;-;-;-;-;-;-	0	3	0.01	1;1;1;-;-;-;-;-;-;-;-;-	0	3	0.02							0				0	0
F1RQL4	Uncharacterized protein OS=Sus scrofa GN=FAM46A PE=4 SV=2 - [F1RQL4_PIG]							0				0	0	1	1	24113				0				0	0
F1RQM2	Phosphoacetylglucosamine mutase OS=Sus scrofa GN=PGM3 PE=2 SV=2 - [F1RQM2_PIG]							0				0	0	1	1	802457				0				0	0
F1RQM9	Uncharacterized protein OS=Sus scrofa GN=KIAA1109 PE=4 SV=2 - [F1RQM9_PIG]	1	2	0				0				0	0							0				0	0
F1RQN0	Uncharacterized protein (Fragment) OS=Sus scrofa GN=ADAD1 PE=4 SV=2 - [F1RQN0_PIG]							0				0	0	1	1	0				0				0	0
F1RQP0	Uncharacterized protein OS=Sus scrofa GN=PRDX5 PE=4 SV=2 - [F1RQP0_PIG]	5	33	2.19874e+06	8.10514	-;-;-;1;2;2;2;3;3;3;1;2	118.026	19	1.96586	-;-;-;1;1;2;3;3;3;3;1;2	158.939	19	10.071	4	30	734290	2.96082	2;1;2;-;-;-;1;-;-;1;-;-	110.662	7	2.31068	2;1;2;-;-;-;1;-;-;1;-;-	146.768	7	5.2715
F1RQP1	Uncharacterized protein OS=Sus scrofa GN=TRMT112 PE=4 SV=2 - [F1RQP1_PIG]	1	3	3.32674e+06	1.41973	-;-;-;-;-;1;-;-;-;1;-;1	9.74024	3	0.995057	-;-;-;-;-;1;-;-;-;1;-;1	36.2721	3	2.41479	2	4	1.77117e+06	1.92829	-;-;-;-;1;-;-;-;-;-;-;-		1	0.0177737	-;-;-;-;1;-;-;-;-;-;-;-		1	1.94606
F1RQR0	Uncharacterized protein OS=Sus scrofa GN=SF1 PE=4 SV=2 - [F1RQR0_PIG]	3	25	2.39835e+06	0.343229	3;1;2;1;1;2;1;1;1;1;-;1	115.143	15	0.379428	3;1;3;1;1;2;1;1;1;-;-;1	120.812	15	0.722657	4	18	657374	0.47229	1;1;-;-;-;-;1;1;-;-;-;-	22.882	4	0.893423	1;1;-;-;-;-;1;1;-;-;-;-	9.35743	4	1.36571
F1RQR2	Uncharacterized protein OS=Sus scrofa GN=MEN1 PE=4 SV=2 - [F1RQR2_PIG]							0				0	0	1	2	4.40514e+06				0				0	0
F1RQR4	Uncharacterized protein (Fragment) OS=Sus scrofa GN=EHD1 PE=4 SV=2 - [F1RQR4_PIG]							0				0	0	6	8	1.9109e+06				0				0	0
F1RQS5	Uncharacterized protein OS=Sus scrofa GN=CDC5L PE=4 SV=2 - [F1RQS5_PIG]	3	8	1.18859e+06	0.01	-;-;-;-;-;-;1;1;1;-;-;-	0	3	0.01	-;-;-;-;-;-;1;1;1;-;-;-	0	3	0.02	1	1	200862				0				0	0
F1RQU2	Uncharacterized protein OS=Sus scrofa GN=HSP90AB1 PE=3 SV=1 - [F1RQU2_PIG]	18	242	4.66479e+07	1.38851	8;2;9;8;7;11;1;1;-;-;-;3	120.956	50	0.363532	8;4;11;8;8;10;1;2;-;-;-;3	113.134	55	1.75204	11	116	1.30798e+07	27.9719	1;1;-;1;-;3;-;-;-;1;1;1	136.454	9	15.2048	1;1;-;1;-;2;-;-;-;1;1;1	246.255	8	43.1767
F1RQU4	Uncharacterized protein (Fragment) OS=Sus scrofa GN=SLC29A1 PE=4 SV=2 - [F1RQU4_PIG]	1	2	950575	4.5159	-;-;-;1;-;-;-;-;-;-;-;-		1				0	4.5159	1	1	240369				0				0	0
F1RQV0	Uncharacterized protein OS=Sus scrofa GN=MRPL49 PE=4 SV=2 - [F1RQV0_PIG]	1	5	487347	52.0753	-;-;-;-;-;-;-;-;-;-;1;1	130.15	2	34.4442	-;-;-;-;-;-;-;-;1;-;1;1	164.851	3	86.5195	1	2	937272	13.549	-;-;-;-;-;1;-;-;-;-;-;-		1				0	13.549
F1RQV5	Uncharacterized protein OS=Sus scrofa GN=CDC42EP2 PE=4 SV=1 - [F1RQV5_PIG]							0				0	0	1	2	125102	65.9226	-;-;-;-;-;-;-;-;-;-;1;-		1	32.3373	-;-;-;-;-;-;-;-;-;-;1;-		1	98.2599
F1RQZ0	Uncharacterized protein OS=Sus scrofa GN=GRN PE=4 SV=1 - [F1RQZ0_PIG]	6	28	7.42347e+06	0.759901	1;2;3;2;3;3;-;-;-;-;-;-	68.2559	14	0.698566	1;2;3;2;2;3;-;-;-;-;-;-	7.23342	13	1.45847	12	66	5.51137e+06	5.22627	4;6;4;6;4;6;1;-;1;-;-;-	114.088	32	0.650689	4;5;4;6;2;6;1;1;1;-;-;-	101.958	30	5.87696
F1RQZ9	Uncharacterized protein OS=Sus scrofa GN=EFTUD2 PE=4 SV=2 - [F1RQZ9_PIG]	2	5	4.73613e+06	0.01	-;1;-;-;-;-;-;-;-;-;-;-		1	0.01	-;1;-;-;-;-;-;-;-;-;-;-		1	0.02	2	6	2.08943e+06				0				0	0
F1RR06	Glycylpeptide N-tetradecanoyltransferase OS=Sus scrofa GN=NMT1 PE=3 SV=2 - [F1RR06_PIG]	4	9	568007	1.34376	1;-;-;1;-;2;-;-;-;-;-;-	94.4538	4	0.30106	1;-;1;1;-;-;-;-;-;-;-;-	118.731	3	1.64482	1	3	215240				0				0	0
F1RR19	Uncharacterized protein OS=Sus scrofa GN=HEXIM1 PE=4 SV=1 - [F1RR19_PIG]							0				0	0	1	1	263860				0				0	0
F1RR22	Uncharacterized protein OS=Sus scrofa GN=FMNL1 PE=4 SV=1 - [F1RR22_PIG]	2	7	879224	0.976885	-;-;-;-;1;-;-;-;-;-;-;-		1	0.01	-;-;-;-;1;-;-;-;-;-;-;-		1	0.986885	1	2	173019				0				0	0
F1RR38	Uncharacterized protein OS=Sus scrofa GN=TTC1 PE=4 SV=2 - [F1RR38_PIG]							0				0	0	1	1	71026.2				0				0	0
F1RR44	Uncharacterized protein OS=Sus scrofa GN=PPP2R4 PE=4 SV=2 - [F1RR44_PIG]	2	2	5.28324e+06	0.807747	-;-;-;-;-;1;-;-;-;-;-;-		1				0	0.807747	1	3	1.44848e+06				0				0	0
F1RR48	Uncharacterized protein OS=Sus scrofa GN=SH3GLB2 PE=4 SV=2 - [F1RR48_PIG]	1	2	284304				0				0	0	2	3	540882	5.36166	-;-;-;-;1;1;-;-;-;-;-;-	88.3687	2	0.0561063	-;-;-;-;1;1;-;-;-;-;-;-	102.045	2	5.41777
F1RR49	Uncharacterized protein OS=Sus scrofa GN=NUP188 PE=4 SV=2 - [F1RR49_PIG]	1	1	502348				0				0	0							0				0	0
F1RR64	Uncharacterized protein OS=Sus scrofa GN=ENDOG PE=4 SV=1 - [F1RR64_PIG]	1	1	0				0				0	0							0				0	0
F1RR68	Uncharacterized protein OS=Sus scrofa GN=PKN3 PE=4 SV=1 - [F1RR68_PIG]	1	1	0				0				0	0							0				0	0
F1RR69	Uncharacterized protein OS=Sus scrofa GN=SET PE=3 SV=1 - [F1RR69_PIG]	6	52	7.89864e+06	1.56211	1;1;1;2;1;2;4;2;3;2;2;2	107.649	23	0.5319	1;1;2;2;1;2;5;3;4;2;2;2	100.774	27	2.09401	3	46	1.81376e+06	5.56113	2;2;1;1;2;1;1;2;1;3;3;2	112.944	21	0.67854	2;2;1;1;2;1;1;2;1;3;3;1	81.4957	20	6.23968
F1RR73	Uncharacterized protein OS=Sus scrofa GN=NUDCD2 PE=4 SV=1 - [F1RR73_PIG]	3	3	702509	0.01	1;-;-;-;-;-;-;1;-;-;-;-	0	2	0.01	1;-;-;-;-;-;-;1;-;-;-;-	0	2	0.02	3	13	499350	2.0484	-;-;-;1;-;-;-;-;-;-;1;-	59.8013	2	1.28658	-;-;-;1;-;-;-;-;-;-;1;-	28.2778	2	3.33498
F1RR89	Uncharacterized protein (Fragment) OS=Sus scrofa GN=RARS PE=4 SV=2 - [F1RR89_PIG]	1	1	3.75325e+06				0				0	0	2	3	1.35944e+06				0				0	0
F1RRA3	Uncharacterized protein (Fragment) OS=Sus scrofa PE=4 SV=1 - [F1RRA3_PIG]							0				0	0	1	2	428242				0				0	0
F1RRB7	Uncharacterized protein OS=Sus scrofa GN=ACAA1 PE=3 SV=2 - [F1RRB7_PIG]	5	15	2.06552e+06	1.10942	1;1;1;-;3;1;-;1;1;1;1;1	110.176	12	0.654151	1;1;1;-;3;1;-;1;1;1;1;1	120.389	12	1.76357							0				0	0
F1RRD6	Uncharacterized protein (Fragment) OS=Sus scrofa GN=PDCD6IP PE=4 SV=2 - [F1RRD6_PIG]	9	25	1.60088e+07	0.658102	3;-;-;-;2;1;1;-;-;-;-;-	129.301	7	0.199702	4;-;1;-;2;1;1;-;-;-;-;-	109.564	9	0.857805	8	19	590069	4.38704	1;1;-;-;1;-;-;-;-;-;-;-	99.5604	3	0.296672	-;1;-;-;1;-;-;-;-;-;-;-	136.547	2	4.68371
F1RRE0	Uncharacterized protein OS=Sus scrofa GN=DYNC1LI1 PE=4 SV=2 - [F1RRE0_PIG]	7	31	1.75673e+06	1.55551	-;1;3;1;1;4;1;-;-;2;2;2	81.9411	17	1.44149	1;2;3;-;-;2;1;-;-;2;2;2	151.916	15	2.997	6	10	846944				0				0	0
F1RRH9	Uncharacterized protein OS=Sus scrofa GN=DPF2 PE=4 SV=2 - [F1RRH9_PIG]	2	5	4.16781e+06	0.01	-;-;1;-;-;-;-;-;-;-;-;-		1	0.01	-;-;1;-;-;-;-;-;-;-;-;-		1	0.02	1	1	73940.3				0				0	0
F1RRJ4	Uncharacterized protein OS=Sus scrofa GN=POLR1C PE=4 SV=1 - [F1RRJ4_PIG]							0				0	0	1	1	212043				0				0	0
F1RRK9	Uncharacterized protein OS=Sus scrofa GN=LOC100155084 PE=4 SV=2 - [F1RRK9_PIG]	1	8	2.70075e+06				0				0	0							0				0	0
F1RRN2	Uncharacterized protein OS=Sus scrofa GN=MRPL2 PE=4 SV=1 - [F1RRN2_PIG]	1	2	5.22359e+06	1.03009	-;-;-;-;-;-;1;-;-;-;1;-	96.8433	2	0.10357	-;-;-;-;-;-;-;-;-;-;1;-		1	1.13366							0				0	0
F1RRP1	Uncharacterized protein OS=Sus scrofa GN=MPO PE=4 SV=2 - [F1RRP1_PIG]							0				0	0	2	2	717726				0				0	0
F1RRP2	Uncharacterized protein OS=Sus scrofa PE=4 SV=2 - [F1RRP2_PIG]	1	1	1.40906e+07				0				0	0							0				0	0
F1RRR1	Uncharacterized protein OS=Sus scrofa GN=LOC100519332 PE=4 SV=1 - [F1RRR1_PIG]	1	1	529583				0				0	0							0				0	0
F1RRT3	Uncharacterized protein OS=Sus scrofa GN=FAM49B PE=4 SV=2 - [F1RRT3_PIG]	10	46	9.27675e+06	1.38001	-;6;4;4;6;4;-;-;-;-;-;-	90.8236	24	0.0803509	-;5;5;4;4;4;-;-;-;-;-;-	146.745	22	1.46036	8	20	2.16608e+06	1.23324	1;-;1;-;1;1;-;1;1;-;-;-	97.4299	6	0.557189	1;-;1;-;1;1;-;1;1;-;-;-	104.699	6	1.79042
F1RRV6	Uncharacterized protein OS=Sus scrofa GN=NDRG1 PE=4 SV=2 - [F1RRV6_PIG]	5	45	5.08847e+06	0.664716	1;-;4;3;3;-;1;3;2;1;1;2	104.169	21	0.669097	1;2;4;3;3;1;1;3;2;1;1;2	75.9695	24	1.33381	4	41	3.09364e+06	2.60239	2;2;1;-;-;1;1;3;1;2;1;2	152.266	16	0.436247	2;2;1;-;-;1;1;3;1;2;1;-	72.2896	14	3.03864
F1RRX4	Uncharacterized protein OS=Sus scrofa GN=LCP2 PE=4 SV=2 - [F1RRX4_PIG]	3	26	2.08359e+06	3.26516	-;-;-;2;1;1;2;2;1;1;1;1	86.3861	12	0.8445	-;-;-;2;1;1;2;2;1;1;1;1	103.612	12	4.10966	4	14	1.05634e+06	93.5674	-;-;-;-;-;-;1;-;-;-;-;1	9.7224	2	8.74364	-;-;-;-;-;-;1;-;-;-;-;1	75.4428	2	102.311
F1RRY6	Uncharacterized protein (Fragment) OS=Sus scrofa GN=PTGES2 PE=4 SV=2 - [F1RRY6_PIG]	1	1	687762				0				0	0							0				0	0
F1RS15	Uncharacterized protein (Fragment) OS=Sus scrofa GN=FAM129B PE=4 SV=1 - [F1RS15_PIG]	1	1	5.00572e+06	3.21765	-;-;-;1;-;-;-;-;-;-;-;-		1	0.01	-;-;-;1;-;-;-;-;-;-;-;-		1	3.22765	1	1	1.90418e+06				0				0	0
F1RS18	Uncharacterized protein OS=Sus scrofa GN=ZNF79 PE=4 SV=1 - [F1RS18_PIG]	1	1	674551				0				0	0							0				0	0
F1RS25	Uncharacterized protein (Fragment) OS=Sus scrofa PE=4 SV=2 - [F1RS25_PIG]	1	1	7.99281e+06				0				0	0							0				0	0
F1RS26	Uncharacterized protein (Fragment) OS=Sus scrofa GN=LMX1B PE=3 SV=1 - [F1RS26_PIG]	1	1	1.5175e+07	1	-;-;-;-;-;1;-;-;-;-;-;-		1	100	-;-;-;-;-;1;-;-;-;-;-;-		1	101							0				0	0
F1RS27	Uncharacterized protein OS=Sus scrofa GN=STOML3 PE=4 SV=1 - [F1RS27_PIG]							0				0	0	1	1	1.31482e+06				0				0	0
F1RS29	Uncharacterized protein (Fragment) OS=Sus scrofa GN=NHLRC3 PE=4 SV=2 - [F1RS29_PIG]	2	7	2.26325e+06	1.10307	-;-;-;1;1;-;-;-;1;-;-;1	66.641	4	0.673981	-;-;-;1;1;-;1;1;1;-;-;1	80.855	6	1.77706	1	2	1.88798e+06				0				0	0
F1RS33	Uncharacterized protein (Fragment) OS=Sus scrofa GN=UFM1 PE=4 SV=1 - [F1RS33_PIG]	1	10	1.05027e+07	14.8264	1;1;1;1;-;1;-;-;1;-;-;1	253.407	7	28.6587	1;1;1;1;-;1;-;-;1;-;-;1	170.056	7	43.4851	1	1	5.00073e+06	25.5634	-;-;-;1;-;-;-;-;-;-;-;-		1	0.0278891	-;-;-;1;-;-;-;-;-;-;-;-		1	25.5913
F1RS36	78 kDa glucose-regulated protein OS=Sus scrofa GN=HSPA5 PE=3 SV=2 - [F1RS36_PIG]	30	1000	1.83126e+08	0.927817	20;18;27;21;22;27;32;26;28;22;20;23	86.9718	286	0.827007	21;24;31;21;21;26;35;28;28;22;19;22	51.7904	298	1.75482	31	757	6.26599e+07	7.0248	21;22;20;17;20;18;19;20;20;23;23;20	92.1925	243	0.67001	20;22;20;13;15;12;19;20;21;20;21;17	63.9127	220	7.69481
F1RS49	Uncharacterized protein OS=Sus scrofa GN=ABCE1 PE=3 SV=2 - [F1RS49_PIG]	2	3	686488				0				0	0	2	4	857895				0				0	0
F1RS65	Uncharacterized protein OS=Sus scrofa GN=TBC1D5 PE=4 SV=2 - [F1RS65_PIG]	4	9	1.07884e+06	0.883543	-;-;-;-;-;-;1;-;-;1;-;-	139.821	2	0.782179	-;-;-;-;-;-;1;-;-;1;-;-	139.613	2	1.66572							0				0	0
F1RS70	Endothelin-1 receptor (Fragment) OS=Sus scrofa GN=EDNRA PE=3 SV=2 - [F1RS70_PIG]	1	1	2.7975e+06				0				0	0	1	1	19901.8				0				0	0
F1RS81	Uncharacterized protein OS=Sus scrofa GN=ANKRD28 PE=4 SV=2 - [F1RS81_PIG]							0				0	0	1	1	0				0				0	0
F1RSA9	Uncharacterized protein OS=Sus scrofa GN=FHDC1 PE=4 SV=2 - [F1RSA9_PIG]							0				0	0	1	1	569519				0				0	0
F1RSB0	Uncharacterized protein (Fragment) OS=Sus scrofa GN=ARFIP1 PE=4 SV=2 - [F1RSB0_PIG]	3	3	2.33548e+06	33.5823	-;1;-;-;1;-;-;-;-;1;-;-	171.283	3	33.34	-;1;-;-;1;-;-;-;-;1;-;-	173.153	3	66.9223	1	1	321001				0				0	0
F1RSB6	Uncharacterized protein OS=Sus scrofa GN=LOC100737430 PE=4 SV=2 - [F1RSB6_PIG]							0				0	0	1	2	1.419e+06				0				0	0
F1RSC3	Uncharacterized protein OS=Sus scrofa GN=SCPEP1 PE=4 SV=2 - [F1RSC3_PIG]	9	132	1.43729e+07	1.54182	8;7;9;6;8;9;4;4;6;6;6;4	105.328	77	0.627688	9;8;9;5;7;8;3;3;4;6;6;4	90.5231	72	2.1695	9	70	3.23184e+06	8.005	1;2;2;4;2;2;1;3;3;2;3;4	154.24	29	0.416335	1;2;2;4;2;2;1;3;3;2;3;3	79.9319	28	8.42134
F1RSG8	Uncharacterized protein OS=Sus scrofa GN=TCEA1 PE=4 SV=2 - [F1RSG8_PIG]	3	4	662223				0	0.507278	-;-;1;-;-;-;-;-;-;-;-;-		1	0.507278	3	5	746386	0.268872	-;-;-;-;-;-;-;1;-;-;-;-		1	1.61171	-;-;-;-;-;-;-;1;-;-;-;-		1	1.88058
F1RSG9	Uncharacterized protein (Fragment) OS=Sus scrofa GN=LOC100152491 PE=4 SV=2 - [F1RSG9_PIG]	4	13	1.83531e+06	22.7512	-;1;-;-;-;-;-;-;1;-;-;1	172.824	3	13.8825	-;1;-;-;-;-;-;1;1;-;-;1	195.804	4	36.6337	1	2	473762				0				0	0
F1RSH0	Uncharacterized protein OS=Sus scrofa GN=MRPL15 PE=4 SV=1 - [F1RSH0_PIG]							0				0	0	1	1	59834.8				0				0	0
F1RSJ1	Uncharacterized protein (Fragment) OS=Sus scrofa GN=EIF2C2 PE=4 SV=2 - [F1RSJ1_PIG]							0				0	0	1	1	625689				0				0	0
F1RSJ7	Uncharacterized protein OS=Sus scrofa GN=DDX42 PE=3 SV=2 - [F1RSJ7_PIG]							0				0	0	1	1	889818				0				0	0
F1RSJ9	Uncharacterized protein OS=Sus scrofa GN=SMARCD2 PE=4 SV=1 - [F1RSJ9_PIG]	1	1	0				0				0	0							0				0	0
F1RSM2	Uncharacterized protein OS=Sus scrofa GN=PSMD12 PE=4 SV=1 - [F1RSM2_PIG]	7	14	2.45742e+06	26.3646	-;-;1;1;2;1;-;-;-;-;-;-	186.261	5	25.0075	-;-;1;1;2;1;-;-;-;-;-;-	199.92	5	51.3721	5	7	982355				0				0	0
F1RSM6	O-acyltransferase OS=Sus scrofa GN=DGAT1 PE=3 SV=1 - [F1RSM6_PIG]							0				0	0	1	1	71523				0				0	0
F1RSN3	Uncharacterized protein (Fragment) OS=Sus scrofa GN=OPLAH PE=4 SV=2 - [F1RSN3_PIG]	1	1	2.61289e+06				0				0	0							0				0	0
F1RSQ1	Uncharacterized protein (Fragment) OS=Sus scrofa GN=ARHGAP39 PE=4 SV=1 - [F1RSQ1_PIG]							0				0	0	1	2	20816.1				0				0	0
F1RSS9	Uncharacterized protein OS=Sus scrofa GN=B3GALTL PE=4 SV=2 - [F1RSS9_PIG]							0				0	0	1	1	0				0				0	0
F1RSZ3	Uncharacterized protein OS=Sus scrofa GN=ACSL1 PE=4 SV=2 - [F1RSZ3_PIG]	3	4	3.93044e+06	0.0866593	-;-;-;-;-;1;-;-;-;-;-;-		1	0.01	-;-;-;-;-;1;-;-;-;-;-;-		1	0.0966593	20	57	3.32639e+06	26.4529	1;1;-;3;2;1;-;-;-;-;-;-	155.88	8	9.05322	1;1;-;3;2;1;-;-;-;-;-;-	210.218	8	35.5061
F1RSZ5	Caspase-3 subunit p12 OS=Sus scrofa GN=CASP3 PE=3 SV=2 - [F1RSZ5_PIG]	1	19	2.94085e+06				0				0	0							0				0	0
F1RT13	Uncharacterized protein OS=Sus scrofa GN=RWDD4 PE=4 SV=2 - [F1RT13_PIG]	1	3	1.05508e+06	1.77134	1;-;-;-;-;-;-;-;-;1;-;1	39.3686	3	34.1183	1;-;-;-;-;-;-;-;-;1;-;1	167.229	3	35.8896	1	6	760426				0				0	0
F1RT17	Glycosylasparaginase beta chain (Fragment) OS=Sus scrofa GN=AGA PE=4 SV=1 - [F1RT17_PIG]	3	5	2.39788e+06	2.61791	-;-;-;-;-;-;-;-;-;1;-;-		1	1.20199	-;-;-;-;-;-;-;1;1;1;-;1	52.0994	4	3.8199	1	4	2.56397e+06	50.7375	-;-;-;-;1;-;-;-;1;-;-;-	137.31	2	50.3447	-;-;-;-;1;-;-;-;1;-;-;-	139.485	2	101.082
F1RT25	Uncharacterized protein OS=Sus scrofa GN=SNX3 PE=4 SV=2 - [F1RT25_PIG]	5	13	3.49086e+06	1.24622	1;-;1;-;-;1;1;1;-;1;3;2	106.178	11	1.13898	1;-;1;-;-;1;1;1;-;1;3;2	82.4421	11	2.3852	3	20	3.23228e+06	10.765	1;1;1;2;1;-;-;-;-;1;-;1	90.145	8	0.670891	1;1;1;2;1;-;-;-;-;1;-;1	70.9514	8	11.4359
F1RT28	Uncharacterized protein OS=Sus scrofa GN=SEC63 PE=4 SV=2 - [F1RT28_PIG]	1	1	1.8791e+06				0				0	0	1	1	1.62982e+06				0				0	0
F1RT83	Uncharacterized protein OS=Sus scrofa GN=SDCBP PE=4 SV=2 - [F1RT83_PIG]	5	20	3.71913e+06	20.6927	1;2;1;-;-;1;1;1;1;1;1;1	202.104	11	20.3819	1;2;1;-;-;1;1;1;1;1;1;1	205.911	11	41.0746	5	15	1.11699e+06	100	-;-;-;-;-;-;-;-;-;-;-;1		1	73.0254	-;-;-;-;-;-;-;-;-;-;-;1		1	173.025
F1RT87	Uncharacterized protein OS=Sus scrofa GN=RAB2A PE=3 SV=2 - [F1RT87_PIG]	2	6	5.76796e+06	26.217	-;-;1;1;1;-;-;-;-;-;-;1	187.672	4	33.3808	-;-;1;1;-;-;-;-;-;-;-;1	172.836	3	59.5979	2	12	1.22314e+06				0				0	0
F1RT92	Uncharacterized protein OS=Sus scrofa GN=LOC100738426 PE=4 SV=2 - [F1RT92_PIG]	1	32	8.39206e+06	1.11901	1;1;-;1;1;-;-;-;-;-;-;-	114.642	4	0.217952	1;1;-;1;1;-;-;-;-;-;-;-	110.406	4	1.33696	1	14	4.50151e+06				0				0	0
F1RT93	Uncharacterized protein OS=Sus scrofa GN=CHAD PE=4 SV=2 - [F1RT93_PIG]	1	1	1.33109e+06				0				0	0							0				0	0
F1RT96	Uncharacterized protein OS=Sus scrofa GN=ACSF2 PE=4 SV=2 - [F1RT96_PIG]	8	17	4.54949e+06	11.5657	3;1;1;1;1;1;-;1;1;-;1;-	286.827	11	14.3125	3;1;1;1;-;1;-;1;-;-;1;-	263.997	9	25.8783	2	4	1.67945e+06				0				0	0
F1RTA3	Uncharacterized protein OS=Sus scrofa GN=GGH PE=4 SV=1 - [F1RTA3_PIG]	1	1	312558				0				0	0	1	3	449414				0				0	0
F1RTB0	Armadillo repeat-containing protein 1 OS=Sus scrofa GN=ARMC1 PE=4 SV=2 - [F1RTB0_PIG]	1	2	510848				0				0	0							0				0	0
F1RTB6	Uncharacterized protein OS=Sus scrofa GN=LUC7L3 PE=4 SV=2 - [F1RTB6_PIG]	1	1	577141	0.01	-;1;-;-;-;-;-;-;-;-;-;-		1	0.01	-;1;-;-;-;-;-;-;-;-;-;-		1	0.02	2	7	237657	0.674931	-;-;-;-;-;-;1;-;-;-;-;-		1	0.694215	-;-;-;-;-;-;1;-;-;-;-;-		1	1.36915
F1RTJ9	60S ribosomal protein L21 OS=Sus scrofa GN=RPL21 PE=4 SV=2 - [F1RTJ9_PIG]	4	18	1.10998e+07	1.32112	1;-;-;1;1;1;1;2;1;1;1;-	92.1808	10	0.609812	1;-;-;1;1;1;-;1;-;1;1;-	69.8182	7	1.93093	5	18	6.67536e+06	24.1517	-;-;-;2;1;2;2;-;1;1;-;1	64.9307	10	11.1956	-;-;-;1;1;1;2;-;1;1;-;1	219.164	8	35.3472
F1RTN3	Moesin OS=Sus scrofa GN=MSN PE=4 SV=1 - [F1RTN3_PIG]	29	751	8.96285e+07	1.15823	24;23;24;20;23;23;20;23;20;23;21;17	88.033	261	0.791693	25;26;29;19;23;22;22;25;20;24;22;17	57.3079	274	1.94992	28	513	3.43096e+07	3.89646	16;20;11;13;21;16;18;17;18;17;15;18	95.8596	200	0.612978	16;20;13;9;13;11;17;16;19;14;14;16	65.702	178	4.50943
F1RTQ7	Histone H2A OS=Sus scrofa GN=HIST1H2AA PE=3 SV=1 - [F1RTQ7_PIG]	1	156	2.90453e+08				0				0	0							0				0	0
F1RTT5	Uncharacterized protein OS=Sus scrofa GN=LMBRD1 PE=4 SV=1 - [F1RTT5_PIG]	1	1	7.47193e+06	1	-;1;-;-;-;-;-;-;-;-;-;-		1	100	-;1;-;-;-;-;-;-;-;-;-;-		1	101							0				0	0
F1RTV3	Uncharacterized protein OS=Sus scrofa GN=LOC100522154 PE=4 SV=2 - [F1RTV3_PIG]	1	1	3.0307e+06	0.0833238	-;-;-;-;-;-;-;-;1;-;-;-		1	0.188521	-;-;-;-;-;-;-;-;1;-;-;-		1	0.271845							0				0	0
F1RTV5	Uncharacterized protein OS=Sus scrofa GN=PAICS PE=4 SV=1 - [F1RTV5_PIG]							0				0	0	1	2	1.342e+06				0				0	0
F1RTV6	Uncharacterized protein OS=Sus scrofa GN=SRP72 PE=4 SV=2 - [F1RTV6_PIG]	1	3	3.3949e+07				0				0	0							0				0	0
F1RTW7	Uncharacterized protein OS=Sus scrofa PE=4 SV=2 - [F1RTW7_PIG]	2	9	2.49612e+06	1.10999	1;-;-;-;-;-;-;-;1;-;-;1	114.12	3	0.979029	-;-;-;-;-;-;-;-;1;-;-;1	70.0058	2	2.08902	3	10	1.77936e+06	100	-;-;-;-;-;-;-;-;-;-;-;1		1	100	-;-;-;-;-;-;-;-;-;-;-;1		1	200
F1RTW9	Uncharacterized protein OS=Sus scrofa GN=MYO3A PE=4 SV=2 - [F1RTW9_PIG]	1	1	1.44305e+06	0.01	-;-;-;-;-;-;-;-;1;-;-;-		1	0.01	-;-;-;-;-;-;-;-;1;-;-;-		1	0.02							0				0	0
F1RTX9	Uncharacterized protein OS=Sus scrofa GN=RAPGEF2 PE=4 SV=2 - [F1RTX9_PIG]	1	1	0				0				0	0							0				0	0
F1RTY6	Uncharacterized protein OS=Sus scrofa GN=PPID PE=4 SV=1 - [F1RTY6_PIG]	5	8	2.35372e+06	0.760516	-;-;-;-;-;-;2;1;2;-;1;-	190.274	6	0.044168	-;-;-;-;-;-;2;1;2;-;1;-	89.4354	6	0.804684	2	7	1.08821e+06				0				0	0
F1RTZ0	Uncharacterized protein (Fragment) OS=Sus scrofa GN=RRS1 PE=4 SV=2 - [F1RTZ0_PIG]	1	1	506429	0.01	-;-;-;-;-;-;1;-;-;-;-;-		1	0.01	-;-;-;-;-;-;1;-;-;-;-;-		1	0.02	2	9	558063	50.8602	-;-;-;-;-;1;-;-;-;-;-;1	136.638	2	50.0079	-;-;-;-;-;1;-;-;-;-;-;1	141.377	2	100.868
F1RU06	Uncharacterized protein OS=Sus scrofa GN=SULF1 PE=4 SV=2 - [F1RU06_PIG]							0				0	0	1	1	101588				0				0	0
F1RU09	Uncharacterized protein (Fragment) OS=Sus scrofa GN=NCOA2 PE=4 SV=2 - [F1RU09_PIG]							0				0	0	1	1	555400				0				0	0
F1RU11	Uncharacterized protein OS=Sus scrofa GN=TRAM1 PE=4 SV=1 - [F1RU11_PIG]	1	3	6.10596e+06	3.69219	-;-;-;1;1;1;-;-;-;-;-;-	14.4339	3	0.25904	-;-;-;1;-;-;-;-;-;-;-;-		1	3.95123	1	2	1.38313e+06	6.03068	-;-;-;1;-;-;-;-;-;-;-;-		1	0.0102482	-;-;-;1;-;-;-;-;-;-;-;-		1	6.04093
F1RU12	Uncharacterized protein OS=Sus scrofa GN=LACTB2 PE=4 SV=1 - [F1RU12_PIG]	2	4	2.43771e+06	0.01	-;-;1;-;-;-;1;-;-;-;-;-	0	2	0.01	-;-;1;-;-;-;1;-;-;-;-;-	0	2	0.02							0				0	0
F1RU17	Uncharacterized protein (Fragment) OS=Sus scrofa GN=SNX32 PE=4 SV=2 - [F1RU17_PIG]	1	5	4.04463e+06	34.22	1;-;-;1;-;-;-;-;-;-;1;-	166.518	3	33.34	1;-;-;1;-;-;-;-;-;-;1;-	173.153	3	67.56	2	13	1.46043e+06	78.4271	1;1;-;-;-;1;-;1;-;-;-;-	55.0139	4	75.0025	1;1;-;-;-;1;-;1;-;-;-;-	66.6578	4	153.43
F1RU31	Uncharacterized protein OS=Sus scrofa GN=SART1 PE=4 SV=1 - [F1RU31_PIG]							0				0	0	1	1	1.26557e+06				0				0	0
F1RU33	Uncharacterized protein OS=Sus scrofa GN=LOC100622671 PE=4 SV=1 - [F1RU33_PIG]	3	18	1.90108e+07	1.31619	2;-;1;-;-;1;1;1;-;2;1;2	111.441	11	0.799385	2;-;1;-;-;1;1;1;-;2;1;2	101.35	11	2.11558	4	15	2.21291e+06	29.9223	1;1;2;-;-;-;1;2;-;1;-;1	160.258	9	19.7339	1;1;2;-;-;-;1;2;-;1;-;1	160.84	9	49.6562
F1RU38	Uncharacterized protein OS=Sus scrofa GN=SF3B2 PE=4 SV=2 - [F1RU38_PIG]	7	24	2.10314e+06	0.246165	2;1;1;-;-;-;2;1;2;-;-;1	243.107	10	0.228237	2;1;1;1;-;-;2;1;2;-;-;1	208.037	11	0.474402	6	11	563261				0				0	0
F1RU47	Uncharacterized protein OS=Sus scrofa GN=RIN1 PE=4 SV=1 - [F1RU47_PIG]							0				0	0	1	1	918446				0				0	0
F1RU52	Uncharacterized protein OS=Sus scrofa GN=LOC100626654 PE=4 SV=1 - [F1RU52_PIG]	6	12	2.43352e+06	0.719635	-;1;-;1;1;1;-;-;-;-;-;-	197.221	4	0.01	-;1;-;1;1;1;-;-;-;-;-;-	0	4	0.729635	4	9	878902	50.0983	-;-;-;1;-;1;-;-;-;-;-;-	140.866	2	21.3898	-;-;-;1;-;1;-;-;-;-;-;-	141.355	2	71.4881
F1RU69	Uncharacterized protein OS=Sus scrofa GN=VARS PE=3 SV=1 - [F1RU69_PIG]	1	2	381311	100	-;-;-;-;1;-;-;-;-;-;-;-		1	17.2171	-;-;-;-;1;-;-;-;-;-;-;-		1	117.217	1	1	336846				0				0	0
F1RUH5	Uncharacterized protein OS=Sus scrofa GN=DEK PE=4 SV=2 - [F1RUH5_PIG]	2	2	2.31685e+06	0.01	1;-;-;-;-;-;-;-;-;-;-;-		1	0.01	1;-;-;-;-;-;-;-;-;-;-;-		1	0.02	3	13	1.53588e+06	100	-;-;-;-;-;-;-;-;-;-;-;1		1	100	-;-;-;-;-;-;-;-;-;-;-;1		1	200
F1RUI1	Uncharacterized protein OS=Sus scrofa GN=LOC100524293 PE=3 SV=1 - [F1RUI1_PIG]	7	40	4.23821e+06	2.41566	1;3;5;2;2;-;2;1;2;1;3;2	180.778	24	1.08216	1;3;5;2;2;-;3;2;3;-;3;2	210.065	26	3.49781	7	32	1.22649e+06	3.62661	-;1;-;1;1;1;1;1;1;-;2;1	88.614	10	0.52136	-;1;1;1;1;-;1;1;1;-;2;1	81.5938	10	4.14797
F1RUJ4	GMP reductase OS=Sus scrofa GN=GMPR PE=3 SV=1 - [F1RUJ4_PIG]	1	10	1.1725e+06				0				0	0							0				0	0
F1RUK8	Rab GDP dissociation inhibitor beta OS=Sus scrofa GN=GDI2 PE=4 SV=1 - [F1RUK8_PIG]	15	182	1.59219e+07	1.39576	6;7;5;10;9;10;5;4;4;6;4;6	94.8765	76	0.76404	8;7;6;10;8;7;6;5;4;6;4;5	95.0116	76	2.1598	13	132	4.42357e+06	6.58052	4;4;4;3;2;2;4;3;2;4;4;3	94.4816	39	0.408619	4;4;4;3;1;1;4;3;2;4;4;3	81.9299	37	6.98914
F1RUL5	Uncharacterized protein OS=Sus scrofa GN=CXCL2 PE=4 SV=2 - [F1RUL5_PIG]	2	35	5.75865e+07				0				0	0	2	58	4.66781e+07	100	1;1;1;1;1;-;1;1;1;1;2;1	0	12	99.3178	1;1;1;2;2;-;1;1;1;1;1;-	1.81731	12	199.318
F1RUL6	Uncharacterized protein (Fragment) OS=Sus scrofa GN=LOC100524373 PE=4 SV=2 - [F1RUL6_PIG]	1	3	5.55329e+06				0				0	0	4	89	5.24354e+07	2.88278	4;2;2;2;2;3;2;3;3;2;2;4	60.8331	31	1.47137	4;2;3;2;2;3;2;3;3;2;2;4	85.7817	32	4.35416
F1RUN2	Serum albumin OS=Sus scrofa GN=ALB PE=4 SV=1 - [F1RUN2_PIG]							0				0	0	24	187	5.56302e+06	4.13931	9;6;11;8;10;7;4;9;7;6;8;5	61.7536	90	0.193644	8;6;9;6;7;7;3;7;6;6;6;5	77.0011	76	4.33296
F1RUP7	Uncharacterized protein OS=Sus scrofa GN=LOC100511529 PE=3 SV=1 - [F1RUP7_PIG]	4	7	2.74123e+06	0.01	-;1;-;-;-;-;-;-;-;-;-;-		1	0.365249	-;2;-;-;-;-;-;-;1;-;-;-	111.446	3	0.375249	1	2	780446				0				0	0
F1RUS1	Uncharacterized protein (Fragment) OS=Sus scrofa GN=TMPRSS11B PE=3 SV=2 - [F1RUS1_PIG]							0				0	0	1	1	2.01668e+06				0				0	0
F1RUT1	Uncharacterized protein OS=Sus scrofa GN=RBM4 PE=4 SV=2 - [F1RUT1_PIG]	1	3	1.81194e+06	0.01	-;-;-;-;-;-;1;1;1;-;-;-	0	3	0.01	-;-;-;-;-;-;1;1;1;-;-;-	0	3	0.02	1	10	1.09201e+06				0				0	0
F1RUU2	Uncharacterized protein OS=Sus scrofa GN=MRPS10 PE=4 SV=2 - [F1RUU2_PIG]	1	1	802507	0.01	-;-;-;-;-;-;-;-;1;-;-;-		1	0.01	-;-;-;-;-;-;-;-;1;-;-;-		1	0.02							0				0	0
F1RUX1	Coronin OS=Sus scrofa GN=CORO1B PE=3 SV=2 - [F1RUX1_PIG]	8	44	6.25436e+06	0.877343	1;4;2;3;3;4;1;-;-;1;-;1	121.733	20	0.449954	1;4;3;3;3;3;1;-;-;1;-;2	101.678	21	1.3273	6	20	2.6114e+06	6.16164	-;-;2;-;1;-;1;-;1;1;1;1	83.1348	8	0.771984	-;-;2;-;1;-;1;-;1;1;1;1	65.1992	8	6.93362
F1RUZ6	Uncharacterized protein OS=Sus scrofa GN=AIP PE=4 SV=1 - [F1RUZ6_PIG]	2	5	3.50958e+06	2.20109	-;-;-;1;-;-;-;-;-;-;1;-	7.77071	2	0.884271	-;-;-;1;-;-;-;-;-;-;1;-	71.1993	2	3.08536	1	4	358941	3.31801	-;-;-;-;-;-;1;1;1;-;-;-	11.1663	3	0.834073	-;-;-;-;-;-;1;1;1;-;-;-	3.39606	3	4.15209
F1RV20	Uncharacterized protein OS=Sus scrofa GN=GNA13 PE=4 SV=2 - [F1RV20_PIG]	2	13	2.68329e+07	1.86449	-;-;-;-;-;1;-;-;-;-;-;-		1	0.01	-;-;-;-;-;1;-;-;-;-;-;-		1	1.87449	2	19	5.25855e+06				0				0	0
F1RV23	cAMP-dependent protein kinase type I-alpha regulatory subunit OS=Sus scrofa GN=PRKAR1A PE=4 SV=1 - [F1RV23_PIG]	2	4	1.45405e+06	0.01	1;-;-;-;-;-;-;1;-;-;-;-	0	2	0.109068	1;1;-;-;-;-;-;1;-;-;-;-	157.325	3	0.119068							0				0	0
F1RVA0	Histone H3 (Fragment) OS=Sus scrofa GN=H3F3C PE=3 SV=1 - [F1RVA0_PIG]	1	112	8.67375e+07				0				0	0							0				0	0
F1RVA1	Uncharacterized protein OS=Sus scrofa GN=EEF1E1 PE=4 SV=1 - [F1RVA1_PIG]	1	2	7321334	2.7493	-;-;-;1;-;-;-;-;-;-;-;-		1	0.449761	-;-;-;1;-;-;-;-;-;-;-;-		1	3.19906	2	6	1.11869e+06				0				0	0
F1RVC9	Uncharacterized protein (Fragment) OS=Sus scrofa GN=HNRNPD PE=4 SV=1 - [F1RVC9_PIG]	4	81	1.98383e+07	1.62103	2;4;2;2;2;3;3;3;3;2;4;4	95.0465	34	0.830587	1;5;3;2;2;3;3;3;3;2;4;4	54.5698	35	2.45162	3	65	5.99346e+06	8.34373	2;3;2;3;2;3;2;3;3;3;1;2	86.8555	29	0.373152	2;3;2;3;1;3;2;3;3;3;1;2	89.0023	28	8.71688
F1RVD1	Uncharacterized protein (Fragment) OS=Sus scrofa GN=HNRPDL PE=4 SV=1 - [F1RVD1_PIG]	5	84	9.33642e+06	2.52205	2;4;2;2;3;3;1;2;1;4;4;4	156.628	32	1.73743	2;4;3;2;3;3;3;4;2;4;4;4	169.745	38	4.25949	5	50	2.89119e+06	5.2812	2;2;2;1;-;1;2;2;2;2;1;1	94.7903	18	0.686962	2;2;2;1;-;1;2;2;2;2;1;1	73.6836	18	5.96816
F1RVD2	Uncharacterized protein OS=Sus scrofa GN=ENOPH1 PE=3 SV=1 - [F1RVD2_PIG]	2	2	2.39911e+06	0.887032	-;1;-;-;1;-;-;-;-;-;-;-	139.827	2	0.01	-;1;-;-;-;-;-;-;-;-;-;-		1	0.897032	2	3	990024				0				0	0
F1RVD4	Uncharacterized protein OS=Sus scrofa GN=SEC31A PE=4 SV=2 - [F1RVD4_PIG]							0				0	0	2	2	6.51179e+06	11.5122	-;-;-;-;-;1;-;-;-;-;-;-		1	0.01	-;-;-;-;-;1;-;-;-;-;-;-		1	11.5222
F1RVE7	Integrin beta OS=Sus scrofa GN=ITGB1 PE=3 SV=1 - [F1RVE7_PIG]	1	2	268378	0.0672476	-;-;1;-;1;-;-;-;-;-;-;-	120.391	2	0.01	-;-;1;-;1;-;-;-;-;-;-;-	0	2	0.0772476	7	13	1.40409e+06	0.290349	1;1;-;-;-;-;-;-;-;-;-;-	0.600305	2	0.819921	1;1;-;-;-;-;-;-;-;-;-;-	6.8737	2	1.11027
F1RVE8	Uncharacterized protein OS=Sus scrofa GN=UBA6 PE=4 SV=2 - [F1RVE8_PIG]							0				0	0	1	2	147879	68.9495	-;-;-;1;-;1;-;-;-;-;-;-	21.1337	2	100	-;-;-;1;-;1;-;-;-;-;-;-	0	2	168.949
F1RVI4	Phosphatidylinositol 5-phosphate 4-kinase type-2 alpha (Fragment) OS=Sus scrofa GN=PIP4K2A PE=4 SV=2 - [F1RVI4_PIG]	1	1	1.12448e+06				0				0	0							0				0	0
F1RVI8	Uncharacterized protein OS=Sus scrofa GN=MSRB2 PE=4 SV=2 - [F1RVI8_PIG]	1	1	0				0				0	0							0				0	0
F1RVN0	Uncharacterized protein (Fragment) OS=Sus scrofa GN=LOC100739163 PE=3 SV=2 - [F1RVN0_PIG]	9	175	7.76911e+07	2.75715	3;7;5;6;5;5;6;4;5;6;6;7	107.304	65	0.911606	3;5;4;6;5;5;6;5;6;6;6;7	69.7034	64	3.66875	8	126	1.45049e+07	9.38209	5;3;4;4;3;3;6;4;4;3;4;3	143.03	46	4.23479	5;3;4;3;3;2;6;4;4;3;3;3	288.876	43	13.6169
F1RVN1	Uncharacterized protein OS=Sus scrofa GN=NDUFV1 PE=4 SV=1 - [F1RVN1_PIG]							0				0	0	2	3	995378				0				0	0
F1RVP3	Uncharacterized protein OS=Sus scrofa GN=LRFN2 PE=4 SV=1 - [F1RVP3_PIG]							0				0	0	1	2	0				0				0	0
F1RVR2	Uncharacterized protein OS=Sus scrofa GN=DNAH8 PE=4 SV=1 - [F1RVR2_PIG]							0				0	0	1	1	1.98344e+06				0				0	0
F1RVX2	Uncharacterized protein OS=Sus scrofa GN=HN1 PE=4 SV=1 - [F1RVX2_PIG]	3	27	7.39069e+06	3.50274	1;2;-;-;1;1;-;-;1;2;2;1	65.2086	11	12.6938	1;2;1;-;1;1;-;-;1;2;2;1	258.421	12	16.1966	4	34	2.22493e+06	18.3323	1;-;1;-;-;-;2;1;1;-;1;-	218.377	7	10.0727	-;1;-;-;-;-;1;1;1;-;1;-	169.151	5	28.405
F1RVY7	Uncharacterized protein (Fragment) OS=Sus scrofa GN=GALK1 PE=3 SV=2 - [F1RVY7_PIG]	4	12	2.72659e+06	0.0493475	1;2;2;-;-;-;1;1;-;-;-;-	75.6729	7	0.290725	1;2;2;-;-;-;1;1;1;-;-;-	108.333	8	0.340073	5	12	767996	0.776582	1;1;-;-;-;-;1;1;-;-;-;-	28.3326	4	0.770163	1;1;-;-;-;-;1;1;-;-;-;-	10.6243	4	1.54675
F1RW08	Uncharacterized protein OS=Sus scrofa GN=SRP68 PE=4 SV=2 - [F1RW08_PIG]	3	10	995497	4.57136	1;1;2;2;1;1;-;-;-;-;-;-	154.119	8	25.0075	1;1;2;1;-;-;-;-;-;-;-;-	199.92	5	29.5789	3	5	729942				0				0	0
F1RW31	Uncharacterized protein OS=Sus scrofa GN=NUDT9 PE=4 SV=2 - [F1RW31_PIG]	4	10	3.44091e+06	1.22407	-;-;1;-;1;2;-;-;-;1;-;-	74.1716	5	0.693631	-;-;1;-;1;1;-;-;-;1;-;-	95.1032	4	1.9177	3	3	740175				0				0	0
F1RW61	Uncharacterized protein OS=Sus scrofa GN=PYURF PE=4 SV=1 - [F1RW61_PIG]	1	2	507867	0.01	-;1;-;-;-;-;-;-;-;-;-;-		1	0.01	-;1;-;-;-;-;-;-;-;-;-;-		1	0.02							0				0	0
F1RW75	Uncharacterized protein OS=Sus scrofa GN=DSP PE=4 SV=2 - [F1RW75_PIG]	1	2	1.02093e+07				0				0	0							0				0	0
F1RW78	Uncharacterized protein OS=Sus scrofa GN=SSR1 PE=4 SV=2 - [F1RW78_PIG]	4	35	8.29524e+06	1.28216	2;2;-;3;1;-;3;2;4;1;2;2	150.664	22	0.484616	3;3;2;3;1;-;3;2;5;1;2;2	132.545	27	1.76678	4	28	2.71944e+06	7.62506	1;3;1;2;1;-;1;1;-;1;1;1	114.819	13	0.768015	1;4;1;2;1;-;1;1;-;1;1;1	62.0375	14	8.39308
F1RW98	Uncharacterized protein OS=Sus scrofa GN=LOC100626145 PE=4 SV=2 - [F1RW98_PIG]	2	7	2.43262e+06	0.508577	1;1;1;-;-;-;-;-;-;-;1;-	196.067	4	0.501776	1;1;1;-;-;-;-;-;-;-;1;-	196.014	4	1.01035	4	14	1.63848e+06	50.3879	-;-;-;-;1;-;1;-;-;-;-;-	139.244	2	17.8767	-;-;-;-;1;-;1;-;-;-;-;-	135.168	2	68.2646
F1RWA1	Uncharacterized protein (Fragment) OS=Sus scrofa GN=CACNB2 PE=4 SV=1 - [F1RWA1_PIG]	1	1	3.7273e+06				0				0	0							0				0	0
F1RWA3	Uncharacterized protein OS=Sus scrofa PE=4 SV=2 - [F1RWA3_PIG]							0				0	0	1	122	3.84949e+06	48.9657	-;-;-;1;-;-;-;-;-;-;-;-		1	0.0408572	-;-;-;1;-;-;-;-;-;-;-;-		1	49.0065
F1RWA6	Uncharacterized protein (Fragment) OS=Sus scrofa GN=STAM PE=4 SV=2 - [F1RWA6_PIG]	1	2	1.92427e+06				0				0	0	2	2	669751	100	-;-;-;-;-;-;-;-;-;1;-;-		1	50.1381	-;-;-;-;-;-;-;-;-;1;-;-		1	150.138
F1RWC5	Uncharacterized protein (Fragment) OS=Sus scrofa GN=KIF5B PE=3 SV=1 - [F1RWC5_PIG]	9	20	1.00194e+06	0.359921	1;2;3;-;1;1;2;2;-;-;-;-	172.126	12	0.0182828	1;2;2;-;1;-;2;2;-;-;-;-	109.031	10	0.378204	4	10	639778				0				0	0
F1RWF8	Uncharacterized protein OS=Sus scrofa GN=TTLL6 PE=4 SV=1 - [F1RWF8_PIG]	1	1	1.5785e+06				0				0	0							0				0	0
F1RWH0	Uncharacterized protein OS=Sus scrofa GN=LOC100620438 PE=4 SV=3 - [F1RWH0_PIG]							0				0	0	1	3	237042	27.5128	-;-;-;1;-;1;-;-;-;-;-;-	141.341	2	3.95866	-;-;-;1;-;1;-;-;-;-;-;-	141.064	2	31.4714
F1RWH1	Uncharacterized protein OS=Sus scrofa GN=CBX1 PE=4 SV=2 - [F1RWH1_PIG]	2	15	5.74359e+06	0.078215	-;-;-;-;-;-;1;2;-;-;-;-	123.34	3	0.0531535	-;-;-;-;-;-;-;2;-;-;-;-		2	0.131368							0				0	0
F1RWH3	Uncharacterized protein (Fragment) OS=Sus scrofa GN=LOC100521471 PE=4 SV=2 - [F1RWH3_PIG]	1	3	2.19406e+06	0.01	-;-;-;-;-;-;-;-;1;-;-;-		1	0.01	-;-;-;-;-;-;-;-;1;-;-;-		1	0.02							0				0	0
F1RWH6	Uncharacterized protein OS=Sus scrofa GN=CDK5RAP3 PE=4 SV=2 - [F1RWH6_PIG]							0				0	0	1	2	284222				0				0	0
F1RWH7	Uncharacterized protein (Fragment) OS=Sus scrofa GN=PNPO PE=4 SV=2 - [F1RWH7_PIG]	1	1	0				0				0	0	1	1	3.56394e+06				0				0	0
F1RWJ6	Uncharacterized protein OS=Sus scrofa GN=LOC414413 PE=4 SV=1 - [F1RWJ6_PIG]	2	2	2.24468e+06	0.01	-;-;1;-;-;-;-;-;-;-;-;-		1	0.01	-;-;1;-;-;-;-;-;-;-;-;-		1	0.02	1	1	731157				0				0	0
F1RWK0	Uncharacterized protein OS=Sus scrofa GN=JPH1 PE=4 SV=1 - [F1RWK0_PIG]	1	1	1.12854e+07	0.01	-;-;-;1;-;-;-;-;-;-;-;-		1	0.01	-;-;-;1;-;-;-;-;-;-;-;-		1	0.02							0				0	0
F1RWK5	Uncharacterized protein OS=Sus scrofa GN=ZFHX4 PE=3 SV=2 - [F1RWK5_PIG]							0				0	0	1	1	2.2176e+06	0.01	-;-;-;-;-;-;-;-;-;-;1;-		1	0.01	-;-;-;-;-;-;-;-;-;-;1;-		1	0.02
F1RWL3	Uncharacterized protein OS=Sus scrofa GN=CDK12 PE=4 SV=1 - [F1RWL3_PIG]							0				0	0	1	1	2.02658e+06	100	-;-;-;-;-;1;-;-;-;-;-;-		1	58.0461	-;-;-;-;-;1;-;-;-;-;-;-		1	158.046
F1RWN4	14 kDa phosphohistidine phosphatase OS=Sus scrofa GN=PHPT1 PE=4 SV=1 - [F1RWN4_PIG]	2	7	2.1195e+06	41.6326	-;-;-;-;1;-;-;-;-;-;1;-	135.136	2	12.6406	-;-;-;-;1;-;-;-;-;-;1;-	129.623	2	54.2732	3	15	1.60407e+06	10.973	-;-;1;-;-;-;-;-;1;-;-;1	166.689	3	0.632075	-;-;1;-;-;-;-;-;1;-;-;1	86.0182	3	11.6051
F1RWS8	Uncharacterized protein OS=Sus scrofa GN=SNRPA1 PE=4 SV=1 - [F1RWS8_PIG]	1	8	2.19469e+06	0.01	1;-;1;-;-;-;1;1;1;-;-;-	0	5	0.01	1;-;1;-;-;-;1;1;1;-;-;-	0	5	0.02	1	1	570999				0				0	0
F1RWT7	Uncharacterized protein OS=Sus scrofa GN=AMOT PE=4 SV=2 - [F1RWT7_PIG]	1	1	5.77064e+06	100	-;-;-;1;-;-;-;-;-;-;-;-		1	100	-;-;-;1;-;-;-;-;-;-;-;-		1	200							0				0	0
F1RWV2	Metalloproteinase inhibitor 1 OS=Sus scrofa GN=TIMP1 PE=4 SV=2 - [F1RWV2_PIG]							0				0	0	3	12	3.66924e+06				0				0	0
F1RWW4	Uncharacterized protein OS=Sus scrofa GN=PDLIM5 PE=4 SV=2 - [F1RWW4_PIG]	1	6	347369	0.121776	1;-;2;-;-;-;-;1;1;-;-;-	138.751	5	0.652849	1;1;2;-;-;-;-;1;1;-;-;-	32.4636	6	0.774626							0				0	0
F1RWX6	Uncharacterized protein (Fragment) OS=Sus scrofa GN=LOC100525622 PE=4 SV=2 - [F1RWX6_PIG]	1	1	267189				0				0	0							0				0	0
F1RWX8	Uncharacterized protein OS=Sus scrofa GN=UBA1 PE=3 SV=2 - [F1RWX8_PIG]	1	44	5.78164e+06	0.01	-;-;1;-;-;-;-;-;-;-;-;-		1	0.01	-;-;1;-;-;-;-;-;-;-;-;-		1	0.02							0				0	0
F1RWY7	Uncharacterized protein OS=Sus scrofa GN=BPHL PE=4 SV=2 - [F1RWY7_PIG]	1	1	2.057e+06				0				0	0							0				0	0
F1RWZ1	Uncharacterized protein OS=Sus scrofa GN=PXDC1 PE=4 SV=1 - [F1RWZ1_PIG]	1	1	1.47059e+06	0.01	-;1;-;-;-;-;-;-;-;-;-;-		1	0.708155	-;1;-;-;-;-;-;-;-;-;-;-		1	0.718155							0				0	0
F1RWZ2	Uncharacterized protein OS=Sus scrofa GN=PRPF4B PE=4 SV=2 - [F1RWZ2_PIG]	1	1	477712	3.03647	-;-;-;-;-;1;-;-;-;-;-;-		1	0.020232	-;-;-;-;-;1;-;-;-;-;-;-		1	3.05671	1	2	254174				0				0	0
F1RX16	Uncharacterized protein OS=Sus scrofa GN=DDX3X PE=3 SV=2 - [F1RX16_PIG]	15	140	6.07419e+06	1.11108	8;9;7;7;7;8;5;6;6;6;7;7	100.916	83	0.521135	10;9;8;7;7;6;6;6;7;6;7;7	106.021	86	1.63221	2	86	1.84904e+06	11.1015	1;1;1;-;1;1;2;1;1;-;-;-	128.547	9	1.55567	1;1;1;-;1;1;2;1;1;-;-;-	117.436	9	12.6572
F1RX66	Uncharacterized protein (Fragment) OS=Sus scrofa GN=GSR PE=3 SV=2 - [F1RX66_PIG]	9	35	7.21151e+06	0.557416	1;2;2;-;3;3;-;1;-;-;2;1	110.666	15	1.46001	2;2;3;1;2;3;-;1;1;-;2;1	213.824	18	2.01742	7	27	2.04455e+06	4.64576	2;2;-;1;1;-;2;-;3;-;-;-	211.494	11	0.673323	3;3;-;1;1;-;2;-;3;-;-;-	78.8127	13	5.31909
F1RX68	Serine/threonine-protein phosphatase (Fragment) OS=Sus scrofa GN=PPP2CB PE=3 SV=2 - [F1RX68_PIG]							0				0	0	7	9	1.83049e+06	2.78796	-;-;-;-;-;-;-;1;-;-;-;-		1	1.91936	-;-;-;-;-;-;-;1;-;-;-;-		1	4.70732
F1RX74	Uncharacterized protein (Fragment) OS=Sus scrofa GN=HNRNPA2B1 PE=4 SV=1 - [F1RX74_PIG]	7	219	5.64818e+07	0.957172	2;1;2;3;4;3;3;3;3;3;5;4	77.3544	36	0.852316	2;1;2;3;4;3;3;3;4;3;5;4	45.8429	37	1.80949	6	219	3.07183e+07	6.08279	2;3;3;5;5;3;5;4;5;4;7;4	90.6522	50	0.639132	2;3;3;3;3;2;4;3;4;3;5;4	60.2488	39	6.72192
F1RX84	Uncharacterized protein OS=Sus scrofa GN=PROSC PE=3 SV=1 - [F1RX84_PIG]	2	13	2.89591e+06	0.505582	1;1;2;-;1;1;1;1;1;-;-;-	181.991	9	0.223696	1;1;2;-;1;1;1;2;1;-;-;-	171.229	10	0.729279	1	1	146730				0				0	0
F1RX93	Uncharacterized protein OS=Sus scrofa GN=MIEN1 PE=4 SV=1 - [F1RX93_PIG]	1	2	458591	0.01	-;-;-;-;-;-;-;1;-;-;-;-		1	0.01	-;-;-;-;-;-;-;1;-;-;-;-		1	0.02							0				0	0
F1RX99	Uncharacterized protein OS=Sus scrofa GN=TPD52 PE=4 SV=2 - [F1RX99_PIG]	1	2	5.56659e+06	3.08801	-;-;-;-;-;-;-;-;-;-;-;1		1				0	3.08801	3	14	2.16037e+06	40.7244	1;1;-;1;-;1;1;-;-;-;-;-	132.882	5	40.2507	1;1;-;1;-;1;1;-;-;-;-;-	135.511	5	80.9751
F1RXA7	Uncharacterized protein OS=Sus scrofa GN=LOC100512253 PE=4 SV=2 - [F1RXA7_PIG]	4	12	2.39422e+06	0.954821	-;-;1;2;1;-;-;-;-;-;-;-	147.552	4	0.167034	-;1;2;1;-;-;-;-;-;-;-;-	129.528	4	1.12185	3	6	2.05807e+06				0				0	0
F1RXC0	Uncharacterized protein OS=Sus scrofa GN=CA13 PE=4 SV=1 - [F1RXC0_PIG]							0				0	0	1	1	1.36106e+06				0				0	0
F1RXC2	Uncharacterized protein (Fragment) OS=Sus scrofa GN=CA2 PE=4 SV=1 - [F1RXC2_PIG]	10	102	1.18129e+07	0.766759	1;-;1;4;7;8;5;4;5;6;6;7	112.805	54	0.6807	1;-;1;5;7;8;5;4;5;6;6;6	108.931	54	1.44746							0				0	0
F1RXD4	Uncharacterized protein OS=Sus scrofa GN=FAM82B PE=4 SV=1 - [F1RXD4_PIG]	2	2	3.92374e+06	9.17213	-;-;-;1;-;-;-;-;-;-;-;-		1				0	9.17213							0				0	0
F1RXD5	Uncharacterized protein OS=Sus scrofa GN=CPNE3 PE=4 SV=1 - [F1RXD5_PIG]	4	11	3.10203e+06	1.55151	1;-;-;1;2;1;-;-;-;-;-;-	71.7714	5	0.373791	1;-;-;1;1;1;-;-;-;-;-;-	66.7951	4	1.9253							0				0	0
F1RXF3	Uncharacterized protein OS=Sus scrofa GN=DECR1 PE=4 SV=1 - [F1RXF3_PIG]	5	19	3.4051e+06	14.4691	1;2;-;2;-;1;-;-;1;1;1;1	239.175	10	14.4784	2;2;-;2;-;1;-;-;1;1;1;1	239.342	11	28.9475	4	11	1.22804e+06	0.0700025	-;-;-;-;1;-;-;-;-;-;-;-		1	0.01	-;-;-;-;1;-;-;-;-;-;-;-		1	0.0800025
F1RXR2	Uncharacterized protein OS=Sus scrofa GN=CRELD2 PE=4 SV=1 - [F1RXR2_PIG]							0				0	0	2	2	307601				0				0	0
F1RXS5	Uncharacterized protein (Fragment) OS=Sus scrofa PE=4 SV=2 - [F1RXS5_PIG]	1	2	8.29211e+06	3.12319	-;-;-;-;1;1;-;-;-;-;-;-	5.12574	2	0.400004	-;-;-;-;1;1;-;-;-;-;-;-	1.92046	2	3.52319							0				0	0
F1RXS6	Uncharacterized protein OS=Sus scrofa GN=GP91-PHOX PE=4 SV=2 - [F1RXS6_PIG]	1	2	3.12478e+06				0				0	0	8	21	6.0896e+06				0				0	0
F1RXW1	Uncharacterized protein OS=Sus scrofa GN=DLGAP2 PE=4 SV=2 - [F1RXW1_PIG]	1	1	5.33928e+06				0				0	0							0				0	0
F1RXY4	Uncharacterized protein OS=Sus scrofa GN=LOC100622666 PE=4 SV=1 - [F1RXY4_PIG]	1	1	0				0				0	0							0				0	0
F1RXY7	Uncharacterized protein OS=Sus scrofa GN=TSN PE=4 SV=2 - [F1RXY7_PIG]	2	2	3.95929e+06	3.8586	-;-;-;1;-;1;-;-;-;-;-;-	48.0177	2	0.01	-;-;-;1;-;1;-;-;-;-;-;-	0	2	3.8686							0				0	0
F1RY11	Uncharacterized protein OS=Sus scrofa GN=CCDC93 PE=4 SV=2 - [F1RY11_PIG]	1	1	1.13133e+06				0				0	0							0				0	0
F1RY92	Uncharacterized protein OS=Sus scrofa GN=SRSF3 PE=4 SV=1 - [F1RY92_PIG]	3	86	2.51323e+07	0.838462	1;2;1;3;3;3;1;2;2;2;3;2	65.9854	25	1.00248	1;2;1;3;3;3;1;2;2;2;3;2	22.9674	25	1.84094	3	81	1.1515e+07	16.155	2;1;3;1;2;1;1;2;3;3;2;2	157.663	23	13.1501	2;1;3;-;1;-;1;2;3;3;2;2	234.984	20	29.3051
F1RYA2	Uncharacterized protein (Fragment) OS=Sus scrofa PE=4 SV=2 - [F1RYA2_PIG]							0				0	0	1	1	1.46445e+06				0				0	0
F1RYA3	Uncharacterized protein (Fragment) OS=Sus scrofa GN=CARS PE=3 SV=2 - [F1RYA3_PIG]	1	7	1.07807e+06	4.27453	-;-;-;1;-;1;-;-;-;-;-;-	9.01264	2	0.596013	-;-;-;1;-;1;1;-;-;-;-;-	169.566	3	4.87054	4	5	1.00685e+06				0				0	0
F1RYA4	Uncharacterized protein OS=Sus scrofa GN=NAP1L4 PE=3 SV=2 - [F1RYA4_PIG]	5	20	2.53428e+06	26.3072	-;3;-;1;1;1;2;1;-;1;-;1	173.004	11	17.449	-;3;-;1;1;1;2;1;-;1;-;1	195.021	11	43.7562	5	12	455404	2.71567	-;-;-;-;1;1;-;-;-;1;1;1	23.3148	5	0.0257652	-;-;-;-;1;1;-;-;-;1;-;1	17.6076	4	2.74143
F1RYB0	Uncharacterized protein OS=Sus scrofa PE=4 SV=1 - [F1RYB0_PIG]	1	2	0				0				0	0							0				0	0
F1RYF1	Uncharacterized protein OS=Sus scrofa GN=LOC100525848 PE=4 SV=2 - [F1RYF1_PIG]	1	1	725806				0				0	0							0				0	0
F1RYG8	Uncharacterized protein OS=Sus scrofa PE=4 SV=2 - [F1RYG8_PIG]	1	1	2.80312e+06				0				0	0							0				0	0
F1RYI3	Uncharacterized protein OS=Sus scrofa GN=CAND1 PE=4 SV=2 - [F1RYI3_PIG]	2	3	903615	2.75842	-;-;-;-;-;1;-;-;-;-;-;-		1	0.01	-;-;-;-;-;1;-;-;-;-;-;-		1	2.76842							0				0	0
F1RYJ8	Uncharacterized protein OS=Sus scrofa GN=CSRP2 PE=4 SV=1 - [F1RYJ8_PIG]	2	2	1.19454e+06				0				0	0							0				0	0
F1RYN1	Uncharacterized protein (Fragment) OS=Sus scrofa GN=TNFAIP8L3 PE=4 SV=2 - [F1RYN1_PIG]	1	3	2.41418e+06				0				0	0							0				0	0
F1RYS1	Uncharacterized protein (Fragment) OS=Sus scrofa GN=MRPL1 PE=4 SV=1 - [F1RYS1_PIG]	1	1	677650	0.01	-;-;-;-;-;-;-;1;-;-;-;-		1	0.01	-;-;-;-;-;-;-;1;-;-;-;-		1	0.02	1	1	487336				0				0	0
F1RYS5	Uncharacterized protein (Fragment) OS=Sus scrofa GN=SEPT11 PE=3 SV=2 - [F1RYS5_PIG]	2	17	4.90953e+06	1.51282	-;-;-;1;1;1;-;-;-;-;2;-	17.3846	5	1.18955	-;-;-;1;-;1;-;-;-;-;2;-	23.4392	4	2.70236	1	20	2.32219e+06				0				0	0
F1RYS9	Uncharacterized protein OS=Sus scrofa GN=STBD1 PE=4 SV=2 - [F1RYS9_PIG]	1	2	305147				0				0	0							0				0	0
F1RYT3	Uncharacterized protein OS=Sus scrofa GN=SCARB2 PE=4 SV=1 - [F1RYT3_PIG]	7	37	4.11157e+06	1.06466	5;2;5;3;4;2;2;2;2;1;2;-	138.718	30	0.498079	5;2;5;2;4;2;2;1;2;-;2;-	90.8079	27	1.56274	8	33	2.79816e+06	7.79753	1;1;1;1;3;-;1;1;1;1;-;-	136.001	11	0.301745	2;1;1;1;3;-;1;1;1;1;-;-	92.7225	12	8.09928
F1RYU7	Uncharacterized protein (Fragment) OS=Sus scrofa GN=NAAA PE=4 SV=1 - [F1RYU7_PIG]	2	4	875086	6.54346	-;-;-;1;-;-;-;1;-;-;-;-	141.205	2	0.0191989	-;-;-;1;-;-;-;1;-;-;-;-	67.7602	2	6.56266	4	12	775418	0.01	-;-;-;-;-;-;-;1;-;-;-;-		1	1.48937	-;-;-;-;-;-;-;1;-;-;-;-		1	1.49937
F1RYU9	Uncharacterized protein OS=Sus scrofa GN=USO1 PE=4 SV=2 - [F1RYU9_PIG]	2	4	1.3446e+06	5.34782	-;-;-;1;2;-;-;-;-;-;-;-	112.254	3	50.005	-;-;-;1;1;-;-;-;-;-;-;-	141.393	2	55.3528	3	5	532460				0				0	0
F1RYX2	Uncharacterized protein OS=Sus scrofa GN=RASSF7 PE=4 SV=1 - [F1RYX2_PIG]	1	1	592079				0				0	0							0				0	0
F1RYY0	Uncharacterized protein OS=Sus scrofa GN=FKBP5 PE=4 SV=2 - [F1RYY0_PIG]	1	1	862658				0				0	0	2	4	955311	100	-;-;-;-;-;1;-;-;-;-;-;-		1	100	-;-;-;-;-;1;-;-;-;-;-;-		1	200
F1RYY6	Transaldolase (Fragment) OS=Sus scrofa GN=TALDO1 PE=3 SV=2 - [F1RYY6_PIG]	11	171	4.43812e+07	0.950872	9;8;9;9;7;7;6;8;5;6;8;7	91.3381	89	0.654367	9;8;10;10;6;7;6;7;5;6;8;7	72.7782	89	1.60524	9	112	1.44805e+07	4.8453	4;6;5;6;4;6;4;3;4;4;6;4	93.3172	56	0.442478	3;6;5;5;4;6;4;3;4;3;6;4	77.7721	53	5.28777
F1RYZ0	60S acidic ribosomal protein P2 OS=Sus scrofa GN=RPLP2 PE=4 SV=1 - [F1RYZ0_PIG]	6	138	5.4627e+07	0.870255	3;3;4;4;4;4;5;6;4;3;6;5	96.5472	51	0.626761	4;4;5;4;4;4;5;6;4;3;6;6	78.5309	55	1.49702	6	110	1.7675e+07	7.85286	4;3;6;3;5;4;4;3;4;5;3;4	118.616	48	0.663487	6;3;7;3;4;4;4;4;4;4;3;3	77.4456	49	8.51635
F1RYZ5	Ribosomal protein OS=Sus scrofa GN=RPL10A PE=3 SV=1 - [F1RYZ5_PIG]	1	38	1.02661e+07	0.902949	-;1;-;-;-;-;1;-;-;-;1;-	140.359	3	0.868977	-;1;-;-;-;-;1;-;-;-;1;-	72.1875	3	1.77193	1	25	3.63589e+06				0				0	0
F1RZ02	Uncharacterized protein (Fragment) OS=Sus scrofa GN=AP2A2 PE=4 SV=2 - [F1RZ02_PIG]							0				0	0	1	2	678328				0				0	0
F1RZ06	Uncharacterized protein (Fragment) OS=Sus scrofa GN=MXRA5 PE=4 SV=2 - [F1RZ06_PIG]	1	1	8.17378e+06	0.01	-;-;-;-;-;-;1;-;-;-;-;-		1	0.01	-;-;-;-;-;-;1;-;-;-;-;-		1	0.02							0				0	0
F1RZ12	Uncharacterized protein (Fragment) OS=Sus scrofa GN=TCP11 PE=4 SV=2 - [F1RZ12_PIG]	2	3	391981	0.01	-;1;-;-;-;-;-;-;-;-;-;-		1	0.01	-;1;-;-;-;-;-;-;-;-;-;-		1	0.02							0				0	0
F1RZ16	U1 small nuclear ribonucleoprotein C OS=Sus scrofa GN=SNRPC PE=3 SV=1 - [F1RZ16_PIG]	2	16	6.43145e+06	0.678734	-;1;1;-;-;-;1;1;1;1;1;2	108.526	9	0.912224	-;1;1;-;-;-;1;1;1;1;1;2	82.1025	9	1.59096	3	12	3.70356e+06	24.2156	-;-;1;1;-;2;1;-;-;-;-;1	176.382	6	20.3736	-;-;1;1;-;2;1;-;-;-;-;1	218.493	6	44.5892
F1RZ21	Uncharacterized protein (Fragment) OS=Sus scrofa GN=LOC100515355 PE=3 SV=1 - [F1RZ21_PIG]	1	1	24712				0				0	0							0				0	0
F1RZ24	Uncharacterized protein OS=Sus scrofa GN=DKC1 PE=4 SV=1 - [F1RZ24_PIG]	3	3	1.94067e+06	1.68548	-;-;-;-;-;1;-;-;-;-;-;-		1	0.01	-;-;-;-;-;1;-;-;-;-;-;-		1	1.69548	2	2	1.08482e+06				0				0	0
F1RZ28	Uncharacterized protein OS=Sus scrofa GN=RPS10 PE=4 SV=1 - [F1RZ28_PIG]	6	127	1.91199e+07	1.0287	4;1;3;3;4;5;4;3;4;5;7;4	81.7446	47	0.934533	5;3;5;3;4;4;5;4;4;5;7;4	51.3362	53	1.96324	7	81	8.31467e+06	9.03469	3;2;2;3;3;3;3;4;5;4;2;2	172.082	36	0.644704	3;2;1;2;3;2;3;3;5;3;2;2	59.8135	31	9.67939
F1RZ33	Uncharacterized protein OS=Sus scrofa GN=GRM4 PE=3 SV=2 - [F1RZ33_PIG]							0				0	0	1	1	0				0				0	0
F1RZ71	Uncharacterized protein OS=Sus scrofa GN=SEPT9 PE=3 SV=2 - [F1RZ71_PIG]	10	61	3.35489e+06	1.05465	5;4;4;4;3;3;3;3;5;3;2;5	109.088	44	2.02689	5;5;4;4;3;2;3;3;5;2;2;4	237.092	42	3.08153	10	38	1.86438e+06	5.01792	2;1;2;1;3;2;2;1;1;1;2;2	90.0016	20	0.737692	2;1;2;1;3;2;3;1;1;1;1;-	76.268	18	5.75562
F1RZ82	Uncharacterized protein (Fragment) OS=Sus scrofa GN=LOC100526132 PE=4 SV=2 - [F1RZ82_PIG]	7	29	2.88104e+06	1.4556	1;2;2;2;3;1;2;1;1;1;2;1	105.608	19	0.43158	2;2;2;1;3;1;2;2;1;1;2;1	115.594	20	1.88718	3	8	386909	0.0154836	1;1;-;-;-;-;-;-;-;-;-;-	3.59458	2	0.0154836	1;1;-;-;-;-;-;-;-;-;-;-	3.59458	2	0.0309672
F1RZ89	Uncharacterized protein (Fragment) OS=Sus scrofa GN=LOC100737146 PE=4 SV=2 - [F1RZ89_PIG]	2	4	1.64145e+06	1.89399	-;-;-;-;-;1;-;-;-;-;1;1	52.6247	3	0.608645	-;-;-;-;-;1;-;1;-;-;1;-	116.002	3	2.50264	3	5	499968	0.510659	-;-;-;-;-;-;-;1;1;-;-;-	138.652	2	0.01	-;-;-;-;-;-;-;1;-;-;-;-		1	0.520659
F1RZ96	Uncharacterized protein OS=Sus scrofa GN=TARSL2 PE=3 SV=1 - [F1RZ96_PIG]							0				0	0	1	1	9.29337e+06				0	0.585742	-;-;-;-;-;-;-;1;-;-;-;-		1	0.585742
F1RZA4	Uncharacterized protein OS=Sus scrofa PE=4 SV=2 - [F1RZA4_PIG]							0				0	0	2	4	363540				0				0	0
F1RZA6	Uncharacterized protein (Fragment) OS=Sus scrofa PE=4 SV=1 - [F1RZA6_PIG]							0				0	0	3	3	274603				0				0	0
F1RZA9	Uncharacterized protein OS=Sus scrofa GN=AZI1 PE=4 SV=2 - [F1RZA9_PIG]							0				0	0	1	1	45523.2				0				0	0
F1RZD7	Uncharacterized protein OS=Sus scrofa GN=LOC100153251 PE=4 SV=2 - [F1RZD7_PIG]	1	11	2.48371e+07	0.866968	-;-;1;-;-;1;-;1;-;1;-;1	59.2232	5	0.980132	-;-;2;-;-;1;-;1;-;1;-;1	10.5395	6	1.8471	1	8	1.81125e+07	0.470392	-;1;-;-;-;-;-;-;-;-;-;-		1	0.783694	-;1;-;-;-;-;-;-;-;-;-;-		1	1.25409
F1RZE1	Uncharacterized protein OS=Sus scrofa GN=RBM45 PE=4 SV=1 - [F1RZE1_PIG]							0				0	0	1	1	371405				0				0	0
F1RZH2	Uncharacterized protein OS=Sus scrofa GN=LIPC PE=3 SV=2 - [F1RZH2_PIG]							0				0	0	1	1	1.23515e+06				0				0	0
F1RZH4	Disintegrin and metalloproteinase domain-containing protein 10 OS=Sus scrofa GN=ADAM10 PE=4 SV=1 - [F1RZH4_PIG]	2	7	7.50876e+06	2.05036	-;-;-;-;1;1;-;-;-;-;-;-	4.1758	2	0.525768	-;-;-;-;1;1;-;-;-;-;-;-	4.98064	2	2.57612	2	11	1.41494e+06	36.4705	-;-;1;-;1;1;-;-;-;-;1;-	120.784	4	27.9046	-;-;1;-;1;1;-;-;-;-;1;-	173.121	4	64.3751
F1RZJ0	Uncharacterized protein (Fragment) OS=Sus scrofa GN=RAB11FIP1 PE=4 SV=2 - [F1RZJ0_PIG]	1	3	401800	0.234247	1;-;-;-;-;-;-;-;1;-;-;-	135.384	2	1.21137	1;-;-;-;-;-;1;-;1;-;-;-	120.964	3	1.44562	9	25	1.19567e+06	100	-;-;-;-;-;-;-;-;-;-;1;-		1	100	-;-;-;-;-;-;-;-;-;-;1;-		1	200
F1RZJ7	Uncharacterized protein OS=Sus scrofa GN=LETM2 PE=4 SV=1 - [F1RZJ7_PIG]	1	1	1.87329e+06	0.01	1;-;-;-;-;-;-;-;-;-;-;-		1	0.01	1;-;-;-;-;-;-;-;-;-;-;-		1	0.02	1	3	1.08443e+06				0				0	0
F1RZN7	Uncharacterized protein OS=Sus scrofa GN=KLKB1 PE=3 SV=2 - [F1RZN7_PIG]	1	1	6.95268e+06				0				0	0							0				0	0
F1RZR2	Uncharacterized protein OS=Sus scrofa GN=BAK1 PE=4 SV=2 - [F1RZR2_PIG]	3	5	5.11974e+06	2.21006	1;-;-;1;1;-;-;-;-;-;-;-	99.0396	3	0.374515	1;-;1;1;-;-;-;-;-;-;-;-	168.58	3	2.58458							0				0	0
F1RZR6	Uncharacterized protein OS=Sus scrofa GN=CUTA PE=4 SV=1 - [F1RZR6_PIG]	1	1	260571				0				0	0							0				0	0
F1RZR9	Uncharacterized protein OS=Sus scrofa GN=CLIC2 PE=4 SV=1 - [F1RZR9_PIG]	10	77	8.17208e+06	1.94461	2;2;2;4;2;3;6;4;3;4;5;3	124.641	40	0.829601	5;3;3;4;2;3;6;5;5;4;5;3	70.1037	48	2.77421	4	10	1.52905e+06	100	-;-;-;1;1;-;-;-;-;-;-;-	0	2	100	-;-;-;1;1;-;-;-;-;-;-;-	0	2	200
F1RZT2	Uncharacterized protein OS=Sus scrofa GN=PFDN6 PE=4 SV=1 - [F1RZT2_PIG]	1	3	1.46225e+06				0				0	0	2	15	747010	1.39226	-;-;1;-;-;-;1;1;1;-;-;-	31.1629	4	1.04452	-;-;1;-;-;-;1;1;1;-;-;-	17.3738	4	2.43678
F1RZV1	Uncharacterized protein OS=Sus scrofa GN=BAG2 PE=4 SV=1 - [F1RZV1_PIG]							0				0	0	5	6	389486	3.99347	-;-;-;-;-;-;-;-;-;-;-;1		1				0	3.99347
F1RZV7	Uncharacterized protein OS=Sus scrofa GN=GCLC PE=4 SV=1 - [F1RZV7_PIG]	5	12	3.08273e+06	0.484959	1;3;2;1;-;1;-;-;-;-;-;-	137.545	8	0.155357	1;3;2;-;-;1;-;-;-;-;-;-	187.126	7	0.640317	5	11	666601	51.8894	-;-;-;-;1;-;1;-;-;-;-;-	131.123	2	4.99047	-;-;-;-;1;-;1;-;-;-;-;-	138.541	2	56.8799
F1RZZ3	Uncharacterized protein OS=Sus scrofa GN=FN3KRP PE=4 SV=1 - [F1RZZ3_PIG]	1	3	258613	0.01	-;-;-;-;-;-;1;1;-;-;-;-	0	2	0.01	-;-;-;-;-;-;1;1;-;-;-;-	0	2	0.02							0				0	0
F1S031	Uncharacterized protein OS=Sus scrofa GN=NDUFS6 PE=4 SV=1 - [F1S031_PIG]	2	3	2.146e+06	0.600591	-;-;1;-;-;-;-;-;-;-;-;1	94.0491	2	34.08	1;-;1;-;-;-;-;-;-;-;-;1	167.52	3	34.6806	1	1	384969				0				0	0
F1S050	Uncharacterized protein OS=Sus scrofa GN=SLTM PE=4 SV=2 - [F1S050_PIG]	1	1	21783.7				0				0	0							0				0	0
F1S057	Uncharacterized protein OS=Sus scrofa GN=MYO1E PE=4 SV=2 - [F1S057_PIG]	1	6	1.70815e+06				0				0	0	1	6	2.27831e+06				0				0	0
F1S073	Annexin OS=Sus scrofa GN=ANXA2 PE=3 SV=2 - [F1S073_PIG]	23	778	2.62007e+08	0.910126	22;22;18;24;25;27;19;23;20;18;21;22	88.4479	261	0.798729	23;22;23;24;25;26;20;24;22;18;21;22	47.1354	270	1.70886	23	555	6.26702e+07	4.66554	21;22;23;17;17;20;19;17;20;19;20;18	89.6611	233	0.471137	21;22;23;12;11;17;19;18;20;19;19;18	60.2218	219	5.13668
F1S075	Uncharacterized protein OS=Sus scrofa GN=RORA PE=3 SV=2 - [F1S075_PIG]							0				0	0	1	5	3.03576e+06	30.9103	-;-;-;-;1;-;1;1;-;-;1;1	129.583	5	27.1566	-;-;-;-;1;-;1;-;-;-;1;1	178.913	4	58.067
F1S087	Uncharacterized protein OS=Sus scrofa GN=DYNC1I2 PE=4 SV=2 - [F1S087_PIG]	13	46	3.54946e+06	28.0308	4;2;5;1;1;2;5;4;1;1;2;-	164.998	28	22.4449	5;3;6;1;1;2;5;4;1;1;3;-	179.784	32	50.4757	6	11	509202	1.74522	-;-;-;1;-;-;-;-;-;-;-;-		1	0.01	-;-;-;1;-;-;-;-;-;-;-;-		1	1.75522
F1S089	Uncharacterized protein OS=Sus scrofa GN=LACTB PE=4 SV=1 - [F1S089_PIG]	2	4	1.95641e+06	50.005	-;-;-;-;-;-;1;-;-;-;-;1	141.393	2	50.005	-;-;-;-;-;-;1;-;-;-;-;1	141.393	2	100.01	1	1	169094				0				0	0
F1S091	Uncharacterized protein OS=Sus scrofa GN=RAB8B PE=4 SV=1 - [F1S091_PIG]	1	30	2.24393e+07	0.01	-;1;-;-;-;-;-;-;-;-;-;-		1				0	0.01	1	37	1.14833e+07				0				0	0
F1S0A2	Peptidyl-prolyl cis-trans isomerase OS=Sus scrofa GN=LOC100737887 PE=3 SV=1 - [F1S0A2_PIG]	3	138	4.33791e+07	1.6469	3;2;2;3;3;2;3;3;3;2;2;2	177.275	30	2.01292	3;2;2;3;3;2;3;3;3;2;2;2	140.878	30	3.65981	3	108	2.11078e+07	7.65654	2;2;3;3;1;2;2;2;2;2;2;2	128.108	25	1.33974	2;2;3;2;1;2;2;2;2;2;2;2	178.404	24	8.99628
F1S0A3	Uncharacterized protein (Fragment) OS=Sus scrofa GN=SNX1 PE=4 SV=1 - [F1S0A3_PIG]							0				0	0	1	16	1.69288e+06				0				0	0
F1S0B4	Uncharacterized protein (Fragment) OS=Sus scrofa GN=PLEKHO2 PE=4 SV=1 - [F1S0B4_PIG]	7	31	3.37113e+06	2.14362	1;2;-;2;2;2;-;3;1;1;2;1	96.4938	17	0.907055	1;2;-;2;2;2;1;3;2;1;2;1	101.636	19	3.05068	7	36	1.42808e+06	2.84732	-;1;1;1;-;3;1;1;-;1;1;2	96.6159	12	10.6005	1;1;1;1;-;1;1;1;-;1;1;1	296.357	10	13.4478
F1S0B9	Uncharacterized protein OS=Sus scrofa GN=EIF4E PE=4 SV=1 - [F1S0B9_PIG]	2	10	6.46449e+06	0.385196	1;1;-;-;-;-;1;1;-;-;1;-	123.658	5	1.22909	1;-;2;-;-;-;1;-;-;-;1;-	54.7297	5	1.61429							0				0	0
F1S0C0	Methionine aminopeptidase OS=Sus scrofa GN=METAP1 PE=2 SV=1 - [F1S0C0_PIG]	2	2	2.67001e+06	0.01	-;-;1;-;-;-;-;-;-;-;-;-		1	0.01	-;-;1;-;-;-;-;-;-;-;-;-		1	0.02	3	4	421447	7.31877	-;-;-;2;-;-;-;-;-;-;-;-		2	1	-;-;-;2;-;-;-;-;-;-;-;-		2	8.31877
F1S0C1	Uncharacterized protein OS=Sus scrofa GN=ADH5 PE=3 SV=1 - [F1S0C1_PIG]	1	1	1.33238e+06	0.01	1;-;-;-;-;-;-;-;-;-;-;-		1	0.01	1;-;-;-;-;-;-;-;-;-;-;-		1	0.02	1	2	238717				0				0	0
F1S0D8	Uncharacterized protein (Fragment) OS=Sus scrofa GN=UBXN4 PE=4 SV=1 - [F1S0D8_PIG]	1	4	383088	0.01	-;-;-;-;-;-;-;1;1;-;-;-	0	2	0.01	-;-;-;-;-;-;-;1;1;-;-;-	0	2	0.02							0				0	0
F1S0D9	Uncharacterized protein OS=Sus scrofa GN=DARS PE=3 SV=1 - [F1S0D9_PIG]	8	13	1.06945e+07	1.43432	1;-;-;1;1;3;-;-;-;-;-;-	72.4343	6	0.0646643	2;-;-;1;1;3;-;-;-;-;-;-	113.753	7	1.49899	4	7	7.75166e+06				0				0	0
F1S0H9	Uncharacterized protein OS=Sus scrofa GN=SNX14 PE=4 SV=1 - [F1S0H9_PIG]	1	1	9.90138e+06				0				0	0							0				0	0
F1S0J2	Uncharacterized protein OS=Sus scrofa GN=C4BPA PE=4 SV=2 - [F1S0J2_PIG]							0				0	0	2	2	310206				0				0	0
F1S0K7	Uncharacterized protein OS=Sus scrofa GN=KRT35 PE=3 SV=1 - [F1S0K7_PIG]	1	15	4.11935e+07				0				0	0							0				0	0
F1S0L8	Uncharacterized protein OS=Sus scrofa GN=MTDH PE=4 SV=2 - [F1S0L8_PIG]	5	14	2.71139e+06	51.443	-;-;-;-;1;-;-;-;-;-;-;1	133.487	2	50.005	-;-;-;-;1;-;-;-;-;-;-;1	141.393	2	101.448	3	4	1.21503e+06				0				0	0
F1S0M2	Uncharacterized protein OS=Sus scrofa GN=HRSP12 PE=4 SV=1 - [F1S0M2_PIG]	3	8	2.40448e+06	25.2356	-;-;-;1;-;-;1;1;-;1;-;-	197.512	4	50.1644	-;-;-;1;-;-;-;1;-;-;-;-	140.494	2	75.4	3	5	524119	1.4158	-;-;-;-;-;-;1;-;-;-;-;-		1	0.0524466	-;-;-;-;-;-;1;-;-;-;-;-		1	1.46825
F1S0N6	Uncharacterized protein OS=Sus scrofa GN=STK3 PE=4 SV=2 - [F1S0N6_PIG]	2	4	3.46166e+06	100	-;-;-;-;1;1;-;-;-;-;-;-	0	2	100	-;-;-;-;1;1;-;-;-;-;-;-	0	2	200	1	1	777086				0				0	0
F1S0R4	Uncharacterized protein OS=Sus scrofa GN=ATP6V1C1 PE=4 SV=2 - [F1S0R4_PIG]	9	28	4.67334e+06	1.82861	3;-;1;4;4;7;-;-;-;-;-;-	91.4454	19	0.0508876	3;1;1;3;2;5;-;-;-;-;-;-	154.016	15	1.8795	7	16	2.46447e+06				0				0	0
F1S0R7	Uncharacterized protein OS=Sus scrofa GN=NSUN2 PE=4 SV=1 - [F1S0R7_PIG]	7	14	2.22433e+06	0.286564	2;2;1;-;1;-;1;-;1;-;-;-	236.401	8	0.174429	2;2;1;-;1;-;1;-;1;-;-;-	230.906	8	0.460994	3	3	584088				0				0	0
F1S0S5	Uncharacterized protein OS=Sus scrofa GN=LOC100737397 PE=4 SV=1 - [F1S0S5_PIG]							0				0	0	1	1	383774	0.01	-;-;-;-;-;-;-;-;-;-;-;1		1	0.01	-;-;-;-;-;-;-;-;-;-;-;1		1	0.02
F1S0U0	Uncharacterized protein (Fragment) OS=Sus scrofa GN=DDX31 PE=3 SV=2 - [F1S0U0_PIG]							0				0	0	1	1	1.38004e+06				0				0	0
F1S0V2	Annexin OS=Sus scrofa GN=LOC100515934 PE=3 SV=2 - [F1S0V2_PIG]	2	4	3.29891e+06	1.45575	1;-;-;1;1;1;-;-;-;-;-;-	67.2061	4	0.714297	1;-;-;1;1;-;-;-;-;-;-;-	85.9696	3	2.17005	2	4	484297	0.935726	1;1;-;-;-;-;-;1;-;-;-;-	22.8135	3	0.492306	1;1;-;-;-;-;-;1;-;-;-;-	15.8534	3	1.42803
F1S0V3	Annexin (Fragment) OS=Sus scrofa GN=ANXA6 PE=3 SV=2 - [F1S0V3_PIG]	12	24	3.81077e+06	0.686754	1;-;2;1;1;1;-;1;1;-;-;-	124.023	8	0.317691	1;1;3;1;1;1;1;1;1;-;-;-	175.604	11	1.00444	9	19	687395	21.017	1;-;-;1;1;-;-;1;1;-;-;-	210.151	5	25.1137	1;-;-;1;1;-;-;1;-;-;-;-	198.794	4	46.1307
F1S0V6	Uncharacterized protein OS=Sus scrofa GN=GM2A PE=4 SV=1 - [F1S0V6_PIG]	3	36	1.4002e+07	1.20063	3;1;2;1;1;1;2;2;3;1;2;1	112.023	20	0.769269	4;3;2;1;1;1;2;2;3;1;2;1	105.324	23	1.9699	2	13	4.59756e+06	25.3268	1;1;1;-;-;-;-;1;-;-;-;-	196.559	4	8.1187	1;1;1;-;-;-;-;1;-;-;-;-	196.813	4	33.4455
F1S0X8	Uncharacterized protein OS=Sus scrofa GN=FUBP3 PE=4 SV=2 - [F1S0X8_PIG]							0				0	0	1	1	1.32648e+06				0				0	0
F1S105	Ubiquitin-conjugating enzyme E2 D2 (Fragment) OS=Sus scrofa GN=UBE2D2 PE=3 SV=2 - [F1S105_PIG]							0				0	0	2	7	5.98384e+06	5.66449	-;-;-;-;-;1;-;-;1;-;-;-	125.225	2	0.486515	-;-;-;-;-;1;-;-;1;-;-;-	138.515	2	6.151
F1S108	Uncharacterized protein OS=Sus scrofa GN=CISD2 PE=4 SV=2 - [F1S108_PIG]	1	2	6.4425e+06				0				0	0	1	2	1.16057e+06	100	-;-;-;-;1;-;-;-;-;-;-;-		1	100	-;-;-;-;1;-;-;-;-;-;-;-		1	200
F1S131	Uncharacterized protein (Fragment) OS=Sus scrofa GN=CASP6 PE=3 SV=2 - [F1S131_PIG]	1	3	4.26732e+06	3.52184	-;-;-;1;1;1;-;-;-;-;-;-	12.2099	3	0.01	-;-;-;-;1;1;-;-;-;-;-;-	0	2	3.53184							0				0	0
F1S134	Uncharacterized protein (Fragment) OS=Sus scrofa PE=4 SV=2 - [F1S134_PIG]							0				0	0	2	3	1.10755e+06				0				0	0
F1S192	Uncharacterized protein OS=Sus scrofa GN=PFDN2 PE=4 SV=1 - [F1S192_PIG]	5	26	6.95856e+06	22.0449	1;1;2;1;1;-;-;1;2;1;2;1	187.395	13	21.7687	1;2;2;1;1;-;-;1;2;1;2;1	190.075	14	43.8136	3	30	3.10537e+06	17.6161	2;2;1;1;-;1;2;1;2;-;2;1	176.769	15	23.3085	2;2;1;1;-;1;2;2;2;-;1;1	175.009	15	40.9247
F1S196	Ubiquitin carboxyl-terminal hydrolase OS=Sus scrofa GN=USP21 PE=3 SV=1 - [F1S196_PIG]	1	2	1.32395e+06	0.01	-;-;1;-;-;-;-;-;-;-;-;-		1	0.01	-;-;1;-;-;-;-;-;-;-;-;-		1	0.02							0				0	0
F1S1A1	Uncharacterized protein OS=Sus scrofa GN=CCL3L1 PE=4 SV=1 - [F1S1A1_PIG]	2	12	1.07213e+06	57.3354	-;-;-;1;1;-;1;1;1;2;1;-	92.8084	8	18.8901	-;-;-;1;1;-;1;1;1;2;1;-	120.756	8	76.2255	1	9	1.97903e+06	100	-;-;-;-;-;-;-;-;-;-;1;-		1	5.78776	-;-;-;-;-;-;-;-;-;-;1;-		1	105.788
F1S1A5	Uncharacterized protein OS=Sus scrofa GN=C17orf78 PE=4 SV=2 - [F1S1A5_PIG]	1	3	521408	0.240469	1;-;1;-;-;-;-;-;-;-;-;-	13.4667	2	0.61193	1;-;1;-;-;-;-;-;-;-;-;-	2.52422	2	0.852399	1	5	195151	11.8272	1;-;-;1;-;-;-;-;-;1;-;-	131.58	3	2.4453	1;-;-;-;-;-;-;-;-;1;-;-	98.5356	2	14.2725
F1S1A8	Uncharacterized protein OS=Sus scrofa GN=NDUFS2 PE=3 SV=1 - [F1S1A8_PIG]	1	1	1.52755e+06	0.01	1;-;-;-;-;-;-;-;-;-;-;-		1	0.01	1;-;-;-;-;-;-;-;-;-;-;-		1	0.02							0				0	0
F1S1A9	Uncharacterized protein OS=Sus scrofa GN=APOA2 PE=4 SV=1 - [F1S1A9_PIG]							0				0	0	2	5	697820	2.68893	-;-;2;-;-;-;1;1;1;-;-;-	157.51	5	3.39855	-;-;2;-;-;-;1;1;1;-;-;-	154.061	5	6.08748
F1S1B5	Uncharacterized protein (Fragment) OS=Sus scrofa GN=ACACA PE=4 SV=2 - [F1S1B5_PIG]	1	1	206848				0				0	0							0				0	0
F1S1B9	Uncharacterized protein OS=Sus scrofa GN=DHRS11 PE=3 SV=2 - [F1S1B9_PIG]	4	24	3.14486e+06	6.56196	-;-;-;2;1;2;-;-;-;2;2;1	98.7198	10	2.00367	-;-;1;2;1;2;-;-;-;2;2;1	165.591	11	8.56563	3	26	1.29669e+06	20.4781	1;-;1;1;-;-;-;1;2;1;-;1	174.175	8	14.7707	1;-;1;1;-;-;-;-;1;1;-;1	243.526	6	35.2488
F1S1D7	Uncharacterized protein OS=Sus scrofa GN=NAGLU PE=4 SV=1 - [F1S1D7_PIG]	2	2	2.95423e+06				0				0	0							0				0	0
F1S1E9	Uncharacterized protein OS=Sus scrofa GN=OXR1 PE=4 SV=2 - [F1S1E9_PIG]	1	1	3.10105e+06				0				0	0							0				0	0
F1S1G0	Eukaryotic translation initiation factor 3 subunit E OS=Sus scrofa GN=EIF3E PE=3 SV=2 - [F1S1G0_PIG]	4	15	1.75876e+06	2.11839	-;1;2;2;2;-;-;-;-;-;-;-	115.385	7	0.208121	-;1;2;1;2;-;-;-;-;-;-;-	110.65	6	2.32651	6	12	1.24352e+06	4.06613	-;-;-;1;-;-;-;-;-;-;-;-		1	0.01	-;-;-;1;-;-;-;-;-;-;-;-		1	4.07613
F1S1G1	Uncharacterized protein OS=Sus scrofa GN=EMC2 PE=4 SV=2 - [F1S1G1_PIG]	5	13	1.71582e+06	0.5447	1;2;1;-;1;-;1;-;-;-;1;-	152.101	7	0.360674	1;2;1;-;-;-;1;-;-;-;1;-	217.407	6	0.905375	3	6	729259	1.15888	-;-;-;-;1;-;-;-;-;-;-;-		1	0.01	-;-;-;-;1;-;-;-;-;-;-;-		1	1.16888
F1S1G7	Amine oxidase OS=Sus scrofa GN=AOC2 PE=3 SV=1 - [F1S1G7_PIG]	1	1	1.45501e+06				0				0	0							0				0	0
F1S1J9	Uncharacterized protein OS=Sus scrofa GN=EIF3H PE=4 SV=2 - [F1S1J9_PIG]	6	31	2.00342e+06	1.18076	-;1;1;2;2;2;1;2;1;1;1;1	91.115	15	0.73946	-;1;1;2;2;2;1;2;1;1;1;1	65.2962	15	1.92022	8	31	594145	16.0047	1;1;-;2;2;2;1;1;1;-;2;1	153.702	14	5.40674	1;1;-;2;2;2;1;1;1;-;2;1	263.7	14	21.4114
F1S1L1	Uncharacterized protein OS=Sus scrofa GN=LOC100517443 PE=4 SV=1 - [F1S1L1_PIG]	3	9	6.4794e+06	1.0234	2;1;-;1;-;1;-;-;-;1;-;-	72.2908	6	0.591354	2;1;-;1;-;1;-;-;-;1;-;-	27.8031	6	1.61475	2	7	1.2654e+06	4.2358	1;1;1;1;-;-;-;-;-;-;-;-	186.836	4	0.582872	1;1;1;1;-;-;-;-;-;-;-;-	65.8978	4	4.81867
F1S1Q7	Uncharacterized protein (Fragment) OS=Sus scrofa GN=LOC100153260 PE=4 SV=2 - [F1S1Q7_PIG]							0				0	0	3	6	678402				0				0	0
F1S1R4	Uncharacterized protein (Fragment) OS=Sus scrofa GN=SH3BGRL PE=4 SV=2 - [F1S1R4_PIG]	6	75	1.88429e+07	1.06357	3;6;5;5;4;4;2;2;2;5;4;5	64.1239	47	1.25217	3;6;5;5;4;4;2;2;2;6;4;6	50.8572	49	2.31575	7	82	1.06959e+07	12.1691	5;4;4;3;2;1;4;2;4;2;4;3	144.243	38	2.09353	5;4;4;2;1;1;5;2;4;2;4;3	170.513	37	14.2626
F1S1U5	Uncharacterized protein OS=Sus scrofa GN=GORASP2 PE=4 SV=2 - [F1S1U5_PIG]	2	25	3.06145e+06	0.86155	-;-;-;1;1;2;-;-;-;1;1;1	14.3737	7	0.838159	1;1;-;1;1;2;1;1;1;1;1;1	34.4593	12	1.69971	2	18	1.14867e+06	37.3117	-;-;-;-;1;1;-;-;-;-;-;1	145.869	3	11.6607	1;1;1;-;1;1;1;1;1;-;-;1	284.111	9	48.9723
F1S1V1	Uncharacterized protein OS=Sus scrofa GN=SSB PE=4 SV=2 - [F1S1V1_PIG]	10	85	5.00875e+06	1.98176	2;3;5;6;7;6;4;5;4;5;7;5	103.828	59	0.742227	2;3;5;5;5;5;4;5;5;5;7;5	97.312	56	2.72399	11	61	1.61253e+06	17.9151	1;1;4;3;1;-;4;1;4;1;3;2	144.846	25	11.9637	1;1;4;2;1;-;4;1;4;1;1;1	178.648	21	29.8788
F1S1V9	Uncharacterized protein OS=Sus scrofa GN=LOC100519057 PE=3 SV=2 - [F1S1V9_PIG]	1	2	4.07302e+06	0.681036	-;-;-;1;-;-;-;-;-;-;-;-		1				0	0.681036							0				0	0
F1S1X3	Uncharacterized protein OS=Sus scrofa GN=NARS PE=3 SV=2 - [F1S1X3_PIG]	10	30	5.73525e+06	1.71873	4;4;3;4;4;3;-;-;-;-;-;1	124.569	23	1.11419	5;5;3;3;3;3;-;-;-;-;-;1	238.118	23	2.83291	7	9	3.24869e+06	3.21953	-;-;-;-;1;-;-;-;-;-;-;-		1				0	3.21953
F1S1X9	Uncharacterized protein OS=Sus scrofa GN=TXNL1 PE=4 SV=1 - [F1S1X9_PIG]	11	70	7.25569e+06	1.45284	1;2;7;2;-;1;2;3;6;3;4;5	116.656	36	0.7095	5;3;7;2;-;1;4;4;6;3;4;5	102.895	44	2.16234	6	36	995388	2.37739	2;2;1;-;-;1;2;2;1;3;3;2	119.97	19	0.572157	2;2;1;-;-;1;2;2;1;3;2;2	84.9349	18	2.94955
F1S226	Uncharacterized protein OS=Sus scrofa GN=LOC100524644 PE=4 SV=1 - [F1S226_PIG]	1	1	4.89708e+06	0.01	-;1;-;-;-;-;-;-;-;-;-;-		1	0.01	-;1;-;-;-;-;-;-;-;-;-;-		1	0.02							0				0	0
F1S227	Uncharacterized protein OS=Sus scrofa GN=LOC100519562 PE=4 SV=1 - [F1S227_PIG]	1	6	5.21822e+06	3.13978	-;-;-;1;1;-;-;1;-;-;1;-	74.5491	4	0.782915	1;-;-;1;-;-;-;1;-;-;1;-	116.367	4	3.92269	1	2	496477				0				0	0
F1S232	4-trimethylaminobutyraldehyde dehydrogenase OS=Sus scrofa GN=ALDH9A1 PE=3 SV=2 - [F1S232_PIG]	3	4	883259	0.01	1;-;2;-;-;-;-;-;-;-;-;-	0	3	0.01	1;-;2;-;-;-;-;-;-;-;-;-	0	3	0.02	2	3	1.14303e+06				0				0	0
F1S268	Uncharacterized protein OS=Sus scrofa GN=CREG1 PE=4 SV=1 - [F1S268_PIG]	1	9	2.50097e+06	2.23055	1;-;1;1;1;1;1;-;1;1;-;-	109.236	8	0.220032	1;-;1;1;1;-;-;-;1;1;-;-	233.817	6	2.45059	3	5	1.33005e+06	2.59217	-;-;-;-;-;1;-;-;-;-;-;-		1	0.01	-;-;-;-;-;1;-;-;-;-;-;-		1	2.60217
F1S269	Uncharacterized protein OS=Sus scrofa GN=RCSD1 PE=4 SV=2 - [F1S269_PIG]	1	1	143951	0.01	-;-;1;-;-;-;-;-;-;-;-;-		1	0.01	-;-;1;-;-;-;-;-;-;-;-;-		1	0.02							0				0	0
F1S297	Isocitrate dehydrogenase [NAD] subunit gamma, mitochondrial OS=Sus scrofa GN=IDH3G PE=3 SV=2 - [F1S297_PIG]	4	6	4.45479e+06				0				0	0							0				0	0
F1S2A8	Uncharacterized protein OS=Sus scrofa GN=LOC100520774 PE=4 SV=2 - [F1S2A8_PIG]	4	17	2.68804e+06	1.66798	1;-;1;1;1;-;-;-;-;-;1;2	96.6442	7	0.74341	1;1;1;-;-;-;-;-;-;-;1;2	76.2374	6	2.41139	5	15	1.79265e+06	9.78187	1;1;-;1;1;2;-;-;-;-;-;-	82.8817	6	0.65142	1;1;-;1;1;-;-;-;-;-;-;-	80.8631	4	10.4333
F1S2E1	Uncharacterized protein OS=Sus scrofa GN=LOC100515811 PE=4 SV=1 - [F1S2E1_PIG]							0				0	0	1	3	243418	54.8204	1;-;1;-;-;-;-;-;-;-;-;-	116.551	2	50.0254	1;-;1;-;-;-;-;-;-;-;-;-	141.278	2	104.846
F1S2E2	Annexin OS=Sus scrofa GN=LOC100156481 PE=2 SV=2 - [F1S2E2_PIG]	11	75	1.19728e+07	0.825809	4;3;4;3;2;2;1;3;3;2;2;3	100.591	32	0.744225	5;4;5;2;1;2;3;5;5;2;1;3	101.753	38	1.57003	13	114	3.88152e+06	5.89378	7;9;7;5;1;5;4;4;5;5;4;4	116.24	60	0.439423	8;9;7;4;1;3;4;4;5;5;4;3	78.4508	57	6.3332
F1S2F1	Uncharacterized protein (Fragment) OS=Sus scrofa PE=4 SV=2 - [F1S2F1_PIG]							0				0	0	1	1	161584				0				0	0
F1S2F3	Uncharacterized protein (Fragment) OS=Sus scrofa GN=LOC100522856 PE=4 SV=1 - [F1S2F3_PIG]	1	1	1.65891e+06				0	1.12415	-;-;-;-;-;-;-;1;-;-;-;-		1	1.12415	1	1	201327				0				0	0
F1S2G3	Uncharacterized protein (Fragment) OS=Sus scrofa GN=TBCA PE=4 SV=1 - [F1S2G3_PIG]	4	10	2.40155e+06	80.002	-;-;-;-;-;-;1;-;1;1;2;1	55.8947	6	58.4931	-;-;-;-;-;-;1;-;1;1;2;1	74.4472	6	138.495	2	9	373942				0				0	0
F1S2G5	Uncharacterized protein OS=Sus scrofa GN=ADK PE=4 SV=2 - [F1S2G5_PIG]	5	8	2.25134e+06	0.981195	-;-;1;1;-;1;-;-;1;-;-;-	114.358	4	0.173893	-;-;1;1;-;1;-;-;1;-;-;-	110.288	4	1.15509	2	3	1.01333e+06				0				0	0
F1S2I8	Uncharacterized protein (Fragment) OS=Sus scrofa GN=TPPP3 PE=4 SV=1 - [F1S2I8_PIG]	2	3	2.5134e+06	100	-;-;-;-;-;-;-;-;-;-;-;2		2	100	-;-;-;-;-;-;-;-;-;-;-;2		2	200							0				0	0
F1S2K3	Uncharacterized protein OS=Sus scrofa GN=LOC100621711 PE=4 SV=1 - [F1S2K3_PIG]	4	21	6.75334e+06	17.7278	1;-;-;-;1;-;-;-;2;2;2;1	227.767	9	15.2801	1;-;-;-;1;-;1;-;2;1;2;1	244.578	9	33.0079	4	10	1.96415e+07	66.7965	-;-;-;1;1;-;-;1;-;-;-;-	86.0974	3	66.7976	-;-;-;1;1;-;-;1;-;-;-;-	86.0931	3	133.594
F1S2Q3	Uncharacterized protein OS=Sus scrofa GN=TMED10 PE=3 SV=2 - [F1S2Q3_PIG]	6	36	3.69357e+06	1.1045	3;1;1;2;2;3;4;4;2;1;1;1	107.327	25	0.903739	3;1;1;2;1;3;4;4;4;1;1;1	138.418	26	2.00824	4	17	1.21127e+06	2.69228	-;-;1;-;-;-;-;1;1;1;1;1	37.4552	6	0.550434	-;-;1;-;-;-;-;1;1;1;1;-	17.9093	5	3.24272
F1S2V9	Uncharacterized protein OS=Sus scrofa GN=NENF PE=4 SV=1 - [F1S2V9_PIG]	1	2	522077				0				0	0							0				0	0
F1S2Y5	Uncharacterized protein OS=Sus scrofa GN=CENPF PE=4 SV=2 - [F1S2Y5_PIG]	1	6	1.81679e+06	0.764528	-;1;1;-;-;-;-;1;1;1;-;1	78.8459	6	0.951373	-;1;1;-;-;-;-;1;1;1;-;1	31.5857	6	1.7159	1	3	1.96898e+06	0.60613	1;-;-;-;-;-;-;-;-;-;-;-		1	0.72229	1;-;-;-;-;-;-;-;-;-;-;-		1	1.32842
F1S2Z5	Uncharacterized protein OS=Sus scrofa PE=4 SV=2 - [F1S2Z5_PIG]							0				0	0	1	3	1.99937e+06				0				0	0
F1S300	Uncharacterized protein OS=Sus scrofa GN=TPR PE=4 SV=2 - [F1S300_PIG]	4	10	2.8964e+06	0.759091	-;-;-;-;-;-;1;-;1;-;-;1	140.243	3	0.727243	-;-;1;-;-;-;1;1;1;-;-;1	86.7529	5	1.48633	1	1	626906				0				0	0
F1S306	Uncharacterized protein (Fragment) OS=Sus scrofa PE=4 SV=2 - [F1S306_PIG]							0				0	0	3	5	1.69063e+06	100	-;-;-;-;-;1;-;-;-;-;-;-		1	74.427	-;-;-;-;-;1;-;-;-;-;-;-		1	174.427
F1S340	Uncharacterized protein OS=Sus scrofa GN=SRI PE=4 SV=1 - [F1S340_PIG]	6	35	4.91874e+06	1.1324	2;2;2;3;1;1;2;3;3;2;2;2	99.7665	25	1.17867	3;2;2;1;1;1;2;3;4;2;2;2	143.477	25	2.31106	6	19	2.06165e+06	3.99152	1;1;-;-;2;-;1;1;-;1;1;1	96.6552	9	0.47275	1;1;-;-;2;-;1;1;-;1;1;1	95.7164	9	4.46427
F1S393	Uncharacterized protein OS=Sus scrofa GN=CYB5B PE=3 SV=1 - [F1S393_PIG]	3	9	5.00153e+06	2.1329	-;-;-;1;1;-;-;-;-;1;-;1	8.59722	4	1.06502	-;1;-;1;1;-;-;-;-;1;-;1	62.5397	5	3.19792							0				0	0
F1S395	Uncharacterized protein OS=Sus scrofa GN=NQO1 PE=4 SV=1 - [F1S395_PIG]							0				0	0	1	1	246412	1	1;-;-;-;-;-;-;-;-;-;-;-		1	100	1;-;-;-;-;-;-;-;-;-;-;-		1	101
F1S398	Uncharacterized protein OS=Sus scrofa GN=CLTB PE=4 SV=2 - [F1S398_PIG]							0				0	0	1	1	1.19102e+06				0				0	0
F1S399	Uncharacterized protein (Fragment) OS=Sus scrofa GN=FAF2 PE=4 SV=2 - [F1S399_PIG]	1	4	1.46053e+06	2.38344	1;1;-;1;1;-;-;-;-;-;-;-	115.077	4	0.012147	1;1;-;1;1;-;-;-;-;-;-;-	29.8726	4	2.39558							0				0	0
F1S3B4	Uncharacterized protein (Fragment) OS=Sus scrofa GN=LOC100626669 PE=4 SV=2 - [F1S3B4_PIG]							0				0	0	2	5	648721	3.76137	-;-;-;-;1;-;-;-;-;-;-;-		1	0.0148797	-;-;-;-;1;-;-;-;-;-;-;-		1	3.77625
F1S3B7	Uncharacterized protein OS=Sus scrofa GN=HK3 PE=3 SV=2 - [F1S3B7_PIG]	22	164	1.52997e+07	0.725419	15;14;12;19;19;16;1;2;-;-;-;-	133.312	98	0.118814	15;16;13;16;17;15;1;1;-;-;-;-	126.632	94	0.844233							0				0	0
F1S3D5	Uncharacterized protein OS=Sus scrofa GN=LMAN2 PE=4 SV=1 - [F1S3D5_PIG]	7	16	7.69941e+06	1.27104	1;1;-;1;2;1;1;1;1;-;-;-	139.313	9	0.139051	2;1;1;1;2;1;1;-;1;-;-;-	113.341	10	1.41009	4	10	2.6551e+06				0	0.409561	-;1;-;-;-;-;-;-;-;-;-;-		1	0.409561
F1S3E0	Uncharacterized protein (Fragment) OS=Sus scrofa GN=LOC100511312 PE=3 SV=2 - [F1S3E0_PIG]	5	63	7.11354e+06	1.25614	1;3;2;2;3;3;1;2;2;3;2;4	84.4891	28	0.765247	1;3;2;2;2;2;2;2;2;3;2;4	41.1911	27	2.02139	3	44	2.71837e+06	3.62117	2;1;2;-;1;1;1;2;2;-;2;2	97.7077	16	0.334485	2;1;2;-;1;1;1;2;2;-;1;2	71.0706	15	3.95566
F1S3E3	Uncharacterized protein OS=Sus scrofa GN=NHP2 PE=4 SV=2 - [F1S3E3_PIG]	2	2	2.11286e+06				0				0	0	1	1	1.38222e+06				0				0	0
F1S3E8	Uncharacterized protein (Fragment) OS=Sus scrofa GN=VAC14 PE=4 SV=2 - [F1S3E8_PIG]	1	2	297266	3.61324	-;-;-;1;-;1;-;-;-;-;-;-	31.7078	2	0.0164115	-;-;-;1;-;-;-;-;-;-;-;-		1	3.62965							0				0	0
F1S3G5	Peptidyl-prolyl cis-trans isomerase NIMA interacting 1 OS=Sus scrofa GN=PIN1 PE=2 SV=1 - [F1S3G5_PIG]	2	6	1.70087e+06	1.66755	-;-;-;-;-;-;-;-;-;-;1;1	15.7512	2	1.35869	-;-;1;-;-;-;-;-;-;1;1;1	50.3616	4	3.02623	1	1	161889				0				0	0
F1S3H1	Uncharacterized protein OS=Sus scrofa GN=ALDH6A1 PE=3 SV=2 - [F1S3H1_PIG]							0				0	0	2	4	1.33813e+06				0				0	0
F1S3H4	Uncharacterized protein (Fragment) OS=Sus scrofa GN=COQ6 PE=4 SV=1 - [F1S3H4_PIG]	1	1	5.51156e+06	0.229217	-;-;-;-;-;-;-;-;1;-;-;-		1				0	0.229217							0				0	0
F1S3H8	Uncharacterized protein OS=Sus scrofa GN=RDH8 PE=3 SV=1 - [F1S3H8_PIG]	1	1	1.87712e+06	0.379314	-;-;-;-;-;-;-;1;-;-;-;-		1	0.753719	-;-;-;-;-;-;-;1;-;-;-;-		1	1.13303							0				0	0
F1S3I3	Eukaryotic translation initiation factor 3 subunit G OS=Sus scrofa GN=EIF3G PE=3 SV=2 - [F1S3I3_PIG]	7	25	3.55252e+06	16.7993	2;-;1;-;-;-;2;-;3;2;1;1	219.884	12	7.20168	3;-;2;-;-;-;3;1;3;2;1;1	222.773	16	24.001	5	17	2.43462e+06	6.13086	-;-;1;-;-;-;1;1;-;1;1;1	121.423	6	0.497901	-;-;1;-;-;-;1;1;-;-;1;1	92.9007	5	6.62876
F1S3J0	Uncharacterized protein OS=Sus scrofa GN=ACOT6 PE=4 SV=2 - [F1S3J0_PIG]							0				0	0	1	1	1.2624e+06				0				0	0
F1S3J9	Uncharacterized protein OS=Sus scrofa GN=ICAM-1 PE=4 SV=1 - [F1S3J9_PIG]	1	3	550417	2.66134	-;-;-;-;-;-;-;1;-;-;-;1	88.2823	2	50.8629	-;-;-;-;-;-;-;1;-;-;-;1	136.623	2	53.5242	4	21	935374	60.4	-;-;-;1;-;-;1;-;1;-;1;1	89.7757	5	81.3528	-;-;-;1;-;-;1;-;1;-;1;1	32.8627	5	141.753
F1S3M9	Uncharacterized protein OS=Sus scrofa GN=EPB41L2 PE=4 SV=2 - [F1S3M9_PIG]	1	6	3.76655e+06	0.01	1;-;-;-;-;-;-;-;-;-;-;-		1				0	0.01	4	32	1.36681e+06	0.475825	1;-;-;-;-;-;-;-;-;-;-;-		1	1.10355	1;-;-;-;-;-;-;-;-;-;-;-		1	1.57937
F1S3N7	Uncharacterized protein OS=Sus scrofa GN=LOC100516994 PE=4 SV=2 - [F1S3N7_PIG]							0				0	0	6	13	3.37156e+06	11.9408	-;-;-;-;1;-;-;-;-;-;-;-		1	0.0110376	-;-;-;-;1;-;-;-;-;-;-;-		1	11.9519
F1S3P5	Uncharacterized protein (Fragment) OS=Sus scrofa GN=ENPP1 PE=4 SV=2 - [F1S3P5_PIG]							0				0	0	10	23	4.65741e+06	2.094	-;1;1;-;-;-;-;1;-;-;1;-	85.5404	4	0.493445	-;1;1;-;-;-;-;1;-;-;1;-	158.63	4	2.58745
F1S3P8	Uncharacterized protein OS=Sus scrofa GN=STX7 PE=3 SV=1 - [F1S3P8_PIG]	1	2	610221	0.348843	1;1;-;-;-;-;-;-;-;-;-;-	137.367	2	0.462704	1;1;-;-;-;-;-;-;-;-;-;-	138.365	2	0.811547	4	12	540093	1.01933	1;1;2;-;-;-;-;1;-;-;-;-	160.815	5	0.237051	2;-;1;-;-;-;-;1;1;-;-;-	78.9364	5	1.25638
F1S3T0	Uncharacterized protein OS=Sus scrofa GN=GNPDA2 PE=3 SV=1 - [F1S3T0_PIG]	2	13	5.864e+06	2.92624	-;-;-;-;1;1;-;-;-;-;-;1	42.5362	3	0.0128105	-;-;-;-;1;1;-;-;-;-;-;-	31.0268	2	2.93905							0				0	0
F1S3T8	Uncharacterized protein OS=Sus scrofa GN=SIGMAR1 PE=4 SV=1 - [F1S3T8_PIG]							0				0	0	1	1	460303	100	-;-;-;1;-;-;-;-;-;-;-;-		1	100	-;-;-;1;-;-;-;-;-;-;-;-		1	200
F1S3U9	Uncharacterized protein OS=Sus scrofa GN=PRDX1 PE=4 SV=2 - [F1S3U9_PIG]	8	547	2.54575e+08	0.949491	7;11;9;10;10;9;8;8;8;8;8;8	71.2536	104	0.935085	7;11;9;9;9;8;8;8;8;8;8;8	35.2983	101	1.88458	8	331	5.20254e+07	4.35016	6;7;6;6;7;6;5;6;7;6;5;5	92.2067	72	0.740294	6;7;6;4;6;4;5;6;7;6;5;5	58.0658	67	5.09046
F1S3W0	Cytochrome b-c1 complex subunit 6 OS=Sus scrofa GN=UQCRH PE=3 SV=1 - [F1S3W0_PIG]	4	30	8.84019e+06	2.31256	2;1;2;2;1;-;1;1;1;2;1;2	114.07	16	1.29773	3;1;2;2;1;-;1;1;1;2;1;2	76.018	17	3.61029	3	20	1.4001e+06	16.4102	1;2;1;1;2;1;-;-;1;1;1;2	182.262	13	8.83968	1;2;1;1;1;1;-;-;1;1;1;2	294.785	12	25.2499
F1S409	Uncharacterized protein OS=Sus scrofa GN=SEC23IP PE=4 SV=2 - [F1S409_PIG]							0				0	0	1	1	144382				0				0	0
F1S415	Uncharacterized protein OS=Sus scrofa GN=BAG3 PE=4 SV=1 - [F1S415_PIG]							0				0	0	4	6	408374				0				0	0
F1S416	Uncharacterized protein OS=Sus scrofa GN=RGS10 PE=4 SV=1 - [F1S416_PIG]	5	43	1.13862e+06	1.85939	1;1;1;1;1;2;2;2;3;1;1;1	147.096	17	0.766643	1;1;1;1;1;2;2;3;3;-;1;1	78.1241	17	2.62604	6	44	933112	12.996	2;1;1;-;-;1;1;1;1;-;1;-	270.513	9	13.0025	2;1;1;-;-;1;1;1;1;-;1;-	270.36	9	25.9986
F1S418	Uncharacterized protein OS=Sus scrofa GN=PRDX3 PE=4 SV=1 - [F1S418_PIG]	9	101	3.34042e+07	1.21024	6;4;4;3;5;5;6;5;5;4;4;4	95.4706	55	0.731093	6;5;4;3;5;5;6;5;5;4;4;4	62.1226	56	1.94133	7	48	4.12317e+06	13.5905	1;1;3;2;1;2;2;4;2;2;2;1	116.776	23	2.57761	1;1;3;2;1;2;2;4;2;2;2;1	172.428	23	16.1681
F1S429	Uncharacterized protein (Fragment) OS=Sus scrofa GN=RUFY1 PE=4 SV=1 - [F1S429_PIG]	1	2	451244	2.95953	-;-;-;1;-;1;-;-;-;-;-;-	13.0016	2	0.0121266	-;-;-;1;-;1;-;-;-;-;-;-	24.8002	2	2.97166	2	2	339197				0				0	0
F1S431	Uncharacterized protein OS=Sus scrofa GN=AARS PE=3 SV=2 - [F1S431_PIG]	15	47	3.00181e+06	12.8032	4;6;8;1;4;3;-;-;-;1;-;-	253.83	27	6.76821	4;5;8;1;3;3;-;-;-;1;-;-	257.002	25	19.5714	12	37	1.69847e+06	17.8553	-;-;-;2;-;3;-;1;-;-;-;-	96.3949	6	1.23034	-;-;-;2;-;3;-;-;-;-;-;-	39.9052	5	19.0856
F1S441	Uncharacterized protein OS=Sus scrofa GN=CANX PE=3 SV=1 - [F1S441_PIG]	15	136	4.69956e+07	1.27271	7;4;3;7;7;8;2;2;3;5;6;4	90.245	58	0.749783	8;6;5;6;7;9;2;2;4;5;6;4	83.8659	64	2.02249	10	66	6.8355e+06	8.07933	3;4;2;3;3;2;1;3;2;1;1;1	100.105	26	0.555211	2;5;2;3;3;2;1;3;2;-;1;1	64.8483	25	8.63454
F1S445	Uncharacterized protein OS=Sus scrofa GN=SQSTM1 PE=4 SV=1 - [F1S445_PIG]	6	17	6.817e+06	0.0384136	-;2;2;-;-;-;2;2;1;-;-;-	111.649	9	0.207542	-;2;2;-;-;-;3;3;1;-;-;-	90.6433	11	0.245955	4	12	1.52128e+06	6.73033	-;-;-;1;1;-;-;-;-;-;-;-	43.5723	2	0.01	-;-;-;1;1;-;-;-;-;-;-;-	0	2	6.74033
F1S457	Uncharacterized protein (Fragment) OS=Sus scrofa PE=4 SV=1 - [F1S457_PIG]	1	1	1.98776e+06	0.01	-;-;1;-;-;-;-;-;-;-;-;-		1	0.01	-;-;1;-;-;-;-;-;-;-;-;-		1	0.02							0				0	0
F1S458	Lysine--tRNA ligase OS=Sus scrofa GN=KARS PE=3 SV=2 - [F1S458_PIG]	6	21	4.53588e+06	0.901176	1;2;1;4;4;2;-;-;-;-;-;-	108.95	14	0.166662	1;2;2;4;4;1;-;-;-;-;-;-	115.068	14	1.06784	2	4	1.22432e+06				0				0	0
F1S469	Uncharacterized protein OS=Sus scrofa GN=LOC100519025 PE=4 SV=1 - [F1S469_PIG]	1	1	2.34192e+06				0				0	0							0				0	0
F1S4B2	Uncharacterized protein OS=Sus scrofa GN=SRSF5 PE=4 SV=2 - [F1S4B2_PIG]							0				0	0	3	14	1.93948e+06	100	-;-;-;-;-;-;-;-;-;1;1;-	0	2	21.5765	-;-;-;-;-;-;-;-;-;1;1;-	47.1592	2	121.576
F1S4D5	Uncharacterized protein (Fragment) OS=Sus scrofa GN=CCBL2 PE=4 SV=2 - [F1S4D5_PIG]	1	1	2.65004e+06	0.01	1;-;-;-;-;-;-;-;-;-;-;-		1	0.01	1;-;-;-;-;-;-;-;-;-;-;-		1	0.02	1	2	855781				0				0	0
F1S4I6	Uncharacterized protein (Fragment) OS=Sus scrofa GN=WDR19 PE=4 SV=2 - [F1S4I6_PIG]							0				0	0	1	1	28980				0				0	0
F1S4J6	Cathepsin L1 OS=Sus scrofa GN=Ssc.54235 PE=3 SV=1 - [F1S4J6_PIG]	2	5	4.04123e+06	0.01	-;-;-;-;-;-;1;-;-;-;-;-		1	0.01	-;-;-;-;-;-;1;-;-;-;-;-		1	0.02	4	11	1.37249e+06	100	-;-;-;-;1;-;-;-;-;-;-;-		1	50.2688	1;-;-;-;1;-;-;-;-;-;-;-	139.909	2	150.269
F1S4K0	Fructose-1,6-bisphosphatase 1 OS=Sus scrofa GN=FBP1 PE=3 SV=2 - [F1S4K0_PIG]							0				0	0	1	3	424200	20.869	-;-;-;-;1;-;-;-;-;-;-;-		1	0.119055	-;-;-;-;1;-;-;-;-;-;-;-		1	20.9881
F1S4K7	Uncharacterized protein (Fragment) OS=Sus scrofa GN=PGM2 PE=4 SV=1 - [F1S4K7_PIG]	17	74	6.52038e+06	1.06178	6;6;6;5;8;7;-;2;2;2;3;1	153.342	48	1.04709	7;7;6;4;6;6;-;3;3;2;3;1	153.661	48	2.10888	5	12	2.23255e+06				0				0	0
F1S4N2	Uncharacterized protein OS=Sus scrofa GN=CYB5R1 PE=4 SV=1 - [F1S4N2_PIG]	3	5	5.51987e+06	4.98222	-;-;-;1;-;-;-;-;-;-;-;-		1				0	4.98222	1	2	1.67309e+06	9.3465	-;-;-;-;1;-;-;-;-;-;-;-		1	0.0158228	-;-;-;-;1;-;-;-;-;-;-;-		1	9.36232
F1S4P0	Uncharacterized protein OS=Sus scrofa GN=STRN PE=4 SV=1 - [F1S4P0_PIG]	2	2	1.42088e+06	0.01	-;-;-;-;-;-;-;1;-;-;-;-		1	0.01	-;-;-;-;-;-;-;1;-;-;-;-		1	0.02	1	2	1.04723e+06	100	-;-;-;1;-;-;-;-;-;-;-;-		1	100	-;-;-;1;-;-;-;-;-;-;-;-		1	200
F1S4P6	Uncharacterized protein OS=Sus scrofa GN=EIF3A PE=4 SV=1 - [F1S4P6_PIG]	11	34	2.15283e+06	2.33962	3;-;-;4;2;3;1;-;-;-;3;2	143.139	18	8.03032	3;-;-;4;1;2;1;-;-;-;1;1	252.594	13	10.3699	8	17	1.60822e+06				0				0	0
F1S4P8	Uncharacterized protein OS=Sus scrofa GN=NANOS1 PE=4 SV=1 - [F1S4P8_PIG]	1	1	1.06113e+06				0				0	0							0				0	0
F1S4R5	Uncharacterized protein (Fragment) OS=Sus scrofa GN=SRSF7 PE=4 SV=2 - [F1S4R5_PIG]	4	75	1.92662e+07	0.765901	2;2;3;2;2;1;2;2;2;2;2;3	64.1835	25	0.972036	2;2;2;2;2;2;2;2;2;2;2;3	15.7334	25	1.73794	5	57	9.92273e+06	8.1386	-;-;1;3;1;2;2;1;2;3;1;3	87.2302	19	0.436031	-;-;1;2;1;1;2;1;2;3;1;2	110.779	16	8.57463
F1S4S1	Uncharacterized protein OS=Sus scrofa GN=KIAA1598 PE=4 SV=1 - [F1S4S1_PIG]	1	2	1.29292e+06	0.01	-;-;-;-;-;-;-;1;-;1;-;-	0	2	0.01	-;-;-;-;-;-;-;1;-;1;-;-	0	2	0.02							0				0	0
F1S4V0	Uncharacterized protein (Fragment) OS=Sus scrofa GN=COX7A2L PE=4 SV=2 - [F1S4V0_PIG]	1	4	628486	0.216126	-;-;-;-;-;-;-;-;1;-;-;-		1				0	0.216126	2	7	835839	4.55474	-;-;-;-;1;-;-;1;-;-;-;1	103.319	3	0.0120289	-;-;-;-;1;-;-;-;-;-;-;-		1	4.56677
F1S4Y6	Uncharacterized protein OS=Sus scrofa GN=DYNLRB1 PE=4 SV=2 - [F1S4Y6_PIG]	3	6	4.23116e+06	1.36244	-;1;-;-;-;-;-;-;-;-;-;2	140.383	3	1.02007	-;1;-;-;-;-;-;1;1;-;-;1	54.0624	4	2.3825	1	6	3.35024e+06	9.65445	-;1;1;-;-;-;1;-;1;-;-;1	190.09	5	1.11118	-;1;1;-;-;-;1;-;1;-;-;1	69.3294	5	10.7656
F1S4Y8	Uncharacterized protein OS=Sus scrofa GN=EIF2S2 PE=4 SV=1 - [F1S4Y8_PIG]	7	35	5.59184e+06	1.28018	1;-;1;2;2;1;3;2;2;-;-;1	132.997	15	0.688015	-;2;1;1;2;1;3;3;2;-;-;1	186.928	16	1.9682	8	34	1.796e+06	3.41259	1;1;1;-;-;-;1;1;1;2;2;2	102.921	12	0.487577	1;1;1;-;-;-;1;1;1;2;2;2	70.3606	12	3.90017
F1S4Y9	Uncharacterized protein OS=Sus scrofa GN=RALY PE=4 SV=1 - [F1S4Y9_PIG]	6	20	2.61961e+06	0.951102	1;1;1;-;1;1;1;2;2;-;1;-	194.826	11	0.434054	1;1;2;-;1;1;2;2;3;-;-;-	89.3694	13	1.38516	8	19	1.1261e+06	21.0981	-;1;-;2;-;1;-;1;1;1;1;2	158.174	10	4.28986	-;1;-;2;-;1;-;1;1;-;-;2	158.541	8	25.3879
F1S4Z2	Uncharacterized protein OS=Sus scrofa GN=CHMP4B PE=4 SV=2 - [F1S4Z2_PIG]	3	37	3.67879e+06	2.73752	2;3;2;2;-;2;1;1;1;2;1;2	157.15	19	1.63966	2;2;3;2;-;2;1;1;1;2;1;2	138.724	19	4.37718	4	42	2.09118e+06	9.4998	2;2;2;1;1;1;2;1;1;2;2;2	115.217	19	1.79111	2;2;2;1;1;-;1;1;1;2;2;2	120.255	17	11.2909
F1S530	60S ribosomal protein L5 OS=Sus scrofa GN=RPL5 PE=3 SV=1 - [F1S530_PIG]	11	70	1.06103e+07	9.77668	2;2;2;4;4;4;3;3;3;5;6;2	291.104	40	8.72817	2;2;2;3;3;4;4;1;3;5;6;2	329.416	37	18.5048							0				0	0
F1S533	Uncharacterized protein OS=Sus scrofa GN=TMED5 PE=3 SV=1 - [F1S533_PIG]	3	3	3.68683e+06	4.30435	-;1;-;-;-;1;-;-;-;-;-;-	141.093	2	0.01	-;1;-;-;-;1;-;-;-;-;-;-	0	2	4.31435	1	1	484326				0				0	0
F1S538	Uncharacterized protein OS=Sus scrofa GN=GCLM PE=4 SV=1 - [F1S538_PIG]							0				0	0	2	2	827987				0				0	0
F1S550	Dihydropyrimidine dehydrogenase [NADP(+)] OS=Sus scrofa GN=DPYD PE=4 SV=2 - [F1S550_PIG]	1	2	949585				0				0	0							0				0	0
F1S563	Uncharacterized protein OS=Sus scrofa GN=DBT PE=3 SV=1 - [F1S563_PIG]	2	5	1.18402e+06	0.01	-;-;1;-;-;-;-;-;1;-;-;-	0	2	0.0633084	-;-;1;-;-;-;-;1;1;-;-;-	145.846	3	0.0733084	1	1	405099	2.15809	-;-;-;-;1;-;-;-;-;-;-;-		1	0.0123069	-;-;-;-;1;-;-;-;-;-;-;-		1	2.1704
F1S567	Uncharacterized protein OS=Sus scrofa GN=VCAM1 PE=4 SV=1 - [F1S567_PIG]	1	20	4.00744e+06	100	-;-;-;-;-;-;-;-;-;1;-;-		1	100	-;-;-;-;-;-;-;-;-;1;-;-		1	200	7	43	1.61276e+06	21.8186	3;1;1;-;-;1;1;2;3;-;-;-	200.345	12	15.1947	4;1;1;-;-;1;1;2;3;-;-;-	246.138	13	37.0133
F1S572	Uncharacterized protein OS=Sus scrofa GN=LOC100522864 PE=4 SV=1 - [F1S572_PIG]	1	1	844724				0				0	0							0				0	0
F1S587	Uncharacterized protein OS=Sus scrofa GN=AP1M2 PE=4 SV=2 - [F1S587_PIG]	1	1	2.50888e+06				0				0	0							0				0	0
F1S593	Uncharacterized protein (Fragment) OS=Sus scrofa GN=DNM2 PE=3 SV=2 - [F1S593_PIG]	1	1	3.18111e+06				0				0	0	2	2	441874				0				0	0
F1S596	Uncharacterized protein OS=Sus scrofa GN=PRKCSH PE=4 SV=1 - [F1S596_PIG]	10	87	8.0663e+06	0.863161	3;2;4;2;3;2;3;3;3;3;3;4	82.007	35	0.707017	4;4;4;2;3;2;3;5;4;4;3;4	54.447	42	1.57018	7	94	2.82629e+06	2.201	4;4;3;2;2;2;4;3;4;4;4;2	90.4407	38	0.637683	4;3;3;1;2;2;3;3;3;4;3;1	51.8545	32	2.83868
F1S5A8	Uncharacterized protein OS=Sus scrofa GN=DHX15 PE=4 SV=1 - [F1S5A8_PIG]	1	1	1.54412e+06	0.01	1;-;-;-;-;-;-;-;-;-;-;-		1	0.01	1;-;-;-;-;-;-;-;-;-;-;-		1	0.02							0				0	0
F1S5B4	Uncharacterized protein OS=Sus scrofa GN=LGR6 PE=4 SV=2 - [F1S5B4_PIG]	1	1	1.01741e+06				0				0	0							0				0	0
F1S5F9	Uncharacterized protein OS=Sus scrofa GN=BOD1L1 PE=4 SV=2 - [F1S5F9_PIG]							0				0	0	1	1	0				0				0	0
F1S5G4	Uncharacterized protein OS=Sus scrofa GN=LYAR PE=4 SV=1 - [F1S5G4_PIG]	4	8	404293	33.3426	-;1;-;-;-;-;1;-;-;-;-;1	173.133	3	33.3426	-;1;-;-;-;-;1;-;-;-;-;1	173.133	3	66.6851	1	1	293115				0				0	0
F1S5J1	Uncharacterized protein OS=Sus scrofa GN=LRPPRC PE=4 SV=1 - [F1S5J1_PIG]	2	3	2.94362e+06	0.01	-;1;-;-;-;-;-;-;-;-;-;-		1	0.01	-;1;-;-;-;-;-;-;-;-;-;-		1	0.02							0				0	0
F1S5J5	Uncharacterized protein OS=Sus scrofa GN=HABP2 PE=3 SV=2 - [F1S5J5_PIG]							0				0	0	1	2	1.00347e+06				0				0	0
F1S5R9	Uncharacterized protein OS=Sus scrofa GN=LOC100513720 PE=4 SV=2 - [F1S5R9_PIG]	1	4	730080	0.01	-;-;-;-;-;-;-;1;1;-;-;-	0	2	0.0335257	-;-;-;-;-;-;-;2;1;-;-;-	99.2384	3	0.0435257	2	6	261449				0				0	0
F1S5S4	Uncharacterized protein (Fragment) OS=Sus scrofa GN=CDH13 PE=4 SV=1 - [F1S5S4_PIG]	1	1	6.2261e+06	0.01	-;1;-;-;-;-;-;-;-;-;-;-		1	0.01	-;1;-;-;-;-;-;-;-;-;-;-		1	0.02							0				0	0
F1S5Y5	Uncharacterized protein OS=Sus scrofa GN=STXBP3 PE=4 SV=1 - [F1S5Y5_PIG]	2	2	1.29339e+06				0				0	0	1	1	829759				0				0	0
F1S5Z3	Uncharacterized protein OS=Sus scrofa GN=SARS PE=4 SV=2 - [F1S5Z3_PIG]	11	49	5.95357e+06	0.756635	1;4;3;3;4;3;1;3;1;-;-;2	114.088	25	0.480331	2;4;3;3;4;3;1;4;2;-;-;2	108.097	28	1.23697	8	36	1.15843e+06	4.68805	3;2;1;1;1;1;2;1;1;-;1;-	139.665	14	0.516754	3;2;1;1;1;1;2;1;1;-;-;-	78.1849	13	5.20481
F1S620	Uncharacterized protein OS=Sus scrofa GN=RBM15 PE=4 SV=1 - [F1S620_PIG]	1	1	5.12453e+07				0				0	0							0				0	0
F1S622	Uncharacterized protein (Fragment) OS=Sus scrofa GN=HBXIP PE=4 SV=2 - [F1S622_PIG]	3	30	5.80505e+06	1.19824	1;2;2;-;1;1;2;2;2;1;3;1	140.672	18	0.648838	2;2;2;-;1;-;2;2;2;1;3;1	144.744	18	1.84708	3	16	2.51105e+06	20.8896	1;-;1;-;-;-;-;-;1;1;1;2	187.826	7	5.34851	-;-;1;-;-;-;-;-;1;1;1;1	218.624	5	26.2381
F1S659	Uncharacterized protein OS=Sus scrofa GN=NCF2 PE=4 SV=1 - [F1S659_PIG]	13	43	8.20006e+06	0.726813	3;3;4;1;1;4;2;1;1;1;1;1	91.3986	23	0.470563	3;4;4;1;1;3;2;1;2;1;1;1	94.9236	24	1.19738	6	23	1.98571e+06	1.63059	1;1;1;-;-;1;1;1;1;-;-;-	170.511	7	0.393426	1;1;1;-;-;1;-;1;1;-;-;-	53.6564	6	2.02401
F1S663	Uncharacterized protein OS=Sus scrofa GN=LAMC1 PE=4 SV=1 - [F1S663_PIG]	1	1	1.52994e+07				0				0	0							0				0	0
F1S684	Uncharacterized protein OS=Sus scrofa GN=BCLAF1 PE=4 SV=1 - [F1S684_PIG]	2	11	1.02282e+06	0.905267	-;-;1;-;-;-;1;1;1;1;-;-	178.24	5	0.802827	1;1;1;-;-;1;1;1;1;1;-;-	69.5705	8	1.70809	2	10	1.07456e+06	1.30501	-;-;-;-;-;-;1;1;-;-;-;-	36.4395	2	0.433288	-;-;-;-;-;-;1;1;-;-;-;-	36.9805	2	1.7383
F1S698	Uncharacterized protein OS=Sus scrofa GN=TOR1AIP1 PE=4 SV=2 - [F1S698_PIG]	2	2	1.21927e+06	51.5671	-;-;-;-;1;-;-;-;-;-;1;-	132.826	2	100	-;-;-;-;-;-;-;-;-;-;1;-		1	151.567	1	2	1.32173e+06				0				0	0
F1S6A0	Uncharacterized protein (Fragment) OS=Sus scrofa GN=AXDND1 PE=4 SV=2 - [F1S6A0_PIG]	1	1	12830.8				0				0	0							0				0	0
F1S6C7	Uncharacterized protein (Fragment) OS=Sus scrofa GN=JAM3 PE=4 SV=2 - [F1S6C7_PIG]	1	1	289464				0				0	0							0				0	0
F1S6D3	Uncharacterized protein OS=Sus scrofa GN=ADAMTS8 PE=4 SV=2 - [F1S6D3_PIG]	1	1	855667				0				0	0							0				0	0
F1S6E8	Uncharacterized protein OS=Sus scrofa GN=APLP2 PE=4 SV=2 - [F1S6E8_PIG]	2	4	1.16687e+06	0.01	1;-;1;-;-;-;-;-;-;-;-;-	0	2	0.01	1;-;1;-;-;-;-;-;-;-;-;-	0	2	0.02	2	2	337718				0				0	0
F1S6G0	Uncharacterized protein (Fragment) OS=Sus scrofa GN=EPS15 PE=4 SV=2 - [F1S6G0_PIG]	1	1	2.47286e+06				0				0	0							0				0	0
F1S6G4	Uncharacterized protein (Fragment) OS=Sus scrofa GN=TXNDC12 PE=4 SV=2 - [F1S6G4_PIG]	2	22	5.29123e+07	0.814182	-;-;1;1;1;1;-;1;1;1;-;-	97.5925	7	0.472805	-;1;1;1;1;1;-;1;1;1;-;-	115.875	8	1.28699	4	21	2.30757e+06	3.71688	1;1;3;1;-;-;-;1;1;1;-;-	121.975	9	0.688916	1;-;3;-;-;-;-;1;1;1;-;-	65.7901	7	4.4058
F1S6K5	Uncharacterized protein OS=Sus scrofa GN=LOC100622001 PE=3 SV=1 - [F1S6K5_PIG]	2	2	1.18362e+06	0.796645	-;-;-;-;-;1;1;-;-;-;-;-	139.646	2	0.01	-;-;-;-;-;1;1;-;-;-;-;-	0	2	0.806645	1	2	923804				0				0	0
F1S6M7	Uncharacterized protein OS=Sus scrofa GN=LOC100620928 PE=3 SV=1 - [F1S6M7_PIG]	1	237	9.78044e+07				0				0	0							0				0	0
F1S6Q7	ATP synthase subunit delta, mitochondrial OS=Sus scrofa GN=ATP5D PE=3 SV=1 - [F1S6Q7_PIG]	2	33	1.90812e+07	1.4122	1;2;-;2;1;1;2;1;2;1;1;1	80.2086	15	1.24283	1;2;-;1;-;-;2;1;2;1;1;1	62.7983	12	2.65503	2	25	5.55644e+06	7.44798	1;1;1;1;-;1;1;-;1;-;-;1	214.014	8	0.371646	1;-;-;1;-;1;-;-;1;-;-;1	97.4822	5	7.81963
F1S6R1	Uncharacterized protein OS=Sus scrofa GN=CIRBP PE=4 SV=1 - [F1S6R1_PIG]	6	59	6.97952e+06	1.04172	-;4;4;-;3;-;2;1;4;2;4;3	103.176	27	0.959649	1;6;5;-;2;-;2;2;4;2;2;3	48.6572	29	2.00136	6	46	3.34126e+06	14.2295	2;1;1;2;2;2;2;2;2;2;1;1	194.043	20	5.44626	2;1;1;2;1;-;2;2;2;2;1;1	278.729	17	19.6758
F1S6R7	Polypyrimidine tract-binding protein 1 (Fragment) OS=Sus scrofa GN=PTBP1 PE=4 SV=2 - [F1S6R7_PIG]	11	132	1.90916e+07	0.999865	4;4;3;6;2;5;5;4;9;4;3;3	119.925	52	0.646027	5;5;4;6;2;4;5;5;9;4;3;3	106.901	55	1.64589	10	82	5.69817e+06	21.4244	1;2;1;1;1;-;2;3;1;1;2;2	142.54	17	4.9775	1;1;1;1;1;-;2;3;1;-;2;2	280.065	15	26.4019
F1S6V0	Uncharacterized protein OS=Sus scrofa GN=SWAP70 PE=4 SV=2 - [F1S6V0_PIG]	1	1	417932	3.41115	-;-;-;-;-;1;-;-;-;-;-;-		1	0.654936	-;-;-;-;-;1;-;-;-;-;-;-		1	4.06609	2	2	365048				0				0	0
F1S6V4	Uncharacterized protein (Fragment) OS=Sus scrofa GN=EIF4G2 PE=4 SV=2 - [F1S6V4_PIG]							0				0	0	3	3	168537				0				0	0
F1S6W5	Uncharacterized protein OS=Sus scrofa GN=ZBED5 PE=4 SV=2 - [F1S6W5_PIG]	1	1	1.05741e+07	1	-;1;-;-;-;-;-;-;-;-;-;-		1	100	-;1;-;-;-;-;-;-;-;-;-;-		1	101							0				0	0
F1S6Z3	Uncharacterized protein OS=Sus scrofa GN=ABRACL PE=4 SV=1 - [F1S6Z3_PIG]	1	13	2.65144e+06	1.14583	1;1;1;-;1;-;-;-;1;1;1;1	117.336	8	11.6363	1;1;1;-;1;-;1;-;1;1;1;1	284.818	9	12.7821	1	8	1.6499e+06	0.176176	1;1;1;-;-;-;-;-;-;-;-;1	77.123	4	0.245533	1;1;1;-;-;-;-;-;-;-;-;1	73.8382	4	0.42171
F1S710	Uncharacterized protein OS=Sus scrofa GN=CACYBP PE=4 SV=1 - [F1S710_PIG]	1	3	5.82952e+06	2.29658	-;-;-;-;-;-;1;-;-;-;1;-	135.152	2	1.56695	-;-;-;-;-;-;1;-;-;-;1;-	106.347	2	3.86353	4	10	1.40999e+06	21.5995	1;-;1;-;-;-;-;1;1;-;1;-	202.98	5	21.0721	1;-;1;-;-;-;-;1;1;-;1;-	209.421	5	42.6716
F1S715	Uncharacterized protein (Fragment) OS=Sus scrofa GN=FUCA2 PE=4 SV=1 - [F1S715_PIG]	5	13	2.03744e+06	1.47922	-;1;1;2;1;1;-;-;-;-;-;-	144.95	6	0.01	-;1;1;2;1;1;-;-;-;-;-;-	0	6	1.48922	3	7	805788	0.351261	-;-;-;-;1;-;-;-;-;-;-;-		1	0.01	-;-;-;-;1;-;-;-;-;-;-;-		1	0.361261
F1S731	Uncharacterized protein OS=Sus scrofa GN=STX11 PE=3 SV=1 - [F1S731_PIG]							0				0	0	1	2	2.558e+06				0				0	0
F1S754	Signal recognition particle receptor subunit alpha OS=Sus scrofa GN=SRPR PE=2 SV=1 - [F1S754_PIG]	1	2	1.93606e+06	2.03398	-;-;-;1;-;-;-;-;-;-;-;-		1				0	2.03398	2	4	825704				0				0	0
F1S766	Uncharacterized protein OS=Sus scrofa GN=MAGOH PE=4 SV=2 - [F1S766_PIG]							0				0	0	2	3	1.00153e+07				0				0	0
F1S772	Uncharacterized protein OS=Sus scrofa PE=4 SV=1 - [F1S772_PIG]							0				0	0	1	1	82287.9				0				0	0
F1S775	Uncharacterized protein OS=Sus scrofa GN=STT3A PE=4 SV=2 - [F1S775_PIG]	4	7	1.65457e+06	25.0431	1;2;1;-;-;1;-;-;-;-;-;-	199.542	5	25.0347	1;2;1;-;-;1;-;-;-;-;-;-	199.63	5	50.0778	3	5	716657				0				0	0
F1S786	5'-AMP-activated protein kinase catalytic subunit alpha-2 (Fragment) OS=Sus scrofa GN=PRKAA2 PE=4 SV=2 - [F1S786_PIG]	1	1	2.21475e+06	0.01	-;-;-;-;-;-;-;-;-;1;-;-		1	0.01	-;-;-;-;-;-;-;-;-;1;-;-		1	0.02							0				0	0
F1S788	Uncharacterized protein (Fragment) OS=Sus scrofa GN=C8A PE=4 SV=2 - [F1S788_PIG]	1	1	0				0				0	0							0				0	0
F1S7C4	Uncharacterized protein (Fragment) OS=Sus scrofa GN=ATP13A1 PE=3 SV=1 - [F1S7C4_PIG]	1	2	2.93468e+07	0.507823	-;-;-;-;-;-;-;-;1;-;-;-		1	0.835338	-;-;-;-;-;-;-;-;1;-;-;-		1	1.34316							0				0	0
F1S7E0	Uncharacterized protein OS=Sus scrofa GN=LOC100525632 PE=4 SV=1 - [F1S7E0_PIG]	3	10	4.05327e+06	1.75082	-;-;-;1;1;2;1;-;1;-;-;-	94.6248	6	0.297905	-;-;-;-;1;2;1;-;1;-;-;-	130.765	5	2.04873	2	3	1.5815e+06				0				0	0
F1S7H6	Uncharacterized protein (Fragment) OS=Sus scrofa GN=HM13 PE=4 SV=2 - [F1S7H6_PIG]	2	3	1.68749e+06	0.01	-;-;1;-;-;-;-;-;-;-;-;-		1	0.127997	-;1;1;-;-;-;-;-;-;-;-;-	130.373	2	0.137997	2	4	1.27719e+06				0				0	0
F1S7J6	Uncharacterized protein OS=Sus scrofa GN=SAFB PE=4 SV=2 - [F1S7J6_PIG]	7	25	4.51536e+06	0.0313963	1;-;1;-;-;-;-;2;3;-;-;-	136.298	7	0.197048	1;-;2;-;-;-;1;2;3;-;-;-	126.218	9	0.228444	7	22	1.38067e+07	13.0147	-;-;-;-;-;1;-;-;-;-;-;1	58.5278	2	0.0181723	-;-;-;-;-;1;-;-;-;-;-;1	63.5987	2	13.0329
F1S7K1	Uncharacterized protein (Fragment) OS=Sus scrofa GN=UHRF1 PE=4 SV=2 - [F1S7K1_PIG]	1	5	0				0				0	0							0				0	0
F1S7L6	Uncharacterized protein OS=Sus scrofa GN=UBXN6 PE=4 SV=1 - [F1S7L6_PIG]							0				0	0	1	1	3.68113e+06				0				0	0
F1S7L8	Uncharacterized protein OS=Sus scrofa GN=SH3GL1 PE=4 SV=1 - [F1S7L8_PIG]	1	1	763129	0.01	-;-;1;-;-;-;-;-;-;-;-;-		1	0.01	-;-;1;-;-;-;-;-;-;-;-;-		1	0.02	1	1	871629	100	-;-;-;1;-;-;-;-;-;-;-;-		1	100	-;-;-;1;-;-;-;-;-;-;-;-		1	200
F1S7N9	Uncharacterized protein OS=Sus scrofa GN=EBI3 PE=4 SV=1 - [F1S7N9_PIG]							0				0	0	1	4	2.89519e+06				0				0	0
F1S7S8	Uncharacterized protein OS=Sus scrofa GN=METTL13 PE=4 SV=1 - [F1S7S8_PIG]	1	1	4.45953e+06	1	-;1;-;-;-;-;-;-;-;-;-;-		1	100	-;1;-;-;-;-;-;-;-;-;-;-		1	101							0				0	0
F1S7T1	Uncharacterized protein OS=Sus scrofa GN=PRRC2C PE=4 SV=2 - [F1S7T1_PIG]	2	2	1.81338e+06	0.01	1;-;-;-;-;-;-;-;-;-;-;-		1				0	0.01							0				0	0
F1S7V3	Uncharacterized protein (Fragment) OS=Sus scrofa GN=LOC100521647 PE=4 SV=2 - [F1S7V3_PIG]							0				0	0	1	1	0				0				0	0
F1S7W0	Uncharacterized protein (Fragment) OS=Sus scrofa GN=AKAP12 PE=4 SV=2 - [F1S7W0_PIG]	1	1	2.768e+06				0				0	0							0				0	0
F1S7Y0	Uncharacterized protein (Fragment) OS=Sus scrofa GN=HTRA3 PE=4 SV=2 - [F1S7Y0_PIG]	4	18	3.62311e+06	0.893458	3;1;-;-;-;-;1;1;2;1;1;1	117.242	11	1.00156	3;1;1;-;-;-;1;1;2;1;1;1	53.0327	12	1.89502							0				0	0
F1S814	Uncharacterized protein OS=Sus scrofa GN=PGM1 PE=3 SV=2 - [F1S814_PIG]	6	20	2.06854e+06	1.92895	-;-;1;3;4;3;-;-;-;-;-;-	69.4171	11	0.0861632	-;-;1;3;3;3;-;-;-;-;-;-	160.391	10	2.01511	6	12	1.33781e+06				0				0	0
F1S827	Uncharacterized protein OS=Sus scrofa GN=SERBP1 PE=4 SV=2 - [F1S827_PIG]	10	164	7.07548e+06	0.993329	7;5;5;4;3;3;5;6;4;6;6;6	44.6909	60	1.32927	7;5;5;3;3;2;6;5;4;7;6;6	49.6776	59	2.3226	13	155	3.79579e+06	7.79022	5;7;4;5;3;7;6;5;5;7;6;8	113.624	68	1.08646	5;7;4;3;1;4;6;5;5;6;6;7	86.3295	59	8.87668
F1S842	Uncharacterized protein OS=Sus scrofa GN=LOC100157027 PE=4 SV=2 - [F1S842_PIG]							0				0	0	1	1	319127	1	-;-;-;-;-;-;-;1;-;-;-;-		1	100	-;-;-;-;-;-;-;1;-;-;-;-		1	101
F1S848	Uncharacterized protein OS=Sus scrofa GN=NT5C2 PE=4 SV=2 - [F1S848_PIG]	6	13	4.96775e+06	4.40534	-;-;1;2;2;4;-;-;-;-;-;-	72.1875	9	0.160205	-;-;1;1;2;3;-;-;-;-;-;-	186.603	7	4.56554	4	8	928076				0				0	0
F1S849	Uncharacterized protein OS=Sus scrofa GN=CNNM2 PE=4 SV=2 - [F1S849_PIG]							0				0	0	1	1	0				0				0	0
F1S862	Uncharacterized protein OS=Sus scrofa GN=LOC100517736 PE=4 SV=1 - [F1S862_PIG]	3	8	2.72445e+06	0.477385	-;-;-;-;-;1;-;-;-;-;2;1	85.124	4	0.959037	1;-;-;-;-;1;-;-;-;-;2;1	25.3006	5	1.43642	3	8	3.34559e+06	100	-;-;-;-;-;-;-;-;-;-;-;1		1	100	-;-;-;-;-;-;-;-;-;-;-;1		1	200
F1S880	Uncharacterized protein OS=Sus scrofa GN=NSFL1C PE=4 SV=1 - [F1S880_PIG]	10	60	4.85143e+06	0.732863	1;2;5;1;1;2;3;3;2;4;4;2	105.707	30	0.827581	3;3;6;1;1;2;5;4;4;4;4;2	71.5007	39	1.56044	10	58	1.99683e+06	17.1825	5;1;2;-;1;-;3;3;2;2;2;3	183.029	24	11.0407	6;2;2;-;1;-;2;3;3;2;2;3	283.244	26	28.2232
F1S891	Small nuclear ribonucleoprotein-associated protein OS=Sus scrofa GN=SNRPN PE=3 SV=2 - [F1S891_PIG]	3	10	2.29245e+06	1.51833	1;-;-;1;1;1;-;-;-;-;1;1	51.9974	6	0.659008	1;-;-;1;1;1;-;-;-;-;1;1	72.2685	6	2.17734	2	4	2.17375e+06				0				0	0
F1S895	Uncharacterized protein OS=Sus scrofa GN=LOC100624528 PE=4 SV=2 - [F1S895_PIG]	4	5	2.39866e+06	3.10771	-;-;-;-;1;1;-;-;-;-;-;-	8.5855	2	0.01	-;-;-;-;-;1;-;-;-;-;-;-		1	3.11771							0				0	0
F1S897	Isocitrate dehydrogenase [NAD] subunit beta, mitochondrial OS=Sus scrofa GN=IDH3B PE=3 SV=2 - [F1S897_PIG]	5	11	4.12426e+06	0.118416	-;-;1;-;-;-;-;-;2;-;-;-	97.8345	3	0.150517	-;-;1;-;-;-;-;-;2;-;-;-	64.2972	3	0.268932	1	1	1.47228e+06				0				0	0
F1S8A5	Uncharacterized protein OS=Sus scrofa GN=MRPS26 PE=4 SV=1 - [F1S8A5_PIG]	1	3	521450	2.24782	-;-;-;-;-;-;-;-;-;-;-;1		1	1.4236	-;-;-;-;-;-;-;-;-;-;-;1		1	3.67142	3	12	490691	100	-;-;-;-;1;-;-;-;-;-;-;1	0	2	57.2197	-;1;-;-;1;-;-;-;-;-;-;1	89.5796	3	157.22
F1S8E9	Uncharacterized protein OS=Sus scrofa GN=NCLN PE=4 SV=1 - [F1S8E9_PIG]	1	1	1.95818e+06	0.01	-;-;1;-;-;-;-;-;-;-;-;-		1	0.01	-;-;1;-;-;-;-;-;-;-;-;-		1	0.02	2	3	953334				0				0	0
F1S8G6	Uncharacterized protein OS=Sus scrofa GN=SGTA PE=4 SV=1 - [F1S8G6_PIG]	1	2	1.73553e+06				0				0	0	1	3	522925				0				0	0
F1S8H0	Uncharacterized protein OS=Sus scrofa GN=LSM7 PE=4 SV=2 - [F1S8H0_PIG]							0				0	0	1	1	1.68634e+06				0				0	0
F1S8H5	Uncharacterized protein OS=Sus scrofa GN=APEX1 PE=4 SV=1 - [F1S8H5_PIG]	4	15	2.62025e+06	2.05091	1;1;1;2;1;1;-;-;-;-;-;-	111.165	7	0.0204043	2;1;1;2;1;1;-;-;-;-;-;-	101.161	8	2.07131	2	4	1.09962e+06				0				0	0
F1S8H8	Purine nucleoside phosphorylase (Fragment) OS=Sus scrofa GN=PNP PE=3 SV=2 - [F1S8H8_PIG]	14	155	1.74648e+07	1.37829	6;8;7;8;9;10;5;4;7;7;6;8	99.4265	85	0.66263	6;10;11;6;9;10;6;4;7;7;6;8	94.5999	90	2.04092	14	63	4.33352e+06	21.6251	2;3;2;1;2;1;2;2;3;3;4;1	141.877	26	3.30543	2;3;1;1;2;1;2;2;2;3;4;1	217.415	24	24.9306
F1S8I4	Uncharacterized protein OS=Sus scrofa GN=MOB3A PE=4 SV=2 - [F1S8I4_PIG]							0				0	0	1	1	2.77956e+06				0				0	0
F1S8J6	Uncharacterized protein OS=Sus scrofa GN=RAB2B PE=4 SV=1 - [F1S8J6_PIG]	4	10	1.75686e+07	2.33198	2;-;-;1;1;4;-;-;-;-;-;-	69.8935	8	1.03268	3;-;-;1;1;4;-;-;-;-;-;-	44.0887	9	3.36466	4	11	1.99963e+06	34.4451	-;-;-;-;-;-;1;1;1;-;-;-	164.827	3	11.8475	-;-;-;-;-;-;1;1;1;-;-;-	165.521	3	46.2926
F1S8K5	Uncharacterized protein OS=Sus scrofa GN=SUPT16H PE=4 SV=1 - [F1S8K5_PIG]							0				0	0	1	1	926513				0				0	0
F1S8L9	Uncharacterized protein OS=Sus scrofa GN=HNRNPU PE=4 SV=2 - [F1S8L9_PIG]	15	125	2.31964e+07	1.00773	6;10;7;5;6;5;5;8;3;3;3;2	102.426	63	1.72565	5;11;7;5;6;5;3;6;3;3;3;3	220.443	60	2.73338	10	61	4.82208e+06	24.369	1;1;2;4;1;3;4;3;2;1;-;2	161.906	24	30.8316	1;1;2;3;1;3;4;3;2;-;-;2	154.816	22	55.2005
F1S8M3	Adenylosuccinate synthetase (Fragment) OS=Sus scrofa GN=ADSS PE=3 SV=2 - [F1S8M3_PIG]	2	10	848054	0.615908	1;1;1;-;1;1;-;1;1;-;-;-	168.082	7	0.064298	1;1;1;-;-;1;-;1;1;-;-;-	206.853	6	0.680206	3	6	547205	32.0827	-;-;-;-;-;1;-;-;-;-;-;-		1	0.110742	-;-;-;-;-;1;-;-;-;-;-;-		1	32.1934
F1S8M8	Uncharacterized protein (Fragment) OS=Sus scrofa GN=DOK7 PE=4 SV=2 - [F1S8M8_PIG]	1	1	1.62336e+06				0				0	0							0				0	0
F1S8M9	Uncharacterized protein OS=Sus scrofa GN=LRPAP1 PE=4 SV=2 - [F1S8M9_PIG]	6	29	3.78409e+06	1.03783	1;3;2;1;-;1;1;2;2;2;3;1	65.3585	19	1.30974	1;2;3;1;-;1;1;2;2;2;3;1	60.8053	19	2.34757	9	59	3.6974e+06	9.51128	4;4;3;3;2;2;4;4;3;3;6;4	155.488	42	1.55212	4;4;3;3;2;2;4;4;3;3;6;4	133.432	42	11.0634
F1S8P5	Uncharacterized protein (Fragment) OS=Sus scrofa GN=LOC100739027 PE=4 SV=2 - [F1S8P5_PIG]	1	1	5000899				0				0	0	1	1	1.79288e+06	100	-;-;-;1;-;-;-;-;-;-;-;-		1	100	-;-;-;1;-;-;-;-;-;-;-;-		1	200
F1S8R2	Pyrroline-5-carboxylate reductase OS=Sus scrofa GN=LOC100524702 PE=3 SV=1 - [F1S8R2_PIG]							0				0	0	1	2	971163				0				0	0
F1S8R5	Uncharacterized protein OS=Sus scrofa GN=SRP9 PE=4 SV=1 - [F1S8R5_PIG]							0				0	0	1	2	1.73693e+06				0				0	0
F1S8X7	Uncharacterized protein OS=Sus scrofa GN=PI4K2A PE=4 SV=1 - [F1S8X7_PIG]							0				0	0	1	4	463330				0				0	0
F1S8Y5	Uncharacterized protein OS=Sus scrofa GN=LOC100524527 PE=3 SV=2 - [F1S8Y5_PIG]	15	343	8.59943e+07	1.26033	10;12;11;12;9;14;10;10;10;11;10;10	99.3997	129	0.809484	11;13;11;11;8;12;11;11;11;11;10;10	68.9438	130	2.06982	12	235	2.09284e+07	5.61324	9;9;10;6;6;5;8;7;10;9;9;9	105.939	97	0.758933	9;9;10;3;4;4;8;7;10;8;9;8	67.9464	89	6.37218
F1S8Z3	Uncharacterized protein OS=Sus scrofa GN=VWA5A PE=4 SV=1 - [F1S8Z3_PIG]	1	1	0				0				0	0	2	2	268884				0				0	0
F1S924	Uncharacterized protein OS=Sus scrofa GN=CCDC124 PE=4 SV=1 - [F1S924_PIG]	1	1	641375				0				0	0	1	3	1.08213e+06				0				0	0
F1S935	Uncharacterized protein OS=Sus scrofa GN=RPL18A PE=4 SV=2 - [F1S935_PIG]	4	57	1.5577e+07	1.89855	2;1;-;1;1;2;2;1;1;2;2;1	90.6102	16	0.612069	1;1;1;1;1;2;2;1;1;2;2;1	94.7914	16	2.51062	5	25	6.22505e+06	21.1623	1;1;1;2;-;2;-;-;1;1;-;-	170.408	9	8.36005	1;1;1;2;-;2;-;-;1;1;-;-	238.785	9	29.5223
F1S940	Uncharacterized protein OS=Sus scrofa GN=GLT25D1 PE=4 SV=1 - [F1S940_PIG]	2	6	1.19712e+06	2.70465	-;-;-;-;-;1;-;-;1;-;-;-	140.898	2	0.0135729	-;-;-;-;-;1;-;-;1;-;-;-	37.2273	2	2.71822	2	5	260338				0				0	0
F1S956	Uncharacterized protein (Fragment) OS=Sus scrofa GN=PGLS PE=4 SV=2 - [F1S956_PIG]	4	14	6.32348e+06	10.5133	1;-;-;2;-;1;-;1;1;-;-;1	222.267	7	3.48875	1;-;-;2;-;1;1;1;2;-;-;1	239.933	9	14.0021	3	9	814044	1.47256	-;-;1;-;-;1;-;1;-;-;-;-	70.7235	3	1.18424	-;-;1;-;-;1;-;1;-;-;-;-	137.621	3	2.6568
F1S982	Coatomer subunit beta OS=Sus scrofa GN=COPB1 PE=4 SV=2 - [F1S982_PIG]	3	7	3.27889e+06	1.42958	-;1;-;2;1;2;-;-;-;-;-;-	69.2426	6	0.01	-;1;-;1;-;1;-;-;-;-;-;-	0	3	1.43958							0				0	0
F1S994	Uncharacterized protein OS=Sus scrofa GN=C11orf58 PE=4 SV=1 - [F1S994_PIG]	2	16	3.47944e+06	0.52056	1;2;1;-;-;-;1;2;2;-;1;-	253.082	10	0.31718	1;2;1;-;-;-;2;2;2;-;1;-	206.51	11	0.837739	1	3	2.58272e+06				0				0	0
F1S9A4	Uncharacterized protein OS=Sus scrofa GN=NUCB2 PE=4 SV=1 - [F1S9A4_PIG]	2	3	1.46861e+06	1.59149	-;-;-;-;-;1;1;-;-;-;-;-	46.7755	2	0.694636	-;-;-;-;-;1;1;-;-;-;-;-	115.276	2	2.28613	2	2	1.07618e+06	1	-;-;-;-;-;-;-;1;-;-;-;-		1	100	-;-;-;-;-;-;-;1;-;-;-;-		1	101
F1S9B7	Uncharacterized protein OS=Sus scrofa GN=MRPL52 PE=4 SV=1 - [F1S9B7_PIG]							0				0	0	1	1	479452				0				0	0
F1S9C5	Uncharacterized protein OS=Sus scrofa GN=TSG101 PE=4 SV=2 - [F1S9C5_PIG]							0				0	0	1	1	218752				0				0	0
F1S9C6	Matrix metalloproteinase-14 OS=Sus scrofa GN=MMP14 PE=4 SV=2 - [F1S9C6_PIG]	1	1	1.15955e+07				0				0	0	3	5	758106	5.77919	-;-;-;1;-;-;-;-;-;-;-;-		1	0.01	-;-;-;1;-;-;-;-;-;-;-;-		1	5.78919
F1S9C9	Proteasome subunit beta type OS=Sus scrofa GN=LOC100155139 PE=3 SV=1 - [F1S9C9_PIG]	1	1	719223	0.795856	-;-;-;-;-;-;-;-;-;-;-;1		1	0.828206	-;-;-;-;-;-;-;-;-;-;-;1		1	1.62406	3	9	744082	2.94557	-;-;-;-;-;-;1;-;-;-;-;-		1	0.0479701	-;-;-;-;-;-;1;-;-;-;-;-		1	2.99354
F1S9D1	Uncharacterized protein (Fragment) OS=Sus scrofa GN=ACIN1 PE=4 SV=1 - [F1S9D1_PIG]	4	12	301749	1.83046	1;-;-;1;-;1;-;1;-;-;1;-	111.205	5	0.425349	1;-;1;1;-;1;1;1;-;-;1;-	98.5408	7	2.2558	2	2	436081				0				0	0
F1S9F3	Uncharacterized protein OS=Sus scrofa GN=LETM1 PE=4 SV=2 - [F1S9F3_PIG]	4	12	1.44112e+06	0.01	-;1;1;-;-;-;-;-;1;-;-;-	0	3	0.168074	-;1;1;-;-;-;1;1;1;-;-;-	128.787	5	0.178074	5	6	733651	3.20065	-;-;-;-;1;-;-;-;-;-;-;-		1				0	3.20065
F1S9H9	Uncharacterized protein (Fragment) OS=Sus scrofa PE=4 SV=2 - [F1S9H9_PIG]	1	15	3.21298e+06	100	-;-;-;-;-;-;-;-;-;1;-;-		1	50.3878	1;-;-;-;-;-;-;-;-;1;-;-	139.245	2	150.388	1	15	1.94366e+06	0.888832	-;1;-;-;-;-;-;-;-;-;-;-		1	1.34022	-;1;-;-;-;-;-;-;-;-;-;-		1	2.22906
F1S9I4	Uncharacterized protein OS=Sus scrofa GN=DUSP10 PE=4 SV=2 - [F1S9I4_PIG]							0				0	0	1	3	2.68057e+06	22.1011	-;-;-;-;-;-;-;-;-;1;-;-		1				0	22.1011
F1S9K1	Uncharacterized protein OS=Sus scrofa GN=LOC100739845 PE=3 SV=2 - [F1S9K1_PIG]	1	1	0				0				0	0							0				0	0
F1S9K2	Uncharacterized protein OS=Sus scrofa GN=ALLC PE=4 SV=1 - [F1S9K2_PIG]	1	4	0				0				0	0							0				0	0
F1S9K3	Uncharacterized protein OS=Sus scrofa GN=BPNT1 PE=4 SV=1 - [F1S9K3_PIG]	1	1	3224838				0				0	0							0				0	0
F1S9K5	Uncharacterized protein OS=Sus scrofa GN=EPRS PE=3 SV=1 - [F1S9K5_PIG]	9	13	1.25732e+06	0.338815	2;1;-;-;-;1;-;-;-;-;-;-	168.093	4	0.193777	2;1;-;-;-;1;-;-;-;-;-;-	164.267	4	0.532592	4	7	909961				0				0	0
F1S9K9	Uncharacterized protein OS=Sus scrofa GN=LYPLAL1 PE=4 SV=1 - [F1S9K9_PIG]							0				0	0	1	1	732835				0				0	0
F1S9L2	Uncharacterized protein OS=Sus scrofa GN=IRG6 PE=4 SV=1 - [F1S9L2_PIG]							0				0	0	1	1	942459	1.87702	-;-;-;-;-;1;-;-;-;-;-;-		1	0.01	-;-;-;-;-;1;-;-;-;-;-;-		1	1.88702
F1S9Q3	Uncharacterized protein OS=Sus scrofa PE=3 SV=2 - [F1S9Q3_PIG]	22	866	1.33209e+08	0.866916	19;15;17;16;17;14;14;14;18;18;18;16	89.1845	196	0.841181	21;17;18;15;17;15;15;14;18;18;18;16	54.2849	202	1.7081	19	600	6.26906e+07	8.16626	12;12;15;14;12;12;11;11;11;13;13;12	99.0025	148	0.648554	12;13;15;10;8;9;11;11;10;13;13;12	67.8641	137	8.81481
F1S9R6	Uncharacterized protein OS=Sus scrofa GN=SORL1 PE=4 SV=2 - [F1S9R6_PIG]	1	1	0				0				0	0							0				0	0
F1S9S5	Uncharacterized protein OS=Sus scrofa GN=FUBP1 PE=4 SV=2 - [F1S9S5_PIG]	8	40	1.93591e+06	0.991253	-;2;3;-;1;-;2;1;1;4;4;3	57.4341	21	13.4777	1;2;4;-;1;-;2;1;1;4;4;3	231.561	23	14.469	9	50	1.51019e+06	17.6899	4;2;1;-;1;-;1;2;1;1;1;1	180.768	15	6.85323	4;2;1;-;1;-;1;2;1;-;1;-	218.429	13	24.5431
F1S9T0	Uncharacterized protein (Fragment) OS=Sus scrofa GN=DNAJB4 PE=4 SV=1 - [F1S9T0_PIG]							0				0	0	4	12	1.17604e+06				0				0	0
F1S9T2	Uncharacterized protein OS=Sus scrofa GN=IFI44 PE=4 SV=1 - [F1S9T2_PIG]							0				0	0	1	2	149843	87.7581	-;-;-;-;1;-;-;-;-;-;-;-		1	16.1903	-;-;-;-;1;-;-;-;-;-;-;-		1	103.948
F1S9U5	Uncharacterized protein OS=Sus scrofa GN=CPAMD8 PE=4 SV=1 - [F1S9U5_PIG]							0				0	0	1	1	0				0				0	0
F1S9W3	Uncharacterized protein OS=Sus scrofa GN=CHERP PE=4 SV=1 - [F1S9W3_PIG]	1	1	78613.5				0				0	0							0				0	0
F1S9W6	Uncharacterized protein (Fragment) OS=Sus scrofa GN=EPS15L1 PE=4 SV=2 - [F1S9W6_PIG]	1	1	236937	0.01	-;-;1;-;-;-;-;-;-;-;-;-		1	0.01	-;-;1;-;-;-;-;-;-;-;-;-		1	0.02							0				0	0
F1S9W8	Uncharacterized protein OS=Sus scrofa GN=LOC100523621 PE=4 SV=2 - [F1S9W8_PIG]							0				0	0	2	7	859008				0				0	0
F1S9Y5	Uncharacterized protein (Fragment) OS=Sus scrofa GN=PPP2R5C PE=4 SV=2 - [F1S9Y5_PIG]	1	4	0				0				0	0							0				0	0
F1S9Y6	Uncharacterized protein (Fragment) OS=Sus scrofa GN=LOC100737027 PE=4 SV=1 - [F1S9Y6_PIG]	1	4	1.49577e+06	0.01	-;-;1;-;-;-;-;-;-;-;-;-		1	0.01	-;-;1;-;-;-;-;-;-;-;-;-		1	0.02	1	3	717893				0				0	0
F1S9Y8	Uncharacterized protein (Fragment) OS=Sus scrofa GN=DYNC1H1 PE=4 SV=2 - [F1S9Y8_PIG]	2	7	2.11309e+06	1.78826	-;1;-;1;1;1;-;-;-;-;-;-	69.0535	4	1.04033	-;1;-;1;-;1;-;-;-;-;-;-	159.617	3	2.82858	1	3	413662				0				0	0
F1SA40	Uncharacterized protein OS=Sus scrofa GN=ATP6V1D PE=4 SV=1 - [F1SA40_PIG]	6	42	4.41058e+06	0.288765	2;1;2;-;-;1;1;4;2;1;1;-	167.358	15	0.489347	3;1;3;-;-;-;1;4;2;1;1;-	96.3945	16	0.778112	4	27	1.48681e+06	20.8192	1;1;-;1;-;2;2;-;-;2;1;1	160.773	11	16.8047	1;1;-;1;-;2;2;-;-;2;1;-	219.781	10	37.6239
F1SA47	Uncharacterized protein (Fragment) OS=Sus scrofa GN=MYO1F PE=4 SV=2 - [F1SA47_PIG]	4	17	1.172e+06	1.11234	1;-;3;1;1;1;-;-;-;-;-;-	135.709	7	0.0800622	1;-;3;2;1;1;-;-;-;-;-;-	118.681	8	1.1924	8	22	2.0306e+06	58.5481	-;-;-;2;-;1;-;-;-;-;-;-	100.126	3	50.959	-;-;-;2;-;1;-;-;-;-;-;-	136.098	3	109.507
F1SA50	Uncharacterized protein (Fragment) OS=Sus scrofa GN=HNRNPM PE=4 SV=1 - [F1SA50_PIG]	18	198	1.1478e+07	0.621542	10;10;8;7;3;5;7;11;11;11;7;9	90.7335	99	0.72382	11;12;11;6;5;4;8;13;12;11;9;10	54.1319	112	1.34536	15	135	3.66158e+06	8.86314	4;7;4;3;3;2;5;4;5;4;3;5	113.877	49	8.37918	4;7;4;3;2;2;4;6;6;2;2;3	321.048	45	17.2423
F1SA62	Uncharacterized protein (Fragment) OS=Sus scrofa GN=NDUFA7 PE=4 SV=1 - [F1SA62_PIG]							0				0	0	1	1	207061				0				0	0
F1SA66	Uncharacterized protein OS=Sus scrofa GN=TIMM44 PE=4 SV=1 - [F1SA66_PIG]	3	5	2.77834e+06	1.90571	-;-;-;2;1;1;-;-;-;-;-;-	45.9149	4	0.01	-;-;-;1;1;1;-;-;-;-;-;-	0	3	1.91571	2	4	750361				0				0	0
F1SA70	Uncharacterized protein OS=Sus scrofa GN=LOC100621324 PE=3 SV=1 - [F1SA70_PIG]	1	298	1.35238e+08	0.736214	1;1;-;-;1;1;1;1;1;1;-;-	138.867	8	0.970382	1;1;-;-;1;1;1;1;1;1;-;-	64.2846	8	1.7066	1	275	5.69916e+07	2.3447	-;-;1;-;-;-;-;-;1;-;-;-	41.8947	2	1.42143	-;-;1;-;-;-;-;-;1;-;-;-	14.7464	2	3.76613
F1SA74	Uncharacterized protein (Fragment) OS=Sus scrofa GN=MTHFD1 PE=3 SV=2 - [F1SA74_PIG]	2	3	3.25557e+06	0.01	-;1;-;-;-;-;-;-;-;-;-;-		1	0.01	-;1;-;-;-;-;-;-;-;-;-;-		1	0.02							0				0	0
F1SA98	Uncharacterized protein (Fragment) OS=Sus scrofa GN=YWHAQ PE=3 SV=2 - [F1SA98_PIG]	8	164	5.48677e+07	2.7694	5;3;4;4;6;7;2;2;3;2;2;1	152.542	41	8.81152	5;6;6;3;5;5;2;2;3;2;1;1	325.991	41	11.5809	6	101	1.70802e+07	2.37455	2;2;1;-;-;1;1;-;2;2;2;2	118.714	15	0.361503	2;2;1;-;-;1;1;-;1;2;1;2	113.673	13	2.73605
F1SAA5	Ubiquitin carboxyl-terminal hydrolase isozyme L5 (Fragment) OS=Sus scrofa GN=UCHL5 PE=4 SV=2 - [F1SAA5_PIG]							0				0	0	1	1	1.38e+06				0				0	0
F1SAB0	Uncharacterized protein OS=Sus scrofa GN=CDC73 PE=4 SV=2 - [F1SAB0_PIG]							0				0	0	1	1	216427				0				0	0
F1SAB3	Uncharacterized protein (Fragment) OS=Sus scrofa GN=GGA2 PE=4 SV=2 - [F1SAB3_PIG]							0				0	0	1	1	700145				0				0	0
F1SAC1	Uncharacterized protein OS=Sus scrofa GN=ECHS1 PE=3 SV=2 - [F1SAC1_PIG]	3	82	1.24311e+07	3.4494	1;1;-;1;1;1;-;-;-;-;-;1	106.592	6	1.10025	1;1;2;1;1;1;-;-;-;-;-;1	88.6991	8	4.54965	1	28	1.42532e+06				0				0	0
F1SAD4	Uncharacterized protein (Fragment) OS=Sus scrofa GN=LOC100737634 PE=4 SV=2 - [F1SAD4_PIG]	1	1	2.7477e+06				0				0	0							0				0	0
F1SAD7	Uncharacterized protein OS=Sus scrofa GN=CUL1 PE=3 SV=2 - [F1SAD7_PIG]							0				0	0	1	1	880417				0				0	0
F1SAD9	Uncharacterized protein OS=Sus scrofa GN=PDIA4 PE=3 SV=1 - [F1SAD9_PIG]	21	212	1.87114e+07	0.849329	8;6;8;9;6;10;11;12;13;9;6;7	94.1232	105	0.788371	9;9;9;7;6;9;11;11;14;8;6;7	67.286	106	1.6377	20	198	6.75295e+06	3.73672	6;5;7;7;5;6;6;6;7;8;7;7	105.626	77	0.431582	6;6;9;7;5;5;5;7;8;7;5;7	76.1474	77	4.16831
F1SAF0	Dihydrolipoyl dehydrogenase OS=Sus scrofa GN=DLD PE=3 SV=1 - [F1SAF0_PIG]	11	76	8.05565e+06	0.676126	8;6;4;5;1;1;1;1;4;2;1;1	108.452	35	0.549488	8;7;4;2;2;1;2;2;4;2;2;1	82.2275	37	1.22561	4	19	1.5359e+06	3.57452	-;1;-;-;1;1;-;1;1;1;-;-	95.8881	6	0.47618	1;1;-;-;1;-;-;1;1;1;-;-	122.292	6	4.0507
F1SAI4	Uncharacterized protein OS=Sus scrofa GN=LOC100520083 PE=4 SV=2 - [F1SAI4_PIG]	1	1	1.24409e+06				0				0	0							0				0	0
F1SAJ5	Uncharacterized protein OS=Sus scrofa GN=DDX6 PE=3 SV=1 - [F1SAJ5_PIG]	2	5	1.03399e+06				0				0	0							0				0	0
F1SAJ9	Uncharacterized protein (Fragment) OS=Sus scrofa GN=MAPRE2 PE=4 SV=2 - [F1SAJ9_PIG]							0				0	0	1	3	954477				0				0	0
F1SAK2	Uncharacterized protein OS=Sus scrofa GN=ASXL3 PE=4 SV=2 - [F1SAK2_PIG]							0				0	0	1	1	48604.8				0				0	0
F1SAL6	Uncharacterized protein OS=Sus scrofa GN=RNF138 PE=4 SV=1 - [F1SAL6_PIG]							0				0	0	1	2	0				0				0	0
F1SAN6	Uncharacterized protein OS=Sus scrofa GN=ILVBL PE=3 SV=2 - [F1SAN6_PIG]	2	3	2.14374e+07				0				0	0	2	2	654023				0				0	0
F1SAQ6	Uncharacterized protein (Fragment) OS=Sus scrofa GN=VRK1 PE=4 SV=1 - [F1SAQ6_PIG]							0				0	0	1	1	139193				0				0	0
F1SAR5	Uncharacterized protein OS=Sus scrofa GN=GLRX5 PE=4 SV=1 - [F1SAR5_PIG]							0				0	0	2	4	258858	1.42695	-;-;-;-;-;-;-;-;1;-;-;-		1	1.28703	-;-;-;-;-;-;-;-;1;-;-;-		1	2.71398
F1SAS0	Uncharacterized protein OS=Sus scrofa GN=NINL PE=4 SV=1 - [F1SAS0_PIG]	1	1	1.07342e+07				0				0	0							0				0	0
F1SAS2	Uncharacterized protein OS=Sus scrofa GN=ACSS1 PE=4 SV=2 - [F1SAS2_PIG]	8	21	5.8429e+06	0.527765	2;2;-;1;-;3;1;-;-;-;-;1	115.651	10	0.470098	2;2;1;1;-;3;1;-;-;-;-;1	117.507	11	0.997862							0				0	0
F1SAS3	Uncharacterized protein OS=Sus scrofa GN=LOC100157249 PE=4 SV=2 - [F1SAS3_PIG]	4	40	4.72701e+06	15.8259	1;1;1;1;1;-;2;-;1;1;1;1	194.796	11	12.661	1;1;1;1;1;-;2;-;1;1;1;1	244.092	11	28.4869	6	21	650878	0.806308	1;-;-;-;-;-;-;2;1;-;-;-	115.009	4	0.548346	-;-;-;-;-;-;-;2;1;-;-;-	82.9967	3	1.35465
F1SAT6	Uncharacterized protein OS=Sus scrofa GN=NAPB PE=4 SV=2 - [F1SAT6_PIG]							0				0	0	1	2	12289.1				0				0	0
F1SAU5	Uncharacterized protein OS=Sus scrofa GN=XRN2 PE=4 SV=1 - [F1SAU5_PIG]	1	1	104233	0.017088	1;-;-;-;-;-;-;-;-;-;-;-		1				0	0.017088							0				0	0
F1SAX3	Sodium/potassium-transporting ATPase subunit alpha-1 (Fragment) OS=Sus scrofa GN=ATP1A1 PE=3 SV=2 - [F1SAX3_PIG]	6	14	1.18194e+07	0.735028	2;2;-;-;1;1;-;-;-;-;-;-	115.177	6	0.385422	2;2;1;-;-;-;-;-;-;-;-;-	145.713	5	1.12045	7	10	2.46587e+06	4.59296	-;-;-;-;2;-;-;-;-;-;-;-		2	0.0119122	-;-;-;-;2;-;-;-;-;-;-;-		2	4.60487
F1SAX5	Uncharacterized protein (Fragment) OS=Sus scrofa GN=CD58 PE=4 SV=3 - [F1SAX5_PIG]	1	10	379413	0.875421	-;-;1;-;-;-;1;1;2;-;-;1	94.1554	6	29.4644	1;1;1;-;-;-;1;1;2;-;-;1	163.542	8	30.3399	1	4	155567	0.0177702	-;1;-;-;-;-;-;-;1;-;-;-	33.8815	2	0.0177702	-;1;-;-;-;-;-;-;1;-;-;-	33.8815	2	0.0355404
F1SAX8	Uncharacterized protein OS=Sus scrofa GN=IGSF3 PE=4 SV=2 - [F1SAX8_PIG]							0				0	0	1	2	1.49376e+06				0				0	0
F1SB09	Uncharacterized protein OS=Sus scrofa GN=LOC100739197 PE=4 SV=1 - [F1SB09_PIG]	5	21	5.97421e+06	4.12121	1;2;1;1;1;2;-;1;-;-;-;-	185.449	9	1.20229	1;2;1;1;1;2;-;1;-;-;-;-	224.331	9	5.32351	2	4	1.64502e+06				0				0	0
F1SB10	Uncharacterized protein (Fragment) OS=Sus scrofa PE=4 SV=2 - [F1SB10_PIG]	1	1	59881.4				0				0	0							0				0	0
F1SB16	Uncharacterized protein OS=Sus scrofa GN=COPS3 PE=4 SV=1 - [F1SB16_PIG]							0				0	0	1	1	546136				0				0	0
F1SB33	Uncharacterized protein OS=Sus scrofa GN=LOC100518030 PE=4 SV=1 - [F1SB33_PIG]	3	3	2.99822e+06	1.91281	-;-;1;1;-;-;-;-;-;-;-;-	140.682	2	0.621867	-;-;1;1;-;-;-;-;-;-;-;-	139.147	2	2.53468	1	2	2.96e+06				0				0	0
F1SB37	Uncharacterized protein OS=Sus scrofa GN=RINT1 PE=4 SV=1 - [F1SB37_PIG]	1	1	4.47682e+06				0				0	0							0				0	0
F1SB38	Uncharacterized protein OS=Sus scrofa GN=PUS7 PE=4 SV=2 - [F1SB38_PIG]	1	2	609878				0				0	0							0				0	0
F1SB42	Uncharacterized protein (Fragment) OS=Sus scrofa GN=EZR PE=4 SV=1 - [F1SB42_PIG]	1	81	6.74909e+07	0.01	-;-;-;-;-;-;1;-;1;-;-;-	0	2	0.01	-;-;-;-;-;-;1;-;1;-;-;-	0	2	0.02	5	114	2.80323e+07	4.38177	2;2;1;1;1;-;1;1;1;-;-;1	131.342	11	0.535531	1;2;1;1;1;-;1;1;1;-;-;-	68.889	9	4.9173
F1SB44	Uncharacterized protein OS=Sus scrofa GN=DYNLT1 PE=4 SV=1 - [F1SB44_PIG]	1	1	1.79719e+06				0				0	0							0				0	0
F1SB53	Uncharacterized protein (Fragment) OS=Sus scrofa GN=PSMC2 PE=3 SV=1 - [F1SB53_PIG]	10	45	4.05642e+06	2.83637	1;1;3;1;3;1;1;4;1;-;1;2	215.897	19	1.65496	2;2;4;-;1;-;2;5;3;-;1;2	261.062	22	4.49133	10	46	1.32646e+06	6.65796	-;1;3;1;1;-;2;1;1;-;1;1	118.458	12	4.00036	-;1;3;1;1;-;2;1;1;-;1;1	140.627	12	10.6583
F1SB57	Uncharacterized protein OS=Sus scrofa GN=LOC100737606 PE=4 SV=1 - [F1SB57_PIG]	2	4	2.13127e+06	2.99387	-;-;-;-;1;1;-;-;-;-;-;-	1.66857	2	0.01	-;-;-;-;-;1;-;-;-;-;-;-		1	3.00387	2	4	856977				0				0	0
F1SB60	Superoxide dismutase [Mn], mitochondrial OS=Sus scrofa GN=SOD2 PE=4 SV=1 - [F1SB60_PIG]	10	237	9.69816e+07	3.12815	7;7;6;10;7;8;9;8;9;8;8;7	97.3703	94	1.17056	7;7;7;10;7;8;9;8;9;8;8;7	64.1242	95	4.29871	2	239	9.24088e+07	33.3484	3;4;3;2;-;3;3;4;3;2;2;3	110.73	32	6.28691	3;4;3;2;-;3;3;4;3;2;2;3	272.179	32	39.6353
F1SB62	Uncharacterized protein (Fragment) OS=Sus scrofa GN=ACAT2 PE=3 SV=1 - [F1SB62_PIG]	5	7	5.23851e+06	34.5018	-;-;-;1;1;1;-;-;-;-;-;-	164.406	3	33.6837	-;-;-;1;1;1;-;-;-;-;-;-	170.503	3	68.1855	4	5	1.66585e+06				0				0	0
F1SB63	T-complex protein 1 subunit alpha OS=Sus scrofa GN=TCP1 PE=3 SV=1 - [F1SB63_PIG]	13	37	3.70521e+06	4.32405	3;3;3;1;1;1;1;1;1;-;1;1	264.216	17	1.19752	5;4;4;1;1;1;1;1;1;-;1;1	292.965	21	5.52157	8	15	1.2535e+06	37.7764	-;-;-;-;1;2;-;-;-;-;-;-	61.889	3	1.24874	-;-;-;-;1;2;-;-;-;-;-;-	138.18	3	39.0252
F1SB67	Uncharacterized protein OS=Sus scrofa GN=IGF2R PE=4 SV=1 - [F1SB67_PIG]							0				0	0	5	8	886651				0				0	0
F1SBA5	Proteasome subunit alpha type OS=Sus scrofa GN=PSMA8 PE=3 SV=1 - [F1SBA5_PIG]	1	56	1.50878e+07	4.9753	-;-;1;1;-;-;-;-;-;1;1;-	72.2132	4	2.37511	-;-;1;-;-;-;-;-;-;1;1;-	77.2569	3	7.35041	1	39	4.61788e+06	100	-;-;-;-;-;1;-;-;-;-;-;-		1	100	-;-;-;-;-;1;-;-;-;-;-;-		1	200
F1SBB4	Uncharacterized protein (Fragment) OS=Sus scrofa GN=ANKRD29 PE=4 SV=1 - [F1SBB4_PIG]	1	1	0				0				0	0							0				0	0
F1SBB5	Niemann-Pick C1 protein OS=Sus scrofa GN=NPC1 PE=4 SV=2 - [F1SBB5_PIG]							0				0	0	4	5	872949	25.6135	-;-;-;1;-;-;-;-;-;-;-;-		1	0.448026	-;-;-;1;-;-;-;-;-;-;-;-		1	26.0615
F1SBB7	Uncharacterized protein (Fragment) OS=Sus scrofa GN=CABLES1 PE=3 SV=2 - [F1SBB7_PIG]	1	2	0				0				0	0							0				0	0
F1SBC2	Uncharacterized protein OS=Sus scrofa GN=ESCO1 PE=4 SV=1 - [F1SBC2_PIG]							0				0	0	1	1	731096				0				0	0
F1SBF8	Uncharacterized protein OS=Sus scrofa GN=PIK3AP1 PE=4 SV=2 - [F1SBF8_PIG]							0				0	0	2	4	1.73593e+06				0				0	0
F1SBH1	D-tyrosyl-tRNA(Tyr) deacylase OS=Sus scrofa GN=DTD1 PE=3 SV=2 - [F1SBH1_PIG]	1	1	131846				0				0	0							0				0	0
F1SBH2	Uncharacterized protein OS=Sus scrofa GN=SEC23B PE=4 SV=1 - [F1SBH2_PIG]	1	8	2.4471e+06	0.954971	-;-;-;-;-;1;-;-;-;-;-;-		1	0.01	-;-;-;-;-;1;-;-;-;-;-;-		1	0.964971	2	5	649765				0				0	0
F1SBH4	Uncharacterized protein OS=Sus scrofa GN=POLR3F PE=4 SV=1 - [F1SBH4_PIG]	1	1	766291				0				0	0							0				0	0
F1SBI1	Uncharacterized protein (Fragment) OS=Sus scrofa GN=SNX5 PE=4 SV=2 - [F1SBI1_PIG]							0				0	0	6	10	765709	9.50806	-;-;-;-;-;1;-;-;-;-;1;-	132.297	2	0.01	-;-;-;-;-;1;-;-;-;-;-;-		1	9.51806
F1SBM6	Uncharacterized protein OS=Sus scrofa GN=RASSF2 PE=4 SV=1 - [F1SBM6_PIG]							0				0	0	1	1	2.77034e+06				0				0	0
F1SBN7	Uncharacterized protein OS=Sus scrofa GN=ATP5F1 PE=4 SV=1 - [F1SBN7_PIG]	2	5	2.13687e+06				0				0	0							0				0	0
F1SBR8	Uncharacterized protein OS=Sus scrofa GN=LOC100624599 PE=4 SV=2 - [F1SBR8_PIG]							0				0	0	1	1	3.29233e+06				0				0	0
F1SBS1	Uncharacterized protein (Fragment) OS=Sus scrofa GN=CSDE1 PE=4 SV=2 - [F1SBS1_PIG]	1	1	828293				0				0	0	1	1	573496				0				0	0
F1SBT2	ATP-dependent Clp protease proteolytic subunit OS=Sus scrofa GN=CLPP PE=3 SV=2 - [F1SBT2_PIG]	1	1	1.82457e+06	0.01	-;-;-;-;-;-;-;-;1;-;-;-		1	0.01	-;-;-;-;-;-;-;-;1;-;-;-		1	0.02							0				0	0
F1SBT6	Uncharacterized protein OS=Sus scrofa GN=KHSRP PE=4 SV=2 - [F1SBT6_PIG]	7	16	2.3999e+06	0.390173	1;2;4;-;-;2;-;1;1;1;-;-	101.954	12	0.533081	1;2;5;-;-;2;-;1;1;1;-;-	87.6253	13	0.923254	4	13	685806	0.426315	-;1;1;-;-;-;-;-;-;-;-;-	2.5919	2	0.674123	-;1;1;-;-;-;-;-;-;-;-;-	6.45783	2	1.10044
F1SBU8	Uncharacterized protein OS=Sus scrofa GN=C19orf70 PE=4 SV=1 - [F1SBU8_PIG]	4	40	5.07611e+06	3.20117	-;2;2;1;2;3;1;1;2;1;1;1	185.573	17	0.663849	-;2;2;1;2;2;1;1;2;2;1;1	56.7792	17	3.86502							0				0	0
F1SBW4	Protein quaking (Fragment) OS=Sus scrofa GN=QKI PE=4 SV=2 - [F1SBW4_PIG]	1	2	166030				0				0	0	2	3	299076				0				0	0
F1SBW5	Uncharacterized protein (Fragment) OS=Sus scrofa GN=C6orf118 PE=4 SV=1 - [F1SBW5_PIG]							0				0	0	1	1	174788				0				0	0
F1SC07	Uncharacterized protein (Fragment) OS=Sus scrofa GN=DNAH11 PE=4 SV=2 - [F1SC07_PIG]	1	1	1.52133e+06				0				0	0	1	1	237382	1	-;-;-;-;-;-;-;-;1;-;-;-		1	100	-;-;-;-;-;-;-;-;1;-;-;-		1	101
F1SC17	Uncharacterized protein (Fragment) OS=Sus scrofa PE=4 SV=2 - [F1SC17_PIG]	1	1	1.47091e+07				0				0	0							0				0	0
F1SC20	Alpha-1B-glycoprotein OS=Sus scrofa GN=A1BG PE=4 SV=1 - [F1SC20_PIG]							0				0	0	1	1	366051				0				0	0
F1SC56	Uncharacterized protein OS=Sus scrofa GN=MMP9 PE=4 SV=2 - [F1SC56_PIG]	33	544	5.59651e+07	0.678002	19;19;18;27;25;27;16;17;13;22;24;19	85.4016	246	0.897785	20;21;23;27;25;26;18;18;17;22;24;19	42.1748	260	1.57579	27	301	1.73998e+07	9.69572	14;14;15;15;12;14;12;13;14;13;14;10	74.5266	160	0.465302	14;11;14;11;9;11;12;13;14;11;12;10	69.6282	142	10.161
F1SC67	Uncharacterized protein OS=Sus scrofa GN=PLCE1 PE=4 SV=2 - [F1SC67_PIG]	1	1	4.95218e+06				0				0	0							0				0	0
F1SC70	Uncharacterized protein OS=Sus scrofa GN=CTSA PE=4 SV=2 - [F1SC70_PIG]	6	74	1.63777e+07	1.76012	5;2;2;7;4;7;1;4;2;4;3;4	110.294	45	0.525123	5;2;2;6;4;7;3;5;2;4;3;4	122.351	47	2.28524	7	30	4.31161e+06	9.5813	3;2;1;-;-;1;1;-;-;-;-;1	168.495	9	0.590418	3;1;1;-;-;1;-;-;-;-;-;1	150.302	7	10.1717
F1SC82	Uncharacterized protein (Fragment) OS=Sus scrofa PE=4 SV=2 - [F1SC82_PIG]							0				0	0	4	4	485306				0				0	0
F1SC98	Uncharacterized protein (Fragment) OS=Sus scrofa GN=IDE PE=3 SV=2 - [F1SC98_PIG]							0				0	0	1	1	2.05393e+06				0				0	0
F1SCC6	Uncharacterized protein OS=Sus scrofa GN=LOC100153899 PE=3 SV=2 - [F1SCC6_PIG]							0				0	0	4	28	1.38591e+06	9.7844	-;2;3;-;1;-;2;2;2;-;1;1	91.3831	14	1.60374	-;1;3;-;1;-;2;2;2;-;-;1	203.629	12	11.3881
F1SCC7	Uncharacterized protein OS=Sus scrofa GN=LOC100156325 PE=3 SV=1 - [F1SCC7_PIG]							0				0	0	1	2	1.31098e+06				0				0	0
F1SCC9	Uncharacterized protein (Fragment) OS=Sus scrofa PE=4 SV=1 - [F1SCC9_PIG]							0				0	0	1	6	505952	1.87438	-;-;1;-;-;-;-;-;-;-;-;-		1				0	1.87438
F1SCD0	Uncharacterized protein OS=Sus scrofa GN=SERPINA3-3 PE=3 SV=1 - [F1SCD0_PIG]							0				0	0	2	12	1.06401e+06	3.85902	1;-;-;-;-;-;-;-;-;-;-;-		1				0	3.85902
F1SCF5	Uncharacterized protein OS=Sus scrofa GN=DNAJB1 PE=4 SV=1 - [F1SCF5_PIG]							0				0	0	2	9	1.52261e+06	1.33873	-;-;-;-;-;-;-;-;-;-;1;1	29.3424	2	0.01	-;-;-;-;-;-;-;-;-;-;1;1	0	2	1.34873
F1SCI9	Syntaxin-binding protein 2 OS=Sus scrofa GN=STXBP2 PE=4 SV=2 - [F1SCI9_PIG]	1	1	4.22751e+06				0				0	0	2	2	957686				0				0	0
F1SCM7	Uncharacterized protein (Fragment) OS=Sus scrofa GN=EMR1 PE=4 SV=2 - [F1SCM7_PIG]							0				0	0	2	5	2.86869e+06	100	-;-;-;1;-;-;-;-;-;-;-;-		1	100	-;-;-;1;-;-;-;-;-;-;-;-		1	200
F1SCN0	Uncharacterized protein (Fragment) OS=Sus scrofa GN=VAV1 PE=4 SV=1 - [F1SCN0_PIG]							0				0	0	2	7	586564				0				0	0
F1SCQ8	Uncharacterized protein OS=Sus scrofa GN=LOC100622576 PE=4 SV=1 - [F1SCQ8_PIG]	1	1	1.91805e+06				0				0	0							0				0	0
F1SCS1	Uncharacterized protein OS=Sus scrofa PE=4 SV=2 - [F1SCS1_PIG]	1	7	5.3626e+06				0				0	0	2	5	1.35098e+06	23.1216	-;-;-;-;1;-;-;-;-;-;-;-		1	0.0143993	-;-;-;-;1;-;-;-;-;-;-;-		1	23.136
F1SCT9	Uncharacterized protein OS=Sus scrofa GN=RDH14 PE=3 SV=1 - [F1SCT9_PIG]	1	1	2.74099e+06				0				0	0							0				0	0
F1SCY0	Uncharacterized protein (Fragment) OS=Sus scrofa GN=IFIT5 PE=4 SV=2 - [F1SCY0_PIG]							0				0	0	1	4	741891				0				0	0
F1SCY1	Uncharacterized protein (Fragment) OS=Sus scrofa GN=IFIT1 PE=4 SV=2 - [F1SCY1_PIG]							0				0	0	8	19	1.6903e+06	100	-;-;-;-;1;1;-;-;-;-;-;-	0	2	93.932	-;-;-;-;1;1;-;-;-;-;-;-	9.13582	2	193.932
F1SCY2	Uncharacterized protein (Fragment) OS=Sus scrofa GN=IFIT3 PE=4 SV=2 - [F1SCY2_PIG]							0				0	0	12	33	4.33551e+06				0				0	0
F1SCY3	Uncharacterized protein (Fragment) OS=Sus scrofa GN=IFIT2 PE=4 SV=1 - [F1SCY3_PIG]							0				0	0	2	2	893521				0				0	0
F1SCY7	Tumor necrosis factor receptor superfamily member 6 OS=Sus scrofa GN=FAS PE=4 SV=1 - [F1SCY7_PIG]	1	1	175617				0				0	0							0				0	0
F1SCZ4	Uncharacterized protein (Fragment) OS=Sus scrofa GN=LOC100156262 PE=4 SV=2 - [F1SCZ4_PIG]	2	12	3.15908e+06				0				0	0	3	12	2.28726e+06				0				0	0
F1SD45	cAMP-dependent protein kinase catalytic subunit alpha OS=Sus scrofa GN=PRKACA PE=4 SV=1 - [F1SD45_PIG]	1	13	1.85152e+06	2.28687	-;-;-;-;-;1;-;-;-;-;-;-		1	0.01	-;-;-;-;-;1;-;-;-;-;-;-		1	2.29687	2	4	720805				0				0	0
F1SD67	Uncharacterized protein OS=Sus scrofa GN=GOLGA5 PE=4 SV=2 - [F1SD67_PIG]							0				0	0	1	1	470792				0				0	0
F1SD69	Uncharacterized protein OS=Sus scrofa PE=4 SV=2 - [F1SD69_PIG]	3	108	3.39481e+07	18.5775	2;1;2;1;1;1;-;1;2;2;1;1	216.704	15	18.8804	2;1;2;1;1;1;-;1;2;2;1;1	212.459	15	37.4579	4	85	3.19872e+07	6.21784	1;1;1;1;1;1;1;1;1;1;1;1	99.3091	12	0.671505	1;1;1;1;-;1;1;1;1;1;1;1	49.8763	11	6.88935
F1SD70	Uncharacterized protein OS=Sus scrofa GN=LGMN PE=4 SV=2 - [F1SD70_PIG]	4	171	3.18298e+07	1.11615	1;5;3;4;3;5;4;6;4;4;3;3	106.556	45	0.811691	2;6;5;4;3;4;4;6;4;4;3;3	82.1837	48	1.92784	3	167	2.29797e+07	7.87384	4;2;3;2;4;3;3;5;3;6;5;4	92.2002	44	0.660183	4;2;3;2;4;3;4;5;3;6;5;3	53.466	44	8.53402
F1SD84	Uncharacterized protein (Fragment) OS=Sus scrofa GN=LOC100625560 PE=4 SV=1 - [F1SD84_PIG]							0				0	0	1	1	67283.1				0				0	0
F1SD96	Uncharacterized protein (Fragment) OS=Sus scrofa GN=RAD23A PE=4 SV=1 - [F1SD96_PIG]	2	11	1.5194e+06	0.0482276	-;-;-;-;-;-;-;2;1;-;-;-	112.098	3	0.104941	-;-;-;-;-;-;-;2;1;-;-;-	127.945	3	0.153168	1	10	591768	1.40543	-;1;1;-;-;-;-;-;-;-;-;-	46.4349	2	0.0204182	-;1;1;-;-;-;-;-;-;-;-;-	15.6983	2	1.42585
F1SD97	Uncharacterized protein OS=Sus scrofa GN=FARSA PE=4 SV=2 - [F1SD97_PIG]	3	12	1.53691e+06	22.8338	1;1;1;-;-;1;1;1;-;1;1;1	191.681	9	12.5879	1;1;1;-;-;1;1;1;-;1;1;1	200.33	9	35.4217	1	3	843068	100	-;-;-;-;1;-;-;-;-;-;-;-		1	100	-;-;-;-;1;-;-;-;-;-;-;-		1	200
F1SDA2	Uncharacterized protein (Fragment) OS=Sus scrofa GN=C14orf159 PE=4 SV=2 - [F1SDA2_PIG]	1	1	0				0				0	0							0				0	0
F1SDA7	Uncharacterized protein OS=Sus scrofa GN=LOC100625067 PE=4 SV=1 - [F1SDA7_PIG]	1	1	2.68519e+07	0.01	-;-;1;-;-;-;-;-;-;-;-;-		1	0.01	-;-;1;-;-;-;-;-;-;-;-;-		1	0.02							0				0	0
F1SDC7	Uncharacterized protein OS=Sus scrofa GN=ALDH3A2 PE=3 SV=2 - [F1SDC7_PIG]	2	2	854659	0.01	1;-;-;-;-;-;-;-;-;-;-;-		1	0.588027	1;-;-;-;-;-;-;-;-;-;-;-		1	0.598027	1	2	771652	23.0742	-;-;-;1;-;-;-;-;-;-;-;-		1	0.0971669	-;-;-;1;-;-;-;-;-;-;-;-		1	23.1714
F1SDE4	Uncharacterized protein OS=Sus scrofa GN=TRPV2 PE=4 SV=2 - [F1SDE4_PIG]							0				0	0	1	1	380967				0				0	0
F1SDF0	Uncharacterized protein (Fragment) OS=Sus scrofa PE=4 SV=2 - [F1SDF0_PIG]							0				0	0	1	1	439784				0				0	0
F1SDF8	Uncharacterized protein OS=Sus scrofa GN=BOLA1 PE=3 SV=1 - [F1SDF8_PIG]	1	1	2.32135e+06	0.01	-;1;-;-;-;-;-;-;-;-;-;-		1	0.01	-;1;-;-;-;-;-;-;-;-;-;-		1	0.02	1	2	717551				0				0	0
F1SDG0	Uncharacterized protein OS=Sus scrofa GN=SF3B4 PE=4 SV=1 - [F1SDG0_PIG]	1	4	7.15596e+06	0.01	-;1;-;-;-;-;-;-;1;-;-;-	0	2	0.01	-;1;-;-;-;-;-;-;1;-;-;-	0	2	0.02							0				0	0
F1SDG5	Uncharacterized protein OS=Sus scrofa GN=VPS45 PE=4 SV=2 - [F1SDG5_PIG]							0				0	0	1	2	28584.2				0				0	0
F1SDI9	Uncharacterized protein (Fragment) OS=Sus scrofa GN=DPYSL4 PE=4 SV=2 - [F1SDI9_PIG]	1	2	1.4887e+07				0				0	0	1	1	0				0				0	0
F1SDJ8	Uncharacterized protein OS=Sus scrofa GN=GLRX3 PE=4 SV=1 - [F1SDJ8_PIG]	4	9	2.00448e+06	13.1682	1;1;1;1;1;-;-;1;1;-;-;1	266.594	8	12.5586	1;1;2;1;1;-;-;1;1;-;-;1	281.336	9	25.7268	2	6	800581	0.748288	-;-;1;-;-;-;-;-;1;-;-;-	19.2731	2	0.7627	-;-;1;-;-;-;-;-;1;-;-;-	5.22566	2	1.51099
F1SDK4	Uncharacterized protein (Fragment) OS=Sus scrofa GN=PTPRE PE=4 SV=2 - [F1SDK4_PIG]	1	2	1.98596e+06	0.01	-;-;1;-;-;-;-;-;-;-;-;-		1	0.01	-;-;1;-;-;-;-;-;-;-;-;-		1	0.02							0				0	0
F1SDL2	Uncharacterized protein (Fragment) OS=Sus scrofa GN=ADCY3 PE=3 SV=1 - [F1SDL2_PIG]	1	1	572937				0				0	0							0				0	0
F1SDN2	Uncharacterized protein OS=Sus scrofa GN=HADHB PE=3 SV=2 - [F1SDN2_PIG]	14	101	5.70134e+06	0.988213	4;6;3;1;2;1;6;4;9;7;5;7	92.3043	55	0.754616	5;7;5;1;2;1;6;4;9;6;5;7	58.2661	58	1.74283	8	43	1.94799e+06	9.09854	2;3;-;1;2;1;1;2;1;3;2;2	144.541	20	0.723319	2;3;-;1;2;1;1;2;1;2;2;1	137.925	18	9.82186
F1SDN6	Uncharacterized protein (Fragment) OS=Sus scrofa GN=LOC100154421 PE=3 SV=2 - [F1SDN6_PIG]							0				0	0	1	1	295398	1	-;-;-;-;-;-;-;1;-;-;-;-		1	100	-;-;-;-;-;-;-;1;-;-;-;-		1	101
F1SDP0	Uncharacterized protein OS=Sus scrofa GN=FAM175B PE=4 SV=1 - [F1SDP0_PIG]							0				0	0	1	2	258494				0				0	0
F1SDQ0	Uncharacterized protein OS=Sus scrofa GN=C2orf18 PE=4 SV=1 - [F1SDQ0_PIG]							0				0	0	2	4	527233				0				0	0
F1SDQ7	Uncharacterized protein OS=Sus scrofa GN=MATN4 PE=4 SV=2 - [F1SDQ7_PIG]	1	1	5.05319e+06	0.419491	1;-;-;-;-;-;-;-;-;-;-;-		1	0.891742	1;-;-;-;-;-;-;-;-;-;-;-		1	1.31123							0				0	0
F1SDR7	Uncharacterized protein OS=Sus scrofa GN=YWHAB PE=3 SV=1 - [F1SDR7_PIG]	8	269	6.10534e+07	1.39423	5;7;6;6;6;7;5;7;6;3;3;4	110.928	65	0.736114	7;7;6;5;4;7;6;8;7;3;3;4	75.8108	67	2.13034	7	188	1.90557e+07	3.28445	3;5;6;4;3;3;3;5;6;5;6;4	104.265	53	0.472836	3;5;6;4;3;2;3;5;6;5;6;4	72.6338	52	3.75728
F1SDS2	Uncharacterized protein OS=Sus scrofa GN=TTPAL PE=4 SV=1 - [F1SDS2_PIG]	1	1	65522.5	1	-;-;-;-;-;-;-;-;-;-;1;-		1	25.6374	-;-;-;-;-;-;-;-;-;-;1;-		1	26.6374							0				0	0
F1SDS9	Uncharacterized protein (Fragment) OS=Sus scrofa GN=R3HDML PE=4 SV=2 - [F1SDS9_PIG]	1	2	1.02302e+07				0				0	0							0				0	0
F1SDV1	Uncharacterized protein OS=Sus scrofa GN=CHD6 PE=4 SV=2 - [F1SDV1_PIG]	1	1	1.04046e+07				0				0	0	1	3	2.2709e+06				0				0	0
F1SDV2	Uncharacterized protein OS=Sus scrofa GN=LOC100522401 PE=4 SV=2 - [F1SDV2_PIG]	1	2	1.42714e+06				0				0	0	1	3	515906	100	-;-;-;-;-;-;-;-;-;1;-;-		1	13.6752	-;-;-;-;-;-;-;-;-;1;-;-		1	113.675
F1SDV7	Uncharacterized protein (Fragment) OS=Sus scrofa GN=TOP1 PE=4 SV=1 - [F1SDV7_PIG]	1	1	674720				0				0	0	5	11	1.05138e+06				0				0	0
F1SDX6	Uncharacterized protein OS=Sus scrofa GN=LOC100154530 PE=4 SV=1 - [F1SDX6_PIG]	21	238	2.9821e+07	1.27571	12;16;4;15;18;17;6;6;5;10;10;11	102.087	130	0.894883	15;15;11;12;15;16;6;6;6;9;10;11	93.4697	132	2.1706	20	67	4.31943e+06	40.697	1;1;1;1;-;1;2;2;1;1;-;2	112.962	11	24.3297	1;1;1;1;-;1;1;1;1;1;-;2	152.37	11	65.0268
F1SDX9	Peroxiredoxin-2 OS=Sus scrofa GN=PRDX2 PE=4 SV=2 - [F1SDX9_PIG]	10	123	5.39933e+07	0.993569	3;4;4;5;3;7;6;4;4;6;5;4	84.391	55	0.812354	3;4;4;5;2;7;6;4;4;6;5;4	30.1737	54	1.80592							0				0	0
F1SDY3	Deoxyribonuclease-2-alpha OS=Sus scrofa GN=DNASE2 PE=4 SV=1 - [F1SDY3_PIG]	3	14	7.77975e+06	11.7705	1;1;-;-;1;1;1;1;1;-;1;1	281.183	9	10.4645	1;1;1;-;1;1;1;1;2;-;1;1	300.654	11	22.235	5	38	3.98599e+06	10.4999	2;2;1;1;-;-;2;1;1;1;2;1	157.6	14	0.652298	2;2;1;1;-;-;2;1;1;1;2;1	127.643	14	11.1522
F1SDZ8	Uncharacterized protein OS=Sus scrofa GN=SEL1L PE=4 SV=2 - [F1SDZ8_PIG]	1	2	954293	0.01	-;-;-;-;-;-;1;1;-;-;-;-	0	2	0.01	-;-;-;-;-;-;1;1;-;-;-;-	0	2	0.02							0				0	0
F1SE02	Uncharacterized protein OS=Sus scrofa GN=CEP128 PE=4 SV=2 - [F1SE02_PIG]	1	1	3.4556e+06				0				0	0							0				0	0
F1SE06	Uncharacterized protein OS=Sus scrofa GN=LOC100626607 PE=4 SV=1 - [F1SE06_PIG]	3	5	4.40797e+06	0.01	-;-;1;-;-;-;-;-;-;-;-;-		1	0.01	-;-;1;-;-;-;-;-;-;-;-;-		1	0.02	2	2	1.56042e+06				0				0	0
F1SE22	Uncharacterized protein (Fragment) OS=Sus scrofa GN=IKBKB PE=4 SV=2 - [F1SE22_PIG]	1	3	2.263e+06				0				0	0							0				0	0
F1SE23	Uncharacterized protein OS=Sus scrofa PE=4 SV=2 - [F1SE23_PIG]	1	1	0				0				0	0							0				0	0
F1SE26	Uncharacterized protein OS=Sus scrofa GN=VDAC1P5 PE=4 SV=2 - [F1SE26_PIG]	4	50	1.38909e+07	0.962014	3;-;-;-;1;-;1;1;1;1;-;1	102.643	9	0.804685	3;-;1;-;1;-;1;2;1;1;-;1	70.1676	11	1.7667							0				0	0
F1SE42	Uncharacterized protein OS=Sus scrofa GN=ADAM3A PE=4 SV=1 - [F1SE42_PIG]	1	1	3.6953e+07				0				0	0							0				0	0
F1SE44	Uncharacterized protein OS=Sus scrofa GN=IDO1 PE=4 SV=1 - [F1SE44_PIG]							0				0	0	9	38	4.15644e+06	77.6271	-;1;-;1;1;-;-;-;-;-;-;-	49.9193	3	64.9228	-;1;-;1;1;-;-;-;-;-;-;-	58.1042	3	142.55
F1SE62	Uncharacterized protein OS=Sus scrofa GN=LNX1 PE=4 SV=2 - [F1SE62_PIG]							0				0	0	1	1	5.4662e+06				0				0	0
F1SE73	Uncharacterized protein OS=Sus scrofa GN=DNAJA1 PE=3 SV=1 - [F1SE73_PIG]	3	11	4.22114e+06	0.263444	-;1;1;-;-;-;-;-;2;-;-;1	186.44	5	17.0505	1;1;1;-;-;-;-;-;1;-;1;1	238.35	6	17.3139	2	6	2.77487e+06	29.6132	-;-;-;1;-;-;-;-;-;-;-;-		1	0.0175856	-;-;-;1;-;-;-;-;-;-;-;-		1	29.6308
F1SE78	Uncharacterized protein OS=Sus scrofa GN=LRRC66 PE=4 SV=2 - [F1SE78_PIG]	1	2	2.07493e+07				0				0	0	1	3	1.07469e+07				0				0	0
F1SE83	Uncharacterized protein OS=Sus scrofa GN=OCIAD1 PE=4 SV=2 - [F1SE83_PIG]	1	8	2.11188e+06	1.48139	-;-;-;-;-;-;1;-;1;-;1;-	172.036	3	0.634699	-;-;-;-;-;-;1;1;1;-;1;-	150.133	4	2.11609	2	4	560101	0.01	-;-;-;-;-;-;-;1;-;-;-;-		1	0.01	-;-;-;-;-;-;-;1;-;-;-;-		1	0.02
F1SE87	Uncharacterized protein OS=Sus scrofa GN=CHMP5 PE=4 SV=2 - [F1SE87_PIG]	1	2	4.02796e+06	0.01	1;-;-;-;-;-;-;-;-;-;-;-		1	0.01	1;-;-;-;-;-;-;-;-;-;-;-		1	0.02	1	3	1.90419e+06				0				0	0
F1SEC6	Uncharacterized protein (Fragment) OS=Sus scrofa GN=CPXM2 PE=4 SV=2 - [F1SEC6_PIG]	1	1	0				0				0	0							0				0	0
F1SED0	Uncharacterized protein (Fragment) OS=Sus scrofa GN=ACADSB PE=3 SV=2 - [F1SED0_PIG]	5	14	1.10426e+06	1.61508	1;-;-;-;1;-;-;1;-;1;-;1	102.889	5	0.438574	1;-;-;-;1;-;-;1;-;-;-;1	195.44	4	2.05365	3	6	287603				0				0	0
F1SEF7	Serine/threonine-protein phosphatase (Fragment) OS=Sus scrofa GN=PPP1CB PE=3 SV=1 - [F1SEF7_PIG]	2	35	2.74513e+06	5.49521	-;-;-;-;1;-;-;-;-;-;-;-		1	0.0173805	-;-;-;-;1;-;-;-;-;-;-;-		1	5.51259	1	14	2.07982e+06				0				0	0
F1SEH2	Uncharacterized protein OS=Sus scrofa GN=LOC100515973 PE=4 SV=2 - [F1SEH2_PIG]	4	84	1.7343e+07	1.75026	2;3;2;2;3;2;3;3;2;1;2;1	292.113	26	1.51452	2;3;3;2;2;2;3;3;3;2;2;2	210.332	29	3.26478	4	89	6.79175e+06	1.14335	4;4;4;2;1;-;4;3;4;3;4;3	92.7911	36	0.598098	4;4;4;-;-;-;5;3;4;3;3;3	51.1833	33	1.74145
F1SEH4	Uncharacterized protein OS=Sus scrofa GN=HTRA1 PE=4 SV=2 - [F1SEH4_PIG]							0				0	0	6	25	1.1957e+06	13.3363	-;1;1;-;1;-;1;3;2;1;1;-	120.995	11	0.490515	-;1;-;-;1;-;1;3;2;1;1;-	93.6174	10	13.8268
F1SEM0	Uncharacterized protein OS=Sus scrofa GN=RBL1 PE=4 SV=2 - [F1SEM0_PIG]							0				0	0	1	1	3.47905e+06				0				0	0
F1SEM2	Uncharacterized protein (Fragment) OS=Sus scrofa GN=LOC100513892 PE=4 SV=2 - [F1SEM2_PIG]							0				0	0	4	9	952604	2.45881	-;-;1;-;-;-;1;-;-;-;-;-	80.2691	2	0.0620002	-;-;-;-;-;-;1;-;-;-;-;-		1	2.52081
F1SEN2	Uncharacterized protein OS=Sus scrofa GN=LOC100736902 PE=3 SV=1 - [F1SEN2_PIG]	21	360	3.1797e+07	0.88634	11;12;11;14;15;12;15;18;16;15;13;13	89.5089	165	0.821072	13;16;14;14;15;12;16;20;17;15;14;13	59.176	179	1.70741	20	279	8.56527e+06	3.97908	12;12;13;9;12;9;14;9;12;8;8;12	127.072	130	0.49777	14;13;14;9;7;8;14;10;12;7;8;11	75.3367	127	4.47685
F1SEQ7	Uncharacterized protein OS=Sus scrofa GN=FAM213A PE=4 SV=1 - [F1SEQ7_PIG]							0				0	0	1	4	785476	0.311605	1;1;-;-;-;-;-;-;-;-;-;-	29.4279	2	0.854743	1;1;-;-;-;-;-;-;-;-;-;-	2.43433	2	1.16635
F1SES5	Uncharacterized protein OS=Sus scrofa GN=ASAH1 PE=4 SV=2 - [F1SES5_PIG]	9	137	1.56931e+07	1.16218	5;6;6;6;8;7;3;4;4;4;2;4	102.364	59	0.632205	5;9;7;5;6;5;2;4;4;3;2;4	119.389	56	1.79439	10	85	4.90521e+06	2.71639	5;4;4;4;5;6;4;2;4;4;4;5	90.2875	51	0.296413	5;5;3;4;5;4;4;3;3;4;3;4	80.9876	47	3.0128
F1SET5	Uncharacterized protein (Fragment) OS=Sus scrofa GN=MTMR7 PE=4 SV=1 - [F1SET5_PIG]	1	1	272506				0				0	0							0				0	0
F1SET6	Uncharacterized protein (Fragment) OS=Sus scrofa GN=VPS37A PE=4 SV=2 - [F1SET6_PIG]							0				0	0	1	1	312428				0				0	0
F1SEV8	Uncharacterized protein OS=Sus scrofa GN=LOC100737048 PE=3 SV=2 - [F1SEV8_PIG]	9	118	1.96509e+07	0.831159	3;3;3;2;4;6;7;6;5;5;4;3	95.6449	51	0.711955	4;3;2;2;4;5;7;6;6;6;4;3	59.7364	52	1.54311	9	92	5.49183e+06	7.25846	2;3;5;1;1;-;5;4;5;2;2;5	144.017	35	1.4369	3;3;5;-;1;-;5;4;5;2;2;5	130.66	35	8.69536
F1SEX4	Uncharacterized protein OS=Sus scrofa GN=C19orf43 PE=4 SV=1 - [F1SEX4_PIG]	1	3	361877	1.00956	-;-;1;-;-;-;-;-;-;-;1;1	64.6788	3	0.994902	-;-;1;-;-;-;-;-;-;-;-;1	48.1269	2	2.00446							0				0	0
F1SEY1	Lysosomal alpha-mannosidase OS=Sus scrofa GN=MAN2B1 PE=2 SV=1 - [F1SEY1_PIG]	11	63	5.22267e+06	0.889111	2;2;2;3;2;3;3;2;1;4;4;4	95.8339	32	0.679929	4;2;3;2;2;3;4;2;2;5;4;4	62.065	37	1.56904	11	67	1.4629e+06	4.7812	3;4;4;1;3;-;3;3;2;2;3;1	128.157	29	0.548895	3;5;4;1;3;-;3;3;2;1;3;1	88.5091	29	5.33009
F1SF64	Adseverin OS=Sus scrofa GN=SCIN PE=4 SV=2 - [F1SF64_PIG]	15	67	8.13322e+06	0.458593	4;4;4;7;5;5;1;-;-;5;1;2	97.4089	38	0.63414	2;6;5;7;4;5;1;-;-;4;1;3	127.457	38	1.09273	5	12	1.25017e+06	26.145	-;-;-;-;1;-;-;-;-;-;-;-		1	0.0126813	-;-;-;-;1;-;-;-;-;-;-;-		1	26.1576
F1SF65	Uncharacterized protein OS=Sus scrofa GN=TMEM106B PE=4 SV=1 - [F1SF65_PIG]	2	6	558612	1.53335	1;-;-;1;1;-;-;-;-;-;-;-	87.4025	3	0.160323	1;-;-;-;1;-;-;-;-;-;-;-	132.6	2	1.69367	2	4	688371				0				0	0
F1SF78	Uncharacterized protein OS=Sus scrofa GN=CTPS1 PE=3 SV=1 - [F1SF78_PIG]	1	1	407606				0				0	0							0				0	0
F1SF95	Peptidyl-prolyl cis-trans isomerase OS=Sus scrofa GN=PPIH PE=3 SV=1 - [F1SF95_PIG]	2	5	2.43027e+06	0.743976	1;-;-;-;1;-;-;-;-;-;-;-	139.52	2	0.217741	1;-;-;-;1;-;-;-;-;-;-;-	134.926	2	0.961717	1	1	1.66737e+06				0				0	0
F1SFA4	Uncharacterized protein OS=Sus scrofa GN=PPP1R9A PE=4 SV=2 - [F1SFA4_PIG]	1	1	2.82809e+06				0				0	0							0				0	0
F1SFC1	Uncharacterized protein OS=Sus scrofa GN=LOC100520144 PE=4 SV=1 - [F1SFC1_PIG]	2	3	1.37092e+06				0				0	0							0				0	0
F1SFD6	Uncharacterized protein (Fragment) OS=Sus scrofa PE=4 SV=2 - [F1SFD6_PIG]							0				0	0	2	30	5.83923e+06	5.10427	-;1;-;-;1;-;-;1;1;1;1;1	97.4349	7	0.449326	-;1;1;-;1;-;-;1;1;1;1;1	119.994	8	5.55359
F1SFE6	Uncharacterized protein OS=Sus scrofa GN=PSMC6 PE=3 SV=1 - [F1SFE6_PIG]	9	40	9.6329e+06	1.10526	1;3;2;3;3;1;3;4;2;1;2;-	116.145	25	0.424861	1;3;3;2;3;1;4;4;2;1;2;-	125.877	26	1.53012	10	37	1.55947e+06	2.66773	2;-;1;-;-;-;-;1;-;1;-;2	74.3993	7	0.530276	2;-;1;-;-;-;-;1;-;1;-;1	55.0675	6	3.198
F1SFF4	Uncharacterized protein OS=Sus scrofa GN=C14orf166 PE=4 SV=1 - [F1SFF4_PIG]	3	27	2.33049e+06	2.64841	2;2;1;2;2;2;1;-;1;1;1;1	186.73	16	9.59125	2;2;1;1;1;2;1;-;1;1;1;1	312.675	14	12.2397	3	17	1.06172e+06	21.4263	1;1;1;-;-;-;1;-;1;-;-;-	205.059	5	33.8636	1;1;-;-;-;-;-;-;1;-;-;-	169.137	3	55.2899
F1SFF6	Uncharacterized protein OS=Sus scrofa GN=TMX1 PE=4 SV=1 - [F1SFF6_PIG]	4	7	2.90181e+06	1.22537	1;-;1;-;-;1;-;-;-;-;-;-	171.792	3	0.542741	1;1;1;-;-;1;-;-;-;-;-;-	196.315	4	1.76811	1	2	1.13043e+06				0				0	0
F1SFG7	Uncharacterized protein OS=Sus scrofa GN=OPA1 PE=3 SV=2 - [F1SFG7_PIG]	1	1	1.64337e+06				0				0	0	1	1	570562				0				0	0
F1SFH2	Uncharacterized protein (Fragment) OS=Sus scrofa GN=CCDC50 PE=4 SV=2 - [F1SFH2_PIG]							0				0	0	1	3	642865				0				0	0
F1SFI4	Uncharacterized protein OS=Sus scrofa GN=KNG1 PE=4 SV=2 - [F1SFI4_PIG]							0				0	0	3	7	283453	0.560117	1;1;-;-;-;-;1;-;1;-;-;-	18.1805	4	1.07679	1;1;-;-;-;-;1;-;1;-;-;-	13.613	4	1.63691
F1SFI5	Uncharacterized protein OS=Sus scrofa GN=HRG PE=4 SV=2 - [F1SFI5_PIG]							0				0	0	1	1	78755.3				0				0	0
F1SFI7	Alpha-2-HS-glycoprotein (Fragment) OS=Sus scrofa GN=AHSG PE=4 SV=2 - [F1SFI7_PIG]							0				0	0	9	84	7.79723e+06	9.22828	4;4;5;3;2;2;6;7;7;1;3;3	61.5902	47	0.424542	4;4;5;2;2;1;5;5;7;1;3;3	95.6891	42	9.65282
F1SFJ8	Uncharacterized protein OS=Sus scrofa GN=DNAJB11 PE=4 SV=1 - [F1SFJ8_PIG]	8	25	6.11153e+06	4.02796	4;1;2;-;-;-;1;3;2;2;-;-	258.711	15	0.56013	4;3;2;-;-;-;2;3;3;2;-;-	65.9403	19	4.58809	6	21	967229	21.0364	-;1;1;-;-;-;1;-;-;1;-;1	180.345	5	22.9474	-;1;1;-;-;-;1;-;-;-;-;1	187.272	4	43.9838
F1SFK5	Uncharacterized protein OS=Sus scrofa GN=VPS39 PE=4 SV=2 - [F1SFK5_PIG]	1	1	2.85165e+06	0.01	-;1;-;-;-;-;-;-;-;-;-;-		1	0.01	-;1;-;-;-;-;-;-;-;-;-;-		1	0.02							0				0	0
F1SFL1	Uncharacterized protein OS=Sus scrofa GN=ARL8B PE=3 SV=2 - [F1SFL1_PIG]	2	7	7.45055e+06	1.94314	-;-;-;-;-;1;-;1;-;1;-;-	77.9262	3	0.888115	-;-;-;-;-;1;-;1;-;1;-;-	84.9434	3	2.83125	3	6	1.52975e+06	7.47889	-;-;-;1;-;1;1;-;1;-;-;-	79.3515	4	0.186817	-;-;-;1;-;1;1;-;1;-;-;-	108.91	4	7.66571
F1SFL7	Uncharacterized protein OS=Sus scrofa GN=TRNT1 PE=3 SV=1 - [F1SFL7_PIG]							0				0	0	1	1	1.07016e+06				0				0	0
F1SFN0	Uncharacterized protein OS=Sus scrofa GN=SHQ1 PE=4 SV=2 - [F1SFN0_PIG]	1	1	1.40504e+06	100	-;-;-;-;-;-;-;-;-;-;1;-		1	100	-;-;-;-;-;-;-;-;-;-;1;-		1	200							0				0	0
F1SFQ4	Uncharacterized protein OS=Sus scrofa GN=PCBP2 PE=4 SV=2 - [F1SFQ4_PIG]	4	72	1.23148e+07	0.941332	-;1;1;2;3;3;1;1;1;2;1;2	82.6771	18	0.755739	-;1;1;2;3;2;2;1;1;2;1;2	63.9647	18	1.69707	3	37	3.93587e+06	27.5938	1;-;1;1;1;-;-;-;-;1;1;-	134.424	6	16.9743	1;-;1;1;1;-;-;-;-;1;1;-	239.636	6	44.5681
F1SFR2	Uncharacterized protein (Fragment) OS=Sus scrofa GN=PFDN5 PE=3 SV=1 - [F1SFR2_PIG]	1	3	982046	0.01	-;-;-;-;-;-;-;-;1;-;-;-		1	0.01	-;-;-;-;-;-;-;-;1;-;-;-		1	0.02							0				0	0
F1SFR6	Succinyl-CoA ligase [GDP-forming] subunit beta, mitochondrial OS=Sus scrofa GN=SUCLG2 PE=3 SV=2 - [F1SFR6_PIG]	8	24	4.2487e+06	1.12313	2;1;2;-;-;-;1;3;2;1;1;-	155.739	13	0.400326	2;1;2;1;-;-;2;3;2;1;1;-	133.432	15	1.52345	5	16	883511	29.7871	-;-;-;-;-;1;1;-;1;2;-;-	157.601	5	5.24091	-;-;-;-;-;1;1;-;1;2;-;-	95.2415	5	35.028
F1SFS1	Uncharacterized protein (Fragment) OS=Sus scrofa GN=MAGI1 PE=4 SV=2 - [F1SFS1_PIG]	1	3	674605	0.01	-;-;-;-;-;-;-;-;-;-;1;-		1	0.01	-;-;-;-;-;-;-;-;-;-;1;-		1	0.02							0				0	0
F1SFV7	S100 calcium binding protein A4 OS=Sus scrofa GN=LOC100156358 PE=4 SV=1 - [F1SFV7_PIG]	3	31	7.71921e+06	0.8783	3;3;3;2;3;3;2;2;1;1;1;1	99.2777	25	0.859746	3;3;3;2;3;3;2;2;1;1;1;1	42.4626	25	1.73805	4	49	8.21672e+06	6.25204	2;3;2;2;2;4;3;3;3;2;1;2	83.4004	29	0.803038	2;2;2;1;-;2;3;2;3;2;1;2	51.7046	22	7.05508
F1SFZ8	Uncharacterized protein OS=Sus scrofa GN=TLN1 PE=4 SV=2 - [F1SFZ8_PIG]							0				0	0	35	56	8.97624e+06	18.6687	-;-;-;1;-;2;-;-;-;-;-;-	84.2525	3	0.514207	-;-;-;1;-;2;-;-;-;-;-;-	138.671	3	19.1829
F1SG38	Thioredoxin reductase 1, cytoplasmic OS=Sus scrofa GN=TXNRD1 PE=3 SV=2 - [F1SG38_PIG]	13	59	6.1688e+06	1.32184	2;6;5;4;3;5;3;-;4;2;1;1	127.827	36	0.735817	3;7;5;4;2;3;3;2;5;2;1;1	144.832	38	2.05766	13	77	2.74187e+06	8.79587	3;4;3;3;2;1;5;4;5;2;3;2	105.376	37	1.01046	2;4;3;2;2;-;5;4;5;2;2;2	136.262	33	9.80634
F1SG41	Uncharacterized protein OS=Sus scrofa GN=ALDH1L2 PE=3 SV=2 - [F1SG41_PIG]	1	1	1.7123e+06	0.01	1;-;-;-;-;-;-;-;-;-;-;-		1	0.01	1;-;-;-;-;-;-;-;-;-;-;-		1	0.02							0				0	0
F1SG81	Uncharacterized protein (Fragment) OS=Sus scrofa GN=ARNTL2 PE=4 SV=2 - [F1SG81_PIG]							0				0	0	1	1	3.37269e+06				0				0	0
F1SG86	Uncharacterized protein OS=Sus scrofa GN=LOC100621366 PE=4 SV=2 - [F1SG86_PIG]	1	2	0				0				0	0							0				0	0
F1SG95	Uncharacterized protein OS=Sus scrofa GN=MRPS35 PE=4 SV=1 - [F1SG95_PIG]	1	3	610898	2.3467	-;-;-;1;1;1;-;-;-;-;-;-	14.009	3	0.0102665	-;-;-;1;1;-;-;-;-;-;-;-	3.67096	2	2.35696	1	1	239516				0				0	0
F1SG98	Uncharacterized protein (Fragment) OS=Sus scrofa PE=4 SV=2 - [F1SG98_PIG]	1	1	0				0				0	0							0				0	0
F1SGA4	Uncharacterized protein OS=Sus scrofa GN=YEATS2 PE=4 SV=1 - [F1SGA4_PIG]							0				0	0	1	1	125318				0				0	0
F1SGB0	Uncharacterized protein OS=Sus scrofa GN=FXR1 PE=4 SV=2 - [F1SGB0_PIG]	1	1	520365				0				0	0							0				0	0
F1SGC2	Uncharacterized protein OS=Sus scrofa GN=CCDC39 PE=4 SV=1 - [F1SGC2_PIG]							0				0	0	1	1	576399				0				0	0
F1SGC6	Uncharacterized protein OS=Sus scrofa GN=NDUFB5 PE=4 SV=1 - [F1SGC6_PIG]	1	1	3.54133e+06	0.01	1;-;-;-;-;-;-;-;-;-;-;-		1	0.01	1;-;-;-;-;-;-;-;-;-;-;-		1	0.02	1	1	383223				0				0	0
F1SGC8	Uncharacterized protein (Fragment) OS=Sus scrofa GN=ACTL6A PE=3 SV=2 - [F1SGC8_PIG]	1	1	1.40293e+06				0				0	0							0				0	0
F1SGD0	Uncharacterized protein (Fragment) OS=Sus scrofa GN=TBL1XR1 PE=4 SV=2 - [F1SGD0_PIG]	2	4	707678	0.01	-;-;1;-;-;-;1;1;-;-;-;-	0	3	0.01	-;-;1;-;-;-;1;1;-;-;-;-	0	3	0.02							0				0	0
F1SGD1	Uncharacterized protein (Fragment) OS=Sus scrofa PE=3 SV=2 - [F1SGD1_PIG]	3	3	398946	2.38758	-;-;-;-;1;1;-;-;-;-;-;-	19.8523	2				0	2.38758	3	3	453696				0				0	0
F1SGD7	Uncharacterized protein OS=Sus scrofa GN=NAP1L1 PE=3 SV=1 - [F1SGD7_PIG]	7	25	3.78628e+06	13.5005	-;1;-;1;1;1;1;1;-;1;1;-	259.032	8	25.7668	-;1;-;1;1;1;1;1;-;1;1;-	177.89	8	39.2673	4	17	1.25565e+06	36.2092	-;-;-;-;-;-;-;1;1;-;-;1	152.57	3	16.9864	-;-;-;-;-;-;-;1;1;-;-;1	152.614	3	53.1957
F1SGF1	Uncharacterized protein OS=Sus scrofa GN=PSMD6 PE=4 SV=2 - [F1SGF1_PIG]	4	10	2.11412e+06	1.69997	-;2;2;2;-;1;-;-;-;-;-;-	117.631	7	0.0932487	-;2;2;2;-;1;-;-;-;-;-;-	172.206	7	1.79322	2	2	1.79344e+06				0				0	0
F1SGG4	Uncharacterized protein OS=Sus scrofa GN=KRT2 PE=3 SV=2 - [F1SGG4_PIG]	1	4	1.00464e+07				0				0	0							0				0	0
F1SGG8	Uncharacterized protein (Fragment) OS=Sus scrofa GN=LOC100525528 PE=4 SV=1 - [F1SGG8_PIG]	1	53	7.35753e+07				0				0	0	1	104	9.239e+07	69.0645	-;-;1;-;-;-;1;1;2;-;-;-	53.9254	5	56.5288	-;-;1;-;-;-;1;1;2;-;-;-	89.7922	5	125.593
F1SGH5	Uncharacterized protein OS=Sus scrofa GN=PDHB PE=4 SV=1 - [F1SGH5_PIG]	10	112	1.78542e+07	0.97714	4;5;4;5;5;6;3;5;5;7;8;9	92.3017	66	0.787663	6;6;5;4;3;4;4;7;6;7;8;10	42.997	70	1.7648	8	41	1.41597e+06	31.7403	1;3;2;1;1;-;3;1;1;1;-;1	148.65	15	24.412	1;3;1;1;1;-;3;1;1;1;-;1	163.178	14	56.1523
F1SGI4	Uncharacterized protein OS=Sus scrofa GN=LOC100523670 PE=3 SV=1 - [F1SGI4_PIG]	1	30	9.42559e+07	1	-;-;1;-;-;-;-;-;-;-;-;-		1	100	-;-;1;-;-;-;-;-;-;-;-;-		1	101							0				0	0
F1SGM1	Proteasome activator complex subunit 1 OS=Sus scrofa GN=PSME1 PE=4 SV=1 - [F1SGM1_PIG]							0				0	0	13	64	3.70782e+06	7.58408	3;3;3;4;1;4;2;1;1;3;2;2	115.614	29	0.994671	3;3;3;4;1;4;2;1;1;2;1;2	154.683	27	8.57875
F1SGM5	Uncharacterized protein OS=Sus scrofa GN=LGR4 PE=4 SV=2 - [F1SGM5_PIG]							0				0	0	1	1	5.15944e+06				0				0	0
F1SGN5	Uncharacterized protein OS=Sus scrofa GN=TM9SF1 PE=4 SV=2 - [F1SGN5_PIG]							0				0	0	2	3	622594	3.97216	-;-;1;-;-;-;-;-;-;-;-;1	141.065	2	0.01	-;-;1;-;-;-;-;-;-;-;-;-		1	3.98216
F1SGN8	Uncharacterized protein OS=Sus scrofa GN=GMPR2 PE=4 SV=1 - [F1SGN8_PIG]	4	12	2.77143e+06	0.01	1;-;1;-;-;-;-;-;-;-;-;-	0	2	0.01	1;-;1;-;-;-;-;-;-;-;-;-	0	2	0.02	1	1	1.16089e+06	100	-;-;-;-;1;-;-;-;-;-;-;-		1	100	-;-;-;-;1;-;-;-;-;-;-;-		1	200
F1SGP8	Uncharacterized protein OS=Sus scrofa GN=RCN1 PE=4 SV=2 - [F1SGP8_PIG]	7	55	6.73267e+06	1.31541	3;4;5;-;-;2;5;3;6;2;2;2	137.184	34	0.683273	3;3;5;-;-;2;5;3;6;2;2;2	118.492	33	1.99869	6	35	1.0825e+06	13.8204	2;1;1;1;-;1;1;1;1;4;1;2	211.254	16	10.5254	2;1;1;1;-;-;1;1;1;4;1;2	298.714	15	24.3457
F1SGQ0	Uncharacterized protein OS=Sus scrofa GN=DHRS1 PE=4 SV=1 - [F1SGQ0_PIG]	1	1	2.61983e+06				0				0	0	1	2	716868				0				0	0
F1SGR0	Uncharacterized protein OS=Sus scrofa GN=EIF3M PE=4 SV=1 - [F1SGR0_PIG]	4	10	3.29539e+06	0.01	-;1;1;-;-;-;-;-;-;-;-;-	0	2	0.01	-;1;1;-;-;-;-;-;-;-;-;-	0	2	0.02	2	5	1.35318e+06	0.397949	-;-;-;1;1;1;-;-;-;-;-;-	10.0945	3	0.01	-;-;-;1;1;1;-;-;-;-;-;-	0	3	0.407949
F1SGS1	Uncharacterized protein OS=Sus scrofa GN=LOC100739040 PE=3 SV=1 - [F1SGS1_PIG]							0				0	0	9	51	4.74349e+06	0.970957	2;2;2;-;-;-;3;3;3;1;1;-	25.0443	17	1.25556	2;2;2;-;-;-;3;3;4;1;-;-	18.6084	17	2.22651
F1SGS6	Uncharacterized protein OS=Sus scrofa GN=CAPRIN1 PE=4 SV=1 - [F1SGS6_PIG]	8	43	3.94864e+06	0.332822	-;1;1;-;-;2;2;-;2;3;2;2	118.552	15	0.401258	-;1;1;-;-;2;3;-;2;3;2;2	69.778	16	0.734079	8	18	1.56331e+06	8.53569	-;-;-;-;-;-;1;-;-;1;-;1	94.648	3	0.229549	-;-;-;-;-;-;1;-;-;1;-;-	135.261	2	8.76524
F1SGS9	Catalase OS=Sus scrofa GN=CAT PE=3 SV=1 - [F1SGS9_PIG]	14	125	1.04766e+07	1.26385	7;7;5;8;7;6;6;4;6;6;2;5	103.89	69	0.856699	8;9;6;8;7;6;6;4;6;7;3;5	81.7166	75	2.12055	17	110	5.95958e+06	5.68124	3;3;4;3;4;2;2;3;5;7;6;3	108.547	45	0.569695	5;5;5;2;4;2;3;3;6;6;6;3	62.0136	50	6.25093
F1SGT2	Uncharacterized protein OS=Sus scrofa GN=LOC100525733 PE=4 SV=1 - [F1SGT2_PIG]	4	8	2.30973e+06	0.33233	-;-;-;-;-;-;1;2;2;1;-;-	176.39	6	0.779255	-;-;-;-;-;-;1;2;2;1;-;-	127.657	6	1.11159	2	7	1.86281e+06	100	-;-;-;-;-;-;-;-;-;-;1;-		1	38.8523	-;-;-;-;-;-;-;-;-;-;1;-		1	138.852
F1SGT3	Uncharacterized protein OS=Sus scrofa GN=PDHX PE=3 SV=1 - [F1SGT3_PIG]	6	19	952564	1.78413	1;3;1;-;-;1;1;-;-;-;1;-	204.715	8	0.0313049	1;3;1;-;-;-;1;-;-;-;1;-	152.178	7	1.81543							0				0	0
F1SGT7	Uncharacterized protein (Fragment) OS=Sus scrofa PE=4 SV=2 - [F1SGT7_PIG]	1	1	0				0				0	0	1	2	1.14704e+07	14.5305	-;-;-;-;1;-;-;-;-;-;-;-		1	0.01	-;-;-;-;1;-;-;-;-;-;-;-		1	14.5405
F1SGV3	Uncharacterized protein OS=Sus scrofa GN=KCNJ15 PE=3 SV=2 - [F1SGV3_PIG]							0				0	0	1	1	577080				0				0	0
F1SGV6	Uncharacterized protein OS=Sus scrofa GN=DSCR3 PE=4 SV=2 - [F1SGV6_PIG]							0				0	0	1	1	649001				0				0	0
F1SGV7	Uncharacterized protein OS=Sus scrofa GN=TTC3 PE=4 SV=2 - [F1SGV7_PIG]							0				0	0	1	1	1.59098e+06				0				0	0
F1SGX3	Uncharacterized protein OS=Sus scrofa GN=DOPEY2 PE=4 SV=2 - [F1SGX3_PIG]							0				0	0	1	1	15508.4				0				0	0
F1SGY1	Anoctamin (Fragment) OS=Sus scrofa GN=ANO6 PE=3 SV=2 - [F1SGY1_PIG]	1	1	2.11137e+06				0				0	0							0				0	0
F1SGZ8	Uncharacterized protein OS=Sus scrofa GN=TWF1 PE=4 SV=1 - [F1SGZ8_PIG]	3	5	2.38678e+06	0.01	1;-;-;-;-;-;-;-;-;-;-;-		1	0.01	1;-;-;-;-;-;-;-;-;-;-;-		1	0.02	2	7	853146				0				0	0
F1SH10	Uncharacterized protein (Fragment) OS=Sus scrofa GN=NCEH1 PE=4 SV=1 - [F1SH10_PIG]	3	5	5.9608e+06	1.06472	-;-;1;-;-;1;-;-;-;-;-;-	140.093	2	0.220082	-;-;1;-;-;1;-;-;-;-;-;-	134.996	2	1.28481	5	5	1.94072e+06				0				0	0
F1SH25	Uncharacterized protein OS=Sus scrofa GN=RAB21 PE=3 SV=1 - [F1SH25_PIG]	4	5	3.00192e+06	2.95039	-;-;-;-;-;1;-;-;-;1;-;1	4.89672	3	0.393775	-;-;-;-;-;1;-;-;-;-;-;-		1	3.34416	3	12	1.23959e+06	9.60452	-;1;-;-;1;-;-;-;-;1;-;-	150.989	3	27.2489	-;-;-;-;1;-;-;-;-;1;-;-	141.369	2	36.8534
F1SH35	Uncharacterized protein OS=Sus scrofa PE=4 SV=2 - [F1SH35_PIG]	1	1	5.25688e+06	0.01	-;1;-;-;-;-;-;-;-;-;-;-		1	0.01	-;1;-;-;-;-;-;-;-;-;-;-		1	0.02							0				0	0
F1SH70	Uncharacterized protein OS=Sus scrofa GN=GRIP1 PE=4 SV=2 - [F1SH70_PIG]	1	1	1.39324e+06				0				0	0							0				0	0
F1SH92	Inter-alpha-trypsin inhibitor heavy chain H4 OS=Sus scrofa GN=ITIH4 PE=4 SV=2 - [F1SH92_PIG]							0				0	0	3	36	560133	4.13161	1;1;1;-;2;-;1;2;2;-;-;-	130.706	10	1.61246	1;1;1;-;1;-;1;2;2;-;-;-	130.979	9	5.74407
F1SHB3	Uncharacterized protein OS=Sus scrofa PE=4 SV=2 - [F1SHB3_PIG]							0				0	0	1	3	9.34637e+07	24.861	-;-;-;1;-;-;-;-;-;-;-;-		1	0.01	-;-;-;1;-;-;-;-;-;-;-;-		1	24.871
F1SHC8	Uncharacterized protein OS=Sus scrofa GN=CPO PE=4 SV=1 - [F1SHC8_PIG]							0				0	0	1	1	467967	13.6167	-;-;-;-;-;-;-;-;-;-;-;1		1	3.1678	-;-;-;-;-;-;-;-;-;-;-;1		1	16.7845
F1SHD6	Uncharacterized protein OS=Sus scrofa GN=EEF1B2 PE=3 SV=1 - [F1SHD6_PIG]	8	125	4.03018e+07	1.0758	3;6;5;4;3;3;6;6;5;4;3;4	96.904	52	0.88094	3;7;6;4;3;3;7;7;5;3;3;3	51.3501	54	1.95674	7	71	1.04402e+07	4.77563	2;3;1;2;2;3;2;2;1;2;2;2	105.477	24	3.39333	2;3;1;1;2;1;2;1;1;2;2;1	246.545	19	8.16897
F1SHD7	Uncharacterized protein (Fragment) OS=Sus scrofa GN=NDUFS1 PE=4 SV=2 - [F1SHD7_PIG]	4	6	4.27443e+06	1.14664	1;-;-;-;1;-;-;-;-;-;-;-	140.188	2	0.01	1;-;-;-;-;-;-;-;-;-;-;-		1	1.15664	2	2	1.0766e+06				0				0	0
F1SHH6	Uncharacterized protein OS=Sus scrofa GN=LRRC4C PE=4 SV=1 - [F1SHH6_PIG]	1	1	7.34927e+06	0.01	-;1;-;-;-;-;-;-;-;-;-;-		1	0.01	-;1;-;-;-;-;-;-;-;-;-;-		1	0.02							0				0	0
F1SHH7	Uncharacterized protein OS=Sus scrofa GN=API5 PE=4 SV=1 - [F1SHH7_PIG]	2	3	1.74383e+06				0				0	0	1	2	266234				0				0	0
F1SHL3	Uncharacterized protein OS=Sus scrofa GN=SEC23A PE=4 SV=1 - [F1SHL3_PIG]	1	8	2.15467e+06				0				0	0							0				0	0
F1SHL9	Pyruvate kinase (Fragment) OS=Sus scrofa GN=PKM PE=3 SV=2 - [F1SHL9_PIG]	30	825	1.06223e+08	1.01314	28;26;23;29;29;26;28;26;32;29;27;27	95.6912	330	0.726201	32;30;28;26;29;26;29;29;35;29;27;27	74.2314	347	1.73935	27	509	1.93054e+07	4.74028	22;24;23;14;16;12;19;20;22;22;21;18	134.127	233	0.540715	24;26;23;8;12;9;21;21;22;22;20;16	60.4009	224	5.281
F1SHR3	Uncharacterized protein OS=Sus scrofa GN=ATP6V1E1 PE=2 SV=1 - [F1SHR3_PIG]	13	167	2.59703e+07	0.824094	7;6;6;4;2;4;9;8;8;6;8;7	84.075	75	0.900741	6;6;5;4;2;4;10;8;9;6;8;7	37.94	75	1.72484	9	121	1.01162e+07	6.53242	5;6;5;4;4;6;4;6;6;5;5;9	90.6941	65	0.678418	6;7;5;2;1;1;4;6;6;5;6;9	65.6142	58	7.21084
F1SHS4	Uncharacterized protein OS=Sus scrofa GN=ERC1 PE=4 SV=2 - [F1SHS4_PIG]							0				0	0	1	1	1.29897e+06				0				0	0
F1SHU0	Uncharacterized protein (Fragment) OS=Sus scrofa GN=LOC100516841 PE=4 SV=2 - [F1SHU0_PIG]	2	8	716873	2.30548	-;-;-;1;1;1;-;1;-;-;-;-	70.8187	4	0.168488	-;-;-;-;1;1;-;1;-;-;-;-	162.925	3	2.47397	2	3	306985				0				0	0
F1SHX0	Uncharacterized protein (Fragment) OS=Sus scrofa GN=NEB PE=4 SV=2 - [F1SHX0_PIG]							0				0	0	1	1	255159				0				0	0
F1SHX1	Uncharacterized protein OS=Sus scrofa GN=TNFAIP6 PE=4 SV=2 - [F1SHX1_PIG]							0				0	0	7	43	4.85207e+06	100	-;-;-;-;1;-;-;-;-;2;-;-	0	3	100	-;-;-;-;1;-;-;-;-;2;-;-	0	3	200
F1SCH1	Uncharacterized protein (Fragment) OS=Sus scrofa GN=NDUFB7 PE=4 SV=2 - [F1SCH1_PIG]	1	1	1.06024e+07				0				0	0							0				0	0
F1SI04	Uncharacterized protein OS=Sus scrofa GN=SNED1 PE=4 SV=2 - [F1SI04_PIG]	1	3	8.4312e+06	0.01	-;-;1;-;-;-;-;-;-;-;-;-		1	0.01	-;-;1;-;-;-;-;-;-;-;-;-		1	0.02	1	1	1.27622e+06	0.85198	1;-;-;-;-;-;-;-;-;-;-;-		1	0.115692	1;-;-;-;-;-;-;-;-;-;-;-		1	0.967673
F1SI06	Uncharacterized protein OS=Sus scrofa GN=HDLBP PE=4 SV=2 - [F1SI06_PIG]	2	3	1.20157e+06				0				0	0	3	3	529048				0				0	0
F1SI09	Uncharacterized protein OS=Sus scrofa GN=PPP1R7 PE=4 SV=2 - [F1SI09_PIG]	4	15	891245	1.92769	1;3;1;-;1;-;1;-;-;1;2;-	191.882	10	0.965679	1;3;1;-;1;-;1;-;-;1;2;-	186.467	10	2.89337	4	10	1.43583e+06				0				0	0
F1SI13	Peptidyl-prolyl cis-trans isomerase (Fragment) OS=Sus scrofa GN=FKBP3 PE=4 SV=2 - [F1SI13_PIG]	3	24	1.1982e+07	21.5749	-;1;1;1;-;1;1;1;2;1;1;2	191.696	12	23.3083	-;1;1;1;-;1;1;-;2;1;1;2	186.583	11	44.8833	3	24	2.78934e+06	10.8193	1;1;2;-;1;-;1;1;-;1;1;1	120.967	10	0.503753	1;1;2;-;1;-;1;1;-;1;1;1	103.73	10	11.323
F1SI24	Synaptosomal-associated protein OS=Sus scrofa GN=SNAP23 PE=3 SV=1 - [F1SI24_PIG]	4	7	5.79317e+06	0.01	2;-;-;-;-;-;-;-;-;-;-;-		2	0.01	2;-;-;-;-;-;-;-;-;-;-;-		2	0.02	3	9	689912				0				0	0
F1SI43	Uncharacterized protein OS=Sus scrofa GN=CDAN1 PE=4 SV=2 - [F1SI43_PIG]							0				0	0	2	2	203690	0.01	-;-;1;-;-;-;-;-;-;-;-;-		1	0.01	-;-;1;-;-;-;-;-;-;-;-;-		1	0.02
F1SI50	Uncharacterized protein OS=Sus scrofa GN=NDUFB3 PE=4 SV=1 - [F1SI50_PIG]	1	1	0				0				0	0							0				0	0
F1SI55	Basic leucine zipper and W2 domain-containing protein 1 OS=Sus scrofa GN=BZW1 PE=2 SV=2 - [F1SI55_PIG]	5	14	2.88317e+06	3.30667	-;-;2;2;2;1;-;-;-;-;-;-	72.035	7	0.198138	-;-;2;2;2;1;-;-;-;-;-;-	88.0687	7	3.50481	4	8	1.65658e+06				0				0	0
F1SI77	Uncharacterized protein OS=Sus scrofa GN=LOC100519994 PE=3 SV=1 - [F1SI77_PIG]	1	11	3.99574e+07	1.80813	-;-;2;1;1;1;-;-;-;-;-;1	54.3213	6	0.777676	1;1;2;1;1;1;-;-;-;-;-;1	73.4726	8	2.58581	1	3	5.71357e+06				0				0	0
F1SI83	Uncharacterized protein (Fragment) OS=Sus scrofa GN=C15orf63 PE=4 SV=2 - [F1SI83_PIG]	2	5	1.93606e+06	0.01	-;-;1;-;-;-;-;-;-;-;-;-		1	0.01	-;-;1;-;-;-;-;-;-;-;-;-		1	0.02	2	7	1.19662e+06				0				0	0
F1SI88	Uncharacterized protein OS=Sus scrofa GN=HEXA PE=4 SV=1 - [F1SI88_PIG]	13	69	1.03207e+07	1.3321	5;5;5;4;5;6;-;2;-;-;-;1	109.782	33	0.264921	8;5;6;4;5;4;1;2;-;-;-;1	136.971	36	1.59702	11	39	2.1194e+06	6.00466	3;1;2;2;-;2;2;1;1;-;-;1	179.015	15	0.361291	3;1;2;2;-;2;1;1;1;-;-;1	90.6512	14	6.36595
F1SI93	Uncharacterized protein (Fragment) OS=Sus scrofa GN=NEO1 PE=4 SV=2 - [F1SI93_PIG]							0				0	0	1	1	3.28887e+06	8.07008	-;-;-;-;1;-;-;-;-;-;-;-		1	0.01	-;-;-;-;1;-;-;-;-;-;-;-		1	8.08008
F1SI94	Uncharacterized protein OS=Sus scrofa GN=PEX16 PE=4 SV=1 - [F1SI94_PIG]	1	2	434274				0				0	0							0				0	0
F1SIA1	Uncharacterized protein OS=Sus scrofa GN=DGKZ PE=4 SV=2 - [F1SIA1_PIG]	1	1	7.10073e+06				0				0	0							0				0	0
F1SIA4	Uncharacterized protein (Fragment) OS=Sus scrofa GN=ARHGAP1 PE=4 SV=2 - [F1SIA4_PIG]	4	10	4.18186e+06	0.01	3;2;2;-;-;-;-;-;-;-;-;-	0	7	0.01	2;2;2;-;-;-;-;-;-;-;-;-	0	6	0.02	1	1	941208				0				0	0
F1SIB1	Thrombin heavy chain OS=Sus scrofa GN=F2 PE=3 SV=2 - [F1SIB1_PIG]							0				0	0	9	50	808149	4.4487	2;1;1;1;-;-;3;2;2;3;2;2	62.122	19	6.94693	1;2;2;1;-;-;2;2;2;1;2;-	276.274	15	11.3956
F1SID4	Uncharacterized protein (Fragment) OS=Sus scrofa GN=PSMC3 PE=3 SV=1 - [F1SID4_PIG]	14	113	6.0835e+06	1.2224	6;4;6;2;3;4;7;7;6;6;5;7	101.817	63	0.674879	6;5;6;1;2;5;7;8;7;6;5;7	82.6919	65	1.89728	14	65	1.4388e+06	15.9186	2;2;4;1;-;1;2;3;4;2;1;2	194.584	24	9.49328	3;2;4;1;-;1;2;3;4;2;1;2	316.211	25	25.4119
F1SID6	Transcription factor PU.1 OS=Sus scrofa GN=SPI1 PE=3 SV=1 - [F1SID6_PIG]							0				0	0	1	1	426123				0				0	0
F1SIE0	Uncharacterized protein OS=Sus scrofa GN=MTCH2 PE=3 SV=1 - [F1SIE0_PIG]	3	9	2.71149e+06	1.44975	-;-;-;1;1;2;-;-;-;-;-;-	3.65312	4	0.0217653	-;-;-;1;1;2;-;-;-;-;-;-	93.6265	4	1.47152	3	4	1.44837e+06	4.51344	-;-;-;1;-;-;-;-;-;-;-;-		1	0.01	-;-;-;1;-;-;-;-;-;-;-;-		1	4.52344
F1SIF2	Uncharacterized protein OS=Sus scrofa GN=NDUFS3 PE=3 SV=1 - [F1SIF2_PIG]	3	8	4.05632e+06	33.34	1;-;1;-;1;-;-;-;-;-;-;-	173.153	3	16.8688	2;-;1;-;1;-;1;1;1;-;-;-	241.429	7	50.2088	5	10	449017				0				0	0
F1SIF8	Uncharacterized protein (Fragment) OS=Sus scrofa GN=NUP160 PE=4 SV=2 - [F1SIF8_PIG]							0				0	0	1	1	169336				0				0	0
F1SIH5	Uncharacterized protein OS=Sus scrofa GN=STOML2 PE=4 SV=1 - [F1SIH5_PIG]	8	63	3.24747e+06	1.31295	4;3;6;2;3;3;5;6;6;-;1;2	126.208	41	0.443148	5;4;7;2;2;3;5;6;6;-;1;2	131.293	43	1.7561	8	37	918445	12.3205	1;1;3;1;1;-;1;2;1;-;1;2	250.666	14	13.0216	1;1;3;1;-;-;1;1;1;-;-;2	269.9	11	25.3421
F1SIH8	Transitional endoplasmic reticulum ATPase OS=Sus scrofa GN=VCP PE=3 SV=2 - [F1SIH8_PIG]	1	429	1.93635e+07	0.0872313	-;1;2;-;-;-;1;-;-;-;-;-	82.2007	4	0.407841	1;1;2;-;-;-;-;-;-;-;-;-	128.193	4	0.495072							0				0	0
F1SII4	Uncharacterized protein OS=Sus scrofa GN=GARS PE=4 SV=1 - [F1SII4_PIG]	16	71	4.6412e+06	1.06842	3;6;5;5;4;4;2;3;3;1;3;2	107.38	41	0.734589	4;8;6;5;4;4;2;3;3;1;2;2	151.905	44	1.80301	15	37	1.36688e+06	22.1257	3;2;1;3;1;-;1;-;1;1;1;1	185.771	15	15.5218	2;2;1;3;1;-;1;-;1;-;1;1	197.076	13	37.6475
F1SIJ9	Uncharacterized protein (Fragment) OS=Sus scrofa GN=PSAT1 PE=3 SV=2 - [F1SIJ9_PIG]	3	8	3.18675e+06	0.396993	-;1;1;1;1;-;-;1;1;-;-;-	151.302	6	0.0229135	-;2;1;1;-;-;-;1;1;-;-;-	126.019	6	0.419906	5	11	2.19642e+06	12.5265	-;-;-;-;1;1;-;-;-;-;-;-	57.7296	2	0.01	-;-;-;-;1;-;-;-;-;-;-;-		1	12.5365
F1SIK9	Uncharacterized protein OS=Sus scrofa GN=LOC100523875 PE=3 SV=2 - [F1SIK9_PIG]	9	46	5.07234e+06	9.43397	1;2;2;1;2;3;3;1;2;2;1;2	302.637	22	8.86361	2;3;3;1;2;3;4;3;3;2;1;2	323.853	29	18.2976	11	31	1.65238e+06	3.16807	-;-;-;-;2;-;-;1;-;2;1;1	120.552	7	0.122898	-;-;-;-;2;-;-;1;-;2;1;1	198.411	7	3.29097
F1SIM1	Uncharacterized protein (Fragment) OS=Sus scrofa GN=LOC100522963 PE=4 SV=2 - [F1SIM1_PIG]	1	1	6.33829e+06				0				0	0							0				0	0
F1SIM3	Uncharacterized protein OS=Sus scrofa GN=AOAH PE=4 SV=1 - [F1SIM3_PIG]							0				0	0	3	10	1.0563e+06	2.07083	-;-;-;-;1;-;-;-;-;-;1;-	137.887	2	0.229292	-;-;-;-;1;-;-;-;-;-;1;-	135.254	2	2.30012
F1SIM7	Uncharacterized protein OS=Sus scrofa GN=DNAJB9 PE=4 SV=1 - [F1SIM7_PIG]							0				0	0	2	3	156977				0				0	0
F1SIM8	Uncharacterized protein OS=Sus scrofa GN=LOC100520161 PE=4 SV=1 - [F1SIM8_PIG]	1	1	0				0				0	0							0				0	0
F1SIM9	Uncharacterized protein (Fragment) OS=Sus scrofa GN=PRUNE2 PE=4 SV=2 - [F1SIM9_PIG]							0				0	0	1	1	2.05861e+06	5.97999	-;-;-;-;-;1;-;-;-;-;-;-		1	0.01	-;-;-;-;-;1;-;-;-;-;-;-		1	5.98999
F1SIP0	Uncharacterized protein OS=Sus scrofa GN=SEPT2 PE=3 SV=2 - [F1SIP0_PIG]	11	58	8.42624e+06	0.946182	4;4;3;2;3;3;4;3;5;1;-;3	110.693	35	0.476789	4;5;3;2;2;3;4;4;5;1;-;3	119.176	36	1.42297	6	20	3.12033e+06	15.9742	-;1;-;2;1;2;-;-;-;-;-;-	122.053	6	0.369477	-;1;-;2;1;2;-;-;-;-;-;-	127.168	6	16.3437
F1SIQ0	Uncharacterized protein OS=Sus scrofa GN=PNN PE=4 SV=1 - [F1SIQ0_PIG]	1	1	116033				0				0	0							0				0	0
F1SIR9	Uncharacterized protein OS=Sus scrofa PE=4 SV=2 - [F1SIR9_PIG]	1	1	0				0				0	0							0				0	0
F1SIS9	Uncharacterized protein OS=Sus scrofa GN=NDUFA10 PE=4 SV=1 - [F1SIS9_PIG]	4	12	2.77777e+06	1.33711	-;-;-;-;1;2;-;-;2;-;-;-	93.7021	5	0.437627	-;-;1;-;1;2;-;1;3;-;-;-	49.6913	8	1.77473	2	6	474753	9.84539	-;-;-;-;-;1;-;-;-;-;-;-		1				0	9.84539
F1SIT7	Uncharacterized protein OS=Sus scrofa GN=LOC100523874 PE=4 SV=1 - [F1SIT7_PIG]	2	63	2.88401e+07	1.78979	1;3;3;2;2;2;1;2;1;2;1;2	96.287	22	8.93705	2;3;3;2;1;1;2;2;1;2;1;2	320.991	22	10.7268	1	11	3.35596e+06	2.32874	1;1;1;-;-;-;-;-;-;1;1;1	94.0938	6	0.878344	1;1;1;-;-;-;-;-;-;1;1;1	70.5333	6	3.20709
F1SIU3	Uncharacterized protein (Fragment) OS=Sus scrofa PE=4 SV=2 - [F1SIU3_PIG]							0				0	0	4	6	973153				0				0	0
F1SIV3	Uncharacterized protein OS=Sus scrofa GN=LOC100155298 PE=4 SV=2 - [F1SIV3_PIG]	2	30	1.35659e+07	2.78606	-;-;-;1;1;1;-;2;1;-;1;1	76.4429	8	1.03919	1;-;-;1;1;1;-;2;-;-;1;1	65.2177	8	3.82526	2	22	3.59367e+06	0.73702	-;-;-;-;-;-;-;-;1;-;-;-		1	1.15553	-;-;-;-;-;-;-;-;1;-;-;-		1	1.89255
F1SIV5	Uncharacterized protein OS=Sus scrofa GN=COMMD1 PE=4 SV=2 - [F1SIV5_PIG]							0				0	0	2	4	469533				0				0	0
F1SIX3	UTP--glucose-1-phosphate uridylyltransferase (Fragment) OS=Sus scrofa GN=UGP2 PE=4 SV=2 - [F1SIX3_PIG]	1	41	4.98794e+06	0.115748	1;-;-;-;-;-;-;-;-;-;-;-		1	0.409549	1;-;-;-;-;-;-;-;-;-;-;-		1	0.525297	1	87	6.72353e+06	11.9796	1;1;1;-;1;-;-;-;-;1;-;1	110.348	6	0.36595	1;1;1;-;1;-;-;-;-;1;-;-	98.2218	5	12.3455
F1SIX7	Uncharacterized protein OS=Sus scrofa GN=TWF2 PE=4 SV=1 - [F1SIX7_PIG]	3	12	2.48926e+06	4.46056	1;-;-;1;2;2;1;-;-;-;-;-	157.515	7	1.21	1;-;-;-;2;2;1;1;-;-;-;-	213.223	7	5.67056	7	15	848487	2.83322	-;-;-;-;-;-;-;1;-;-;-;-		1	0.722956	-;-;-;-;-;-;-;1;-;-;-;-		1	3.55618
F1SJ07	Pleckstrin OS=Sus scrofa GN=PLEK PE=2 SV=2 - [F1SJ07_PIG]	7	133	1.85222e+07	2.50389	5;5;5;5;4;3;5;4;5;4;1;3	116.193	49	0.941045	5;5;5;5;4;3;5;5;5;3;1;3	148.125	49	3.44493	8	59	5.65434e+06	4.14544	-;1;3;3;1;1;1;1;2;2;2;4	152.483	21	0.63797	-;1;3;2;1;1;1;1;2;2;-;4	90.9279	18	4.78341
F1SJ27	Uncharacterized protein OS=Sus scrofa GN=CSK PE=4 SV=2 - [F1SJ27_PIG]	3	4	2.6399e+07	0.01	-;-;-;-;-;1;-;-;-;-;-;-		1	0.01	-;-;-;-;-;1;-;-;-;-;-;-		1	0.02	1	1	54140.2				0				0	0
F1SJ34	Uncharacterized protein OS=Sus scrofa GN=COX5A PE=4 SV=1 - [F1SJ34_PIG]	4	39	2.1489e+07	0.953109	1;2;1;1;1;1;2;1;1;3;1;1	88.7842	16	0.922729	1;2;2;1;1;1;2;1;2;3;2;1	37.8454	19	1.87584	2	23	6.14344e+06	11.6862	1;1;2;1;1;1;1;1;1;1;2;1	102.134	14	0.788615	1;1;2;1;1;1;1;1;1;1;1;1	78.921	13	12.4748
F1SJ65	Uncharacterized protein OS=Sus scrofa GN=COMMD4 PE=4 SV=1 - [F1SJ65_PIG]	1	1	247520				0				0	0							0				0	0
F1SJ92	Uncharacterized protein OS=Sus scrofa GN=PSTPIP1 PE=4 SV=2 - [F1SJ92_PIG]							0				0	0	1	1	58807.5	0.020403	-;-;-;-;-;-;-;1;-;-;-;-		1	0.020403	-;-;-;-;-;-;-;1;-;-;-;-		1	0.0408061
F1SJ93	Uncharacterized protein OS=Sus scrofa GN=RCN2 PE=4 SV=2 - [F1SJ93_PIG]	1	2	3.88625e+06				0				0	0	1	7	1.68751e+06	0.251701	-;-;1;-;-;-;-;-;-;-;-;-		1	0.488936	1;-;1;-;-;-;-;-;-;-;-;-	36.1423	2	0.740637
F1SJ99	Uncharacterized protein (Fragment) OS=Sus scrofa GN=RFK PE=4 SV=2 - [F1SJ99_PIG]	1	1	0				0				0	0	1	1	396675				0				0	0
F1SJB5	Annexin OS=Sus scrofa GN=ANXA1 PE=3 SV=2 - [F1SJB5_PIG]	3	767	3.12375e+08	1.35351	4;5;3;6;5;5;3;5;5;4;5;5	97.459	55	0.762711	5;5;4;5;5;5;6;6;5;4;5;5	74.3687	60	2.11623	3	529	4.94935e+07	9.24776	3;3;3;3;3;3;3;3;3;3;2;3	115.128	35	0.616891	3;3;3;3;2;3;3;3;3;3;2;3	56.4945	34	9.86466
F1SJE2	Uncharacterized protein OS=Sus scrofa GN=TJP2 PE=4 SV=2 - [F1SJE2_PIG]	1	1	207976	1	-;-;-;-;-;-;-;-;-;-;1;-		1	100	-;-;-;-;-;-;-;-;-;-;1;-		1	101							0				0	0
F1SJE8	Uncharacterized protein OS=Sus scrofa GN=LOC100156293 PE=4 SV=1 - [F1SJE8_PIG]							0				0	0	1	1	2.7356e+06				0				0	0
F1SJF9	Uncharacterized protein OS=Sus scrofa GN=FAM3C PE=4 SV=1 - [F1SJF9_PIG]	1	1	234301				0				0	0							0				0	0
F1SJL5	Uncharacterized protein OS=Sus scrofa GN=CLPX PE=4 SV=2 - [F1SJL5_PIG]	1	4	660422	0.689464	-;-;-;-;-;-;-;-;-;1;-;-		1	1.36004	-;-;-;-;-;-;-;-;-;1;-;-		1	2.04951	1	2	327529				0				0	0
F1SJM2	Uncharacterized protein OS=Sus scrofa GN=LOC100736826 PE=4 SV=2 - [F1SJM2_PIG]							0				0	0	1	1	194638				0				0	0
F1SJN5	Uncharacterized protein (Fragment) OS=Sus scrofa GN=EIF2A PE=4 SV=2 - [F1SJN5_PIG]	2	3	979750	0.01	-;-;-;-;-;-;-;1;-;-;-;-		1	0.01	-;-;-;-;-;-;-;1;-;-;-;-		1	0.02	2	2	178766				0				0	0
F1SJP2	Uncharacterized protein (Fragment) OS=Sus scrofa GN=TRAK1 PE=4 SV=2 - [F1SJP2_PIG]	1	2	2.40341e+06	1	-;-;1;-;-;-;-;-;-;-;-;-		1	100	-;-;1;-;-;-;-;-;-;-;-;-		1	101							0				0	0
F1SJP9	Uncharacterized protein OS=Sus scrofa GN=LOC100737177 PE=4 SV=1 - [F1SJP9_PIG]	3	6	3.8203e+06	0.740568	-;1;-;-;-;-;-;-;-;-;-;1	139.512	2	0.540261	-;1;-;-;-;-;-;-;-;-;-;1	138.804	2	1.28083	4	23	1.9858e+06	1.78374	1;1;1;-;-;-;1;-;1;-;1;1	155.403	7	0.348082	1;1;1;-;-;-;1;1;1;-;1;1	81.6103	8	2.13182
F1SJR4	Uncharacterized protein OS=Sus scrofa GN=ARFGAP3 PE=4 SV=2 - [F1SJR4_PIG]	1	1	1.70153e+06	4.04573	-;-;-;1;-;-;-;-;-;-;-;-		1	1.59677	-;-;-;1;-;-;-;-;-;-;-;-		1	5.6425	1	3	696291				0				0	0
F1SJR5	Uncharacterized protein OS=Sus scrofa GN=PACSIN2 PE=4 SV=1 - [F1SJR5_PIG]	9	16	3.96079e+06	17.6588	-;-;1;1;1;-;-;1;1;-;-;1	228.583	6	20.008	-;-;1;1;-;-;-;1;1;-;-;1	223.495	5	37.6668	5	7	1.44903e+06	100	-;-;-;-;-;-;-;-;-;-;-;1		1	100	-;-;-;-;-;-;-;-;-;-;-;1		1	200
F1SJR7	Uncharacterized protein OS=Sus scrofa GN=TTLL12 PE=4 SV=2 - [F1SJR7_PIG]							0				0	0	1	1	404314				0				0	0
F1SJU7	Uncharacterized protein OS=Sus scrofa GN=ARHGAP8 PE=4 SV=2 - [F1SJU7_PIG]	1	3	1.02886e+07	1.3106	-;-;-;1;-;1;1;-;-;-;-;-	56.8859	3	0.878031	-;-;-;1;-;1;1;-;-;-;-;-	17.9333	3	2.18863							0				0	0
F1SJW2	Uncharacterized protein (Fragment) OS=Sus scrofa GN=KIAA0930 PE=4 SV=2 - [F1SJW2_PIG]	1	1	8.43615e+06	2.28676	-;-;-;-;1;-;-;-;-;-;-;-		1	0.228979	-;-;-;-;1;-;-;-;-;-;-;-		1	2.51574							0				0	0
F1SK00	Isocitrate dehydrogenase [NADP] (Fragment) OS=Sus scrofa GN=IDH2 PE=3 SV=2 - [F1SK00_PIG]	12	56	5.24343e+06	1.98193	1;2;6;2;3;4;3;2;3;2;2;4	188.577	34	1.4159	2;4;6;2;1;3;4;2;4;2;2;4	239.71	36	3.39784	10	54	3.57103e+06	20.448	3;2;2;1;-;-;2;2;1;3;2;2	141.18	20	8.4036	3;2;1;1;-;-;2;1;1;3;1;2	167.379	17	28.8516
F1SK02	Uncharacterized protein OS=Sus scrofa GN=C7H15orf38 PE=4 SV=2 - [F1SK02_PIG]	1	2	3.64161e+06				0	0.346663	-;-;1;-;-;-;-;-;-;-;-;-		1	0.346663	1	1	446110				0				0	0
F1SK03	Aminopeptidase N OS=Sus scrofa GN=ANPEP PE=4 SV=2 - [F1SK03_PIG]	23	114	8.01822e+06	1.26083	4;7;6;11;7;4;4;5;4;3;3;4	111.614	62	0.553497	4;7;7;8;6;4;5;6;4;3;3;3	93.344	60	1.81433	7	13	612954				0				0	0
F1SK15	Uncharacterized protein OS=Sus scrofa GN=MCCC2 PE=4 SV=2 - [F1SK15_PIG]							0				0	0	1	1	164310				0				0	0
F1SK25	Uncharacterized protein OS=Sus scrofa GN=FANCI PE=4 SV=1 - [F1SK25_PIG]							0				0	0	1	1	9.08189e+06				0				0	0
F1SK45	Uncharacterized protein OS=Sus scrofa GN=AK3 PE=3 SV=1 - [F1SK45_PIG]	1	5	887148	0.0846552	-;1;1;-;-;-;-;-;1;-;-;-	152.745	3	0.328291	-;1;1;-;-;-;1;-;1;-;-;-	116.348	4	0.412946	4	9	934350				0				0	0
F1SK57	Uncharacterized protein OS=Sus scrofa GN=SAMSN1 PE=4 SV=2 - [F1SK57_PIG]							0				0	0	1	3	338915				0				0	0
F1SK58	Uncharacterized protein OS=Sus scrofa GN=HSPA13 PE=3 SV=1 - [F1SK58_PIG]	1	1	125635				0				0	0	1	3	218463				0				0	0
F1SK65	Uncharacterized protein (Fragment) OS=Sus scrofa PE=4 SV=2 - [F1SK65_PIG]	5	17	1.55039e+07	1.19063	1;1;1;4;3;2;-;-;-;-;-;-	109.262	12	0.1321	1;1;1;4;3;2;-;-;-;-;-;-	127.829	12	1.32273	2	3	424110	1.22681	-;1;-;-;-;-;-;-;-;-;-;-		1	1.09559	-;1;-;-;-;-;-;-;-;-;-;-		1	2.32239
F1SK70	Uncharacterized protein OS=Sus scrofa GN=LOC100625463 PE=4 SV=2 - [F1SK70_PIG]							0				0	0	2	2	1.01797e+06				0				0	0
F1SK76	Uncharacterized protein (Fragment) OS=Sus scrofa GN=OR5AC2 PE=3 SV=1 - [F1SK76_PIG]	1	1	0				0				0	0	1	1	2.00275e+06				0				0	0
F1SK83	Uncharacterized protein OS=Sus scrofa GN=WASH1 PE=4 SV=1 - [F1SK83_PIG]	1	1	283499				0				0	0	6	16	572277	3.07655	-;-;-;-;-;-;1;-;1;-;-;-	2.53913	2	0.513475	-;-;-;-;-;-;1;-;1;-;-;-	129.734	2	3.59002
F1SK84	Uncharacterized protein (Fragment) OS=Sus scrofa GN=DDX11 PE=4 SV=2 - [F1SK84_PIG]	1	1	0				0				0	0							0				0	0
F1SK95	Uncharacterized protein OS=Sus scrofa GN=CPOX PE=4 SV=2 - [F1SK95_PIG]	1	2	1.36358e+06	0.423451	-;-;-;1;1;-;-;-;-;-;-;-	4.88412	2	0.0793314	-;-;-;1;-;-;-;-;-;-;-;-		1	0.502783							0				0	0
F1SKC4	Uncharacterized protein (Fragment) OS=Sus scrofa GN=GYG1 PE=4 SV=2 - [F1SKC4_PIG]	1	1	276069				0				0	0							0				0	0
F1SKD5	Ubiquitin carboxyl-terminal hydrolase OS=Sus scrofa GN=LOC100737425 PE=3 SV=2 - [F1SKD5_PIG]							0				0	0	3	5	732294				0				0	0
F1SKE6	Uncharacterized protein OS=Sus scrofa GN=U2SURP PE=4 SV=2 - [F1SKE6_PIG]	1	1	892375	0.01	-;-;1;-;-;-;-;-;-;-;-;-		1	0.01	-;-;1;-;-;-;-;-;-;-;-;-		1	0.02							0				0	0
F1SKE7	Uncharacterized protein OS=Sus scrofa GN=PCOLCE2 PE=4 SV=2 - [F1SKE7_PIG]	1	1	213804	0.01	-;-;-;-;-;-;-;-;1;-;-;-		1	0.01	-;-;-;-;-;-;-;-;1;-;-;-		1	0.02							0				0	0
F1SKF9	Uncharacterized protein OS=Sus scrofa GN=LOC100519091 PE=4 SV=2 - [F1SKF9_PIG]							0				0	0	6	26	776954	2.54492	1;1;1;-;-;-;-;2;1;-;1;-	102.715	7	0.124499	1;1;1;-;-;-;-;1;-;-;-;-	179.547	4	2.66942
F1SKG5	Uncharacterized protein OS=Sus scrofa GN=GK5 PE=3 SV=2 - [F1SKG5_PIG]							0				0	0	1	1	1.43159e+06				0				0	0
F1SKG6	Uncharacterized protein (Fragment) OS=Sus scrofa GN=ATP1B3 PE=3 SV=2 - [F1SKG6_PIG]	1	5	1.56359e+06	100	-;-;-;-;-;-;-;-;-;-;-;1		1	30.7847	-;-;-;-;-;-;-;-;-;-;-;1		1	130.785							0				0	0
F1SKI5	Inosine-5'-monophosphate dehydrogenase OS=Sus scrofa GN=IMPDH2 PE=3 SV=2 - [F1SKI5_PIG]	1	6	668779	0.0933295	2;-;1;-;-;-;1;-;-;-;-;-	85.9348	4	0.501093	2;1;1;-;-;-;1;1;-;-;-;-	71.7984	6	0.594422	2	2	659485				0				0	0
F1SKJ2	Uncharacterized protein OS=Sus scrofa GN=TXN2 PE=4 SV=1 - [F1SKJ2_PIG]	1	3	4.7501e+06	0.01	-;-;-;-;-;-;1;-;-;-;-;-		1	0.01	-;-;-;-;-;-;1;-;-;-;-;-		1	0.02	1	1	1.13913e+06	20.3532	-;-;-;-;-;-;-;-;-;-;-;1		1	0.0245032	-;-;-;-;-;-;-;-;-;-;-;1		1	20.3777
F1SKJ5	Uncharacterized protein OS=Sus scrofa GN=EIF3D PE=4 SV=1 - [F1SKJ5_PIG]	8	12	4.62708e+06	1.37176	1;2;-;2;3;-;1;-;-;-;-;-	144.94	9	0.01	1;2;-;-;3;-;1;-;-;-;-;-	0	7	1.38176	5	6	2.58648e+06				0				0	0
F1SKK1	Uncharacterized protein OS=Sus scrofa GN=SLC25A20 PE=3 SV=1 - [F1SKK1_PIG]							0				0	0	1	1	160285				0				0	0
F1SKL2	Sulfurtransferase OS=Sus scrofa GN=TST PE=4 SV=1 - [F1SKL2_PIG]	2	4	7.93019e+06	5.62182	1;-;-;-;-;-;-;-;-;-;-;2	141.17	3	2.16693	1;-;-;-;-;-;-;-;-;-;-;2	140.769	3	7.78875							0				0	0
F1SKM0	Uncharacterized protein OS=Sus scrofa GN=UQCRC1 PE=3 SV=1 - [F1SKM0_PIG]	11	25	3.60771e+06	12.6211	1;-;2;-;1;1;1;1;2;-;1;1	260.874	11	9.1831	1;-;1;-;1;1;1;1;2;-;1;2	217.057	11	21.8042	5	13	1.71409e+06	50.5006	-;-;-;1;-;-;-;-;-;-;-;1	138.617	2	50.005	-;-;-;1;-;-;-;-;-;-;-;1	141.393	2	100.506
F1SKM9	Galectin-1 OS=Sus scrofa GN=LGALS1 PE=4 SV=1 - [F1SKM9_PIG]	8	356	2.17678e+08	0.801027	11;10;10;10;10;10;10;11;10;9;11;10	89.3105	122	0.798747	11;11;10;10;10;10;10;11;11;9;10;10	47.9922	123	1.59977							0				0	0
F1SKN5	Uncharacterized protein OS=Sus scrofa GN=EIF3L PE=4 SV=2 - [F1SKN5_PIG]	3	5	2.92206e+06	2.12228	-;-;-;1;-;1;-;-;-;-;-;-	10.0835	2	0.01	-;-;-;1;-;1;-;-;-;-;-;-	0	2	2.13228	4	5	1.25721e+06				0				0	0
F1SKQ0	Uncharacterized protein (Fragment) OS=Sus scrofa GN=DDX17 PE=3 SV=2 - [F1SKQ0_PIG]	14	71	7.71481e+06	0.895395	3;3;3;4;4;4;3;2;3;3;3;3	124.977	38	0.632798	3;4;4;3;4;4;4;2;3;2;3;3	133.21	39	1.52819	14	64	1.95237e+06	7.69175	2;3;3;3;-;1;3;3;1;2;1;2	149.717	24	10.5925	3;3;3;3;-;1;2;2;-;2;1;1	296.609	21	18.2843
F1SKS4	Uncharacterized protein OS=Sus scrofa PE=4 SV=2 - [F1SKS4_PIG]							0				0	0	1	1	5.59713e+06				0				0	0
F1SKW1	Uncharacterized protein OS=Sus scrofa GN=RC3H2 PE=4 SV=2 - [F1SKW1_PIG]	1	1	4.83591e+06	0.01	-;1;-;-;-;-;-;-;-;-;-;-		1	0.01	-;1;-;-;-;-;-;-;-;-;-;-		1	0.02							0				0	0
F1SKY2	Uncharacterized protein OS=Sus scrofa GN=NIT2 PE=4 SV=2 - [F1SKY2_PIG]							0				0	0	1	4	496352				0				0	0
F1SKZ0	Uncharacterized protein OS=Sus scrofa GN=C12orf5 PE=4 SV=1 - [F1SKZ0_PIG]	2	2	649040	0.01	-;1;-;-;-;-;-;-;1;-;-;-	0	2	0.01	-;1;-;-;-;-;-;-;1;-;-;-	0	2	0.02							0				0	0
F1SKZ8	Uncharacterized protein OS=Sus scrofa GN=LOC100523641 PE=4 SV=2 - [F1SKZ8_PIG]	2	4	4.35522e+06	2.99465	-;-;-;1;1;1;-;-;-;-;-;-	45.6668	3	0.01	-;-;-;1;1;-;-;-;-;-;-;-	0	2	3.00465							0				0	0
F1SL01	Uncharacterized protein (Fragment) OS=Sus scrofa GN=TFG PE=4 SV=2 - [F1SL01_PIG]	5	21	6.18885e+06	0.453843	1;2;1;-;-;1;1;2;1;1;-;2	143.117	12	0.492009	1;2;1;-;1;1;1;2;2;1;-;2	96.2183	14	0.945852	4	14	4.66922e+06	26.9698	-;-;1;1;2;1;-;1;-;-;1;-	136.148	7	25.7341	-;-;1;1;2;-;-;1;-;-;1;-	167.683	6	52.7039
F1SL02	Uncharacterized protein OS=Sus scrofa PE=4 SV=1 - [F1SL02_PIG]							0				0	0	1	1	6.24472e+06				0				0	0
F1SL07	Uncharacterized protein OS=Sus scrofa GN=LOC100524622 PE=4 SV=2 - [F1SL07_PIG]	2	6	1.81127e+06	1.72063	-;-;-;1;1;1;-;-;-;-;-;-	12.8322	3	0.276429	-;-;-;1;1;1;-;-;1;-;-;-	72.9476	4	1.99706	2	8	1.00634e+06	5.03137	-;-;-;-;-;-;-;-;1;1;1;1	49.1225	4	0.0300356	-;-;-;-;-;-;-;-;-;1;1;1	9.74013	3	5.0614
F1SL16	Uncharacterized protein OS=Sus scrofa GN=PCNP PE=4 SV=1 - [F1SL16_PIG]	1	3	613999	1.0921	-;-;-;-;-;1;-;-;-;1;-;-	108.468	2	0.543759	-;-;-;-;-;1;-;-;-;1;-;-	138.821	2	1.63586	3	3	473397	8.06488	-;-;-;-;1;-;-;-;-;-;-;-		1	0.0100868	-;-;-;-;1;-;-;-;-;-;-;-		1	8.07497
F1SL34	Uncharacterized protein (Fragment) OS=Sus scrofa GN=ALCAM PE=4 SV=3 - [F1SL34_PIG]	7	32	1.58356e+06	0.640812	2;4;3;2;1;1;1;1;2;2;3;3	77.7436	25	2.51643	2;4;3;2;1;1;2;1;2;2;3;3	166.606	26	3.15725	6	13	1.01671e+06	0.520481	-;-;1;-;-;-;-;-;-;-;-;-		1	0.503164	-;-;1;-;-;-;-;-;-;-;-;-		1	1.02364
F1SL37	Leukocyte surface antigen CD47 (Fragment) OS=Sus scrofa GN=CD47 PE=4 SV=2 - [F1SL37_PIG]	1	4	3.54617e+06	2.75029	-;-;-;1;1;1;-;-;-;-;-;-	4.93057	3	0.01	-;-;-;-;1;-;-;-;-;-;-;-		1	2.76029	2	4	2.46528e+06	0.296037	-;-;-;-;1;-;-;-;-;-;-;-		1	0.01	-;-;-;-;1;-;-;-;-;-;-;-		1	0.306037
F1SL54	Uncharacterized protein OS=Sus scrofa GN=COPB2 PE=4 SV=2 - [F1SL54_PIG]	4	6	1.1358e+07	0.01	-;1;-;-;1;-;-;-;-;-;-;-	0	2	0.01	-;1;-;-;1;-;-;-;-;-;-;-	0	2	0.02	6	10	1.75048e+06				0				0	0
F1SL74	Serine hydroxymethyltransferase OS=Sus scrofa GN=LOC100626911 PE=3 SV=1 - [F1SL74_PIG]	8	37	2.83175e+06	1.67087	1;2;3;2;-;-;-;-;-;1;3;1	95.5428	13	0.569022	1;2;3;2;-;-;-;-;1;2;3;1	118.49	15	2.23989	8	40	1.1853e+06	6.23631	2;2;2;1;2;1;2;1;-;-;-;-	159.063	13	0.647468	2;2;2;1;2;-;1;1;-;-;-;-	125.94	11	6.88378
F1SL81	Uncharacterized protein OS=Sus scrofa GN=LOC100626199 PE=3 SV=2 - [F1SL81_PIG]	1	1	6.60324e+06				0				0	0							0				0	0
F1SL99	Uncharacterized protein OS=Sus scrofa GN=LOC100155956 PE=4 SV=3 - [F1SL99_PIG]	5	34	8.92448e+06	4.25663	1;1;-;-;1;2;1;2;1;-;2;1	214.748	12	10.4084	1;2;1;-;1;1;1;2;1;-;1;1	302.467	12	14.665	5	16	4.01269e+06	14.9743	-;2;1;1;2;1;-;-;1;-;1;1	96.1923	10	0.674225	-;2;1;1;1;1;-;-;1;-;1;1	150.283	9	15.6485
F1SLA0	ATP synthase subunit beta OS=Sus scrofa GN=ATP5B PE=3 SV=1 - [F1SLA0_PIG]	25	832	1.3293e+08	0.822418	25;23;26;28;27;25;24;23;22;23;24;24	95.8403	294	0.725725	27;27;29;27;25;24;25;23;25;23;24;24	59.2	303	1.54814	23	450	2.08007e+07	3.15609	19;20;17;14;12;13;18;15;14;17;14;20	92.8874	193	0.538435	20;20;17;13;8;11;18;15;14;16;13;19	60.4104	184	3.69452
F1SLA8	Uncharacterized protein (Fragment) OS=Sus scrofa GN=LOC100522278 PE=4 SV=1 - [F1SLA8_PIG]	3	37	2.14176e+07	0.855046	1;1;1;1;1;1;1;1;1;2;1;2	95.1407	14	0.964212	2;2;1;1;1;1;1;1;1;1;1;2	46.6703	15	1.81926	3	29	4.81119e+06	38.9551	1;1;1;-;-;-;1;1;-;3;2;2	129.872	12	33.6103	2;2;1;-;-;-;2;1;1;3;2;2	148.149	16	72.5654
F1SLC2	Uncharacterized protein (Fragment) OS=Sus scrofa GN=TOMM22 PE=4 SV=1 - [F1SLC2_PIG]	4	11	8.0387e+06	2.64632	1;-;-;1;1;1;-;-;-;-;-;-	66.6498	4	0.3499	1;-;-;1;1;1;-;-;-;-;-;-	66.1893	4	2.99622	3	7	1.1696e+06				0				0	0
F1SLC4	Annexin OS=Sus scrofa GN=ANXA4 PE=3 SV=1 - [F1SLC4_PIG]	22	480	5.1028e+07	0.927598	17;18;20;19;20;20;15;17;16;14;12;15	90.4879	203	0.773272	17;21;21;17;20;20;15;19;16;14;12;15	62.1952	207	1.70087	18	287	1.0089e+07	4.24506	10;10;14;10;12;10;8;11;12;9;10;12	105.459	128	0.526057	10;10;15;7;10;8;8;11;12;7;8;10	62.0875	116	4.77112
F1SLD2	Uncharacterized protein OS=Sus scrofa GN=FAM136A PE=4 SV=1 - [F1SLD2_PIG]	1	2	2.23689e+06	4.78054	-;-;-;-;-;-;-;-;-;1;-;1	7.40237	2	1.80515	-;-;-;-;-;-;-;-;-;1;-;1	10.4856	2	6.58569	2	3	677846				0				0	0
F1SLE3	Uncharacterized protein (Fragment) OS=Sus scrofa GN=NAGK PE=4 SV=2 - [F1SLE3_PIG]	5	15	2.18677e+06	0.622036	1;-;1;-;2;-;1;-;2;-;-;1	150.087	8	0.326056	2;-;2;-;2;-;1;-;2;-;-;1	197.377	10	0.948092	5	9	1.51658e+06	29.8215	-;-;-;-;1;1;1;-;1;1;-;-	145.212	5	10.2622	-;-;-;-;1;1;1;-;-;1;-;-	199.73	4	40.0837
F1SLE5	Uncharacterized protein (Fragment) OS=Sus scrofa GN=ATP6V1B1 PE=3 SV=2 - [F1SLE5_PIG]	1	45	1.32932e+07				0				0	0							0				0	0
F1SLF0	Uncharacterized protein OS=Sus scrofa GN=SPR PE=4 SV=2 - [F1SLF0_PIG]	1	7	722883	0.450448	1;1;-;-;1;-;-;1;1;-;-;-	218.643	5	0.0106282	1;1;-;-;1;-;-;1;1;-;-;-	13.2169	5	0.461076	1	1	434400				0				0	0
F1SLG9	Uncharacterized protein (Fragment) OS=Sus scrofa GN=MOB1A PE=4 SV=1 - [F1SLG9_PIG]	1	1	3.74411e+06				0				0	0							0				0	0
F1SLH0	Uncharacterized protein OS=Sus scrofa GN=LOC100737806 PE=4 SV=2 - [F1SLH0_PIG]	3	15	1.5846e+06	40.2403	-;1;1;-;-;-;-;-;1;1;1;-	135.571	5	60.1463	-;1;1;-;-;-;-;-;1;1;1;-	90.7322	5	100.387							0				0	0
F1SLH1	Uncharacterized protein (Fragment) OS=Sus scrofa GN=MTHFD2 PE=4 SV=1 - [F1SLH1_PIG]							0				0	0	1	3	9.77114e+06	100	-;-;-;-;-;-;-;-;-;-;1;-		1	100	-;-;-;-;-;-;-;-;-;-;1;-		1	200
F1SLI3	Microtubule-associated protein OS=Sus scrofa GN=MAP4 PE=4 SV=2 - [F1SLI3_PIG]	2	22	1.2469e+06	0.982175	-;1;1;1;1;1;1;1;1;1;1;1	68.3366	11	0.792526	-;1;1;1;-;1;1;1;1;1;1;1	20.0826	10	1.7747	4	27	716843	16.4568	2;1;1;-;-;-;1;1;1;1;1;-	212.559	9	3.1652	2;1;1;-;-;-;1;1;1;1;1;-	236.501	9	19.622
F1SLN3	Uncharacterized protein (Fragment) OS=Sus scrofa PE=4 SV=2 - [F1SLN3_PIG]	1	1	2.04415e+07				0				0	0							0				0	0
F1SLQ7	Uncharacterized protein OS=Sus scrofa GN=LOC100515005 PE=4 SV=1 - [F1SLQ7_PIG]	4	6	943491				0	0.0592248	-;-;-;-;-;-;-;-;1;-;-;-		1	0.0592248	2	2	835711				0				0	0
F1SLR1	Uncharacterized protein OS=Sus scrofa GN=NDUFA8 PE=4 SV=2 - [F1SLR1_PIG]	2	6	4.47634e+06	0.788733	-;-;-;1;-;1;1;-;-;-;-;-	85.7803	3	0.785448	-;-;-;1;-;1;1;-;-;-;-;-	85.6478	3	1.57418	2	2	3.99676e+06				0				0	0
F1SLS7	Autophagy-related protein 3 OS=Sus scrofa GN=ATG3 PE=3 SV=1 - [F1SLS7_PIG]	3	10	5.06395e+06	2.64368	-;-;1;3;2;1;-;-;-;1;-;1	53.5835	9	0.923412	-;-;1;3;2;1;-;-;-;1;-;1	109.561	9	3.56709	2	4	2.06657e+06				0				0	0
F1SLU6	Ubiquitin carboxyl-terminal hydrolase OS=Sus scrofa GN=USP5 PE=3 SV=2 - [F1SLU6_PIG]	7	15	3.02978e+06	0.453415	2;2;2;-;1;-;-;-;-;-;-;-	195.589	7	0.01	2;2;2;-;1;-;-;-;-;-;-;-	0	7	0.463415	5	10	1.62964e+06	100	-;-;-;2;1;1;-;-;-;-;-;-	0	4	68.431	-;-;-;2;1;1;-;-;-;-;-;-	27.2754	4	168.431
F1SLU8	Uncharacterized protein OS=Sus scrofa GN=GNB3 PE=4 SV=2 - [F1SLU8_PIG]							0				0	0	1	12	7.26787e+06	7.35955	-;-;-;-;-;-;-;-;-;-;-;1		1				0	7.35955
F1SLX0	Uncharacterized protein (Fragment) OS=Sus scrofa GN=M6PR PE=4 SV=2 - [F1SLX0_PIG]	4	41	4.7165e+06	0.798059	1;1;2;2;2;1;1;1;2;1;-;1	111.837	15	9.68153	2;4;4;1;2;1;1;1;2;1;-;1	309.452	20	10.4796	4	19	1.03627e+06	41.271	-;-;1;2;2;-;1;1;-;-;1;1	106.544	9	19.825	-;-;1;2;2;-;1;1;-;-;1;1	161.519	9	61.096
F1SLY7	Uncharacterized protein OS=Sus scrofa GN=CNPY2 PE=4 SV=1 - [F1SLY7_PIG]	3	16	3.42683e+06	3.88939	1;-;1;-;-;1;2;2;1;1;2;-	198.84	11	12.8228	1;-;1;-;-;1;2;2;1;1;2;1	256.177	12	16.7121	4	40	2.05982e+06	8.81566	1;1;2;1;1;-;3;-;1;2;2;2	98.8964	16	0.586522	1;1;2;1;1;-;3;-;1;1;2;2	93.4622	15	9.40218
F1SM00	Uncharacterized protein (Fragment) OS=Sus scrofa GN=LOC100621845 PE=4 SV=2 - [F1SM00_PIG]							0				0	0	2	8	634739				0				0	0
F1SM07	Uncharacterized protein OS=Sus scrofa GN=COPS8 PE=4 SV=1 - [F1SM07_PIG]	3	11	2.15855e+06	1.00699	-;-;-;-;1;-;-;1;2;1;1;1	103.731	7	0.569428	-;1;-;1;1;-;-;1;2;1;1;1	64.0367	9	1.57642	2	4	387722	1.0019	-;-;-;-;-;-;-;1;1;-;-;-	32.3201	2	0.625271	-;-;-;-;-;-;-;1;1;-;-;-	21.9384	2	1.62717
F1SM78	Uncharacterized protein OS=Sus scrofa GN=MRLC2 PE=4 SV=2 - [F1SM78_PIG]	7	198	2.15244e+07	1.11878	7;7;4;7;7;6;9;9;8;8;8;8	98.6145	88	0.799912	8;8;7;6;7;6;9;9;9;8;8;8	71.3107	93	1.91869	8	132	1.04226e+07	5.7586	4;3;5;5;5;5;3;6;6;4;5;6	81.6936	57	0.570303	4;3;4;5;5;5;3;5;6;3;5;5	81.4287	53	6.32891
F1SM93	6-pyruvoyl tetrahydrobiopterin synthase OS=Sus scrofa GN=PTS PE=3 SV=1 - [F1SM93_PIG]	2	2	2.0942e+06	50.005	1;-;-;-;-;-;-;-;-;-;1;-	141.393	2	50.5209	1;-;-;-;-;-;-;-;-;-;1;-	138.505	2	100.526	2	5	2.40941e+06	18.1461	-;-;-;-;-;-;-;-;-;1;1;-	3.41244	2	0.0181973	-;-;-;-;-;-;-;-;-;1;1;-	21.1644	2	18.1643
F1SMB2	Dihydrolipoyllysine-residue acetyltransferase OS=Sus scrofa GN=DLAT PE=2 SV=2 - [F1SMB2_PIG]	5	10	3.0017e+06	0.513424	2;1;2;1;-;-;-;-;1;-;-;-	140.566	7	0.104858	2;1;2;1;-;-;-;-;1;-;-;-	202.282	7	0.618281							0				0	0
F1SMC0	Adenylyl cyclase-associated protein (Fragment) OS=Sus scrofa GN=CAP1 PE=3 SV=1 - [F1SMC0_PIG]	12	113	2.1881e+07	0.761499	4;4;6;6;6;5;3;4;4;4;4;3	92.1931	53	0.729298	5;7;8;6;5;5;4;4;5;4;4;3	65.5449	60	1.4908	10	113	7.16171e+06	3.76657	3;6;1;3;4;3;3;5;3;3;1;3	117.562	38	0.353227	3;7;1;2;4;3;3;5;2;3;1;2	99.4894	36	4.1198
F1SMC1	Uncharacterized protein OS=Sus scrofa GN=LOC100621457 PE=4 SV=2 - [F1SMC1_PIG]	2	9	3.12346e+06	0.903916	-;-;-;1;1;1;1;1;-;-;-;-	90.5918	5	0.353079	-;-;-;1;1;1;1;1;-;-;-;-	90.0181	5	1.25699	3	15	1.78482e+06	3.54556	1;1;1;1;-;-;1;-;-;-;1;1	120.321	7	0.51957	1;1;1;1;-;-;1;-;-;-;1;-	77.7441	6	4.06513
F1SME6	Uncharacterized protein OS=Sus scrofa PE=4 SV=2 - [F1SME6_PIG]	1	1	308193				0				0	0							0				0	0
F1SMJ4	Uncharacterized protein OS=Sus scrofa GN=DAB2 PE=4 SV=1 - [F1SMJ4_PIG]	3	6	2.29782e+06	2.30499	-;-;1;-;-;-;-;-;-;-;1;1	86.5331	3	1.71096	-;1;1;-;-;-;-;-;-;-;1;1	66.5943	4	4.01595	7	23	661370	2.65387	-;-;1;-;-;-;1;1;3;-;1;3	139.826	10	0.842966	1;-;1;-;-;-;1;1;3;-;1;2	62.5518	10	3.49683
F1SMJ9	Uncharacterized protein (Fragment) OS=Sus scrofa GN=ATP6V1G1 PE=4 SV=2 - [F1SMJ9_PIG]	5	94	1.19194e+07	1.12299	3;4;4;3;3;3;5;3;3;4;5;5	95.1044	45	0.889617	4;6;6;3;3;3;5;3;3;4;5;5	72.5951	50	2.01261	4	73	4.39935e+06	5.49086	4;3;2;2;3;2;4;3;4;3;4;4	115.257	38	0.60719	4;3;2;2;2;1;4;3;4;3;4;4	69.0232	36	6.09805
F1SML4	Uncharacterized protein OS=Sus scrofa GN=SND1 PE=4 SV=1 - [F1SML4_PIG]	12	34	3.48368e+06	0.836742	4;1;4;4;2;2;1;1;-;-;-;-	138.663	19	0.0426524	4;2;6;3;2;2;1;1;-;-;-;-	93.0733	21	0.879394	3	4	426185				0				0	0
F1SML9	Uncharacterized protein OS=Sus scrofa GN=KIAA1432 PE=4 SV=2 - [F1SML9_PIG]							0				0	0	1	2	0				0				0	0
F1SMM0	Uncharacterized protein OS=Sus scrofa GN=ERMP1 PE=4 SV=1 - [F1SMM0_PIG]	1	1	585256				0				0	0							0				0	0
F1SMN1	Uncharacterized protein (Fragment) OS=Sus scrofa GN=CALU PE=4 SV=2 - [F1SMN1_PIG]	6	121	2.08395e+07	1.73708	1;4;3;2;1;1;6;6;5;3;4;5	105.071	41	0.614807	3;5;3;2;1;1;7;6;5;3;4;4	120.765	44	2.35189	12	98	2.83318e+06	12.2067	6;5;8;3;5;2;3;2;6;5;5;7	229.279	57	16.9801	6;5;8;1;4;2;3;2;6;5;5;7	228.383	54	29.1867
F1SMN5	Uncharacterized protein OS=Sus scrofa GN=FLNC PE=4 SV=1 - [F1SMN5_PIG]	4	12	4.69096e+06	0.756355	1;1;2;1;2;-;-;-;-;-;-;1	117.418	8	16.6984	1;1;2;1;2;-;-;-;-;-;-;1	244.39	8	17.4548	2	4	2.99684e+06	100	-;-;-;1;1;1;-;-;-;-;-;-	0	3	96.5831	-;-;-;1;1;1;-;-;-;-;-;-	6.12769	3	196.583
F1SMN6	V-type proton ATPase subunit F OS=Sus scrofa GN=ATP6V1F PE=3 SV=1 - [F1SMN6_PIG]	4	48	7.48691e+06	0.982583	1;-;2;3;1;2;1;1;3;4;2;2	91.3629	22	0.721944	1;1;3;3;1;2;1;2;3;4;3;2	65.6148	26	1.70453	5	49	4.17986e+06	5.84384	3;3;3;1;1;1;1;4;1;3;3;4	102.609	28	0.771041	3;3;3;1;1;1;1;4;1;2;2;3	82.199	25	6.61488
F1SMT5	Uncharacterized protein (Fragment) OS=Sus scrofa GN=LOC100737499 PE=3 SV=2 - [F1SMT5_PIG]							0				0	0	1	1	3.14638e+06				0				0	0
F1SMW0	Uncharacterized protein (Fragment) OS=Sus scrofa GN=ZCCHC2 PE=4 SV=2 - [F1SMW0_PIG]	1	1	1.64496e+07				0				0	0							0				0	0
F1SMW4	Uncharacterized protein (Fragment) OS=Sus scrofa GN=VPS4B PE=3 SV=2 - [F1SMW4_PIG]	6	21	3.79896e+06	0.888356	-;1;1;2;1;-;2;1;2;-;1;1	120.191	12	0.553213	-;1;1;1;-;-;2;-;1;-;1;1	97.7151	8	1.44157	4	11	886303	9.76221	-;1;-;-;1;-;-;-;-;-;1;-	115.844	3	0.520902	1;1;-;-;1;-;-;-;-;-;1;-	110.967	4	10.2831
F1SMW7	Uncharacterized protein OS=Sus scrofa GN=SERPINB2 PE=3 SV=1 - [F1SMW7_PIG]	5	16	7.07028e+06	29.2028	-;-;-;2;1;-;-;-;-;2;1;2	140.505	8	23.3498	-;-;-;1;1;-;-;-;-;2;1;2	184.773	7	52.5527	7	18	1.91011e+06	47.1259	-;-;-;1;-;-;-;-;-;2;1;1	80.1983	5	25.2732	-;-;-;1;-;-;-;-;-;2;1;1	197.126	5	72.3991
F1SMW8	Uncharacterized protein OS=Sus scrofa GN=SERPINB10 PE=3 SV=1 - [F1SMW8_PIG]	10	49	8.29833e+06	0.845578	1;3;2;3;6;4;2;1;2;-;2;1	165.524	27	0.72568	2;3;2;3;4;3;2;1;3;-;2;1	119.891	26	1.57126	6	30	1.58473e+06	6.01615	1;2;1;-;1;1;3;1;-;2;1;1	138.447	14	1.00061	1;2;1;-;-;1;2;1;-;2;1;1	110.028	12	7.01676
F1SMW9	Uncharacterized protein OS=Sus scrofa GN=PSMD1 PE=4 SV=2 - [F1SMW9_PIG]	2	3	875743	0.01	-;-;1;-;-;-;-;-;-;-;-;-		1	0.01	-;-;1;-;-;-;-;-;-;-;-;-		1	0.02							0				0	0
F1SMX5	Uncharacterized protein OS=Sus scrofa GN=CAB39 PE=4 SV=1 - [F1SMX5_PIG]							0				0	0	1	1	1052540				0				0	0
F1SMX7	Uncharacterized protein OS=Sus scrofa GN=SERPINB8 PE=3 SV=2 - [F1SMX7_PIG]	3	6	2.7447e+06	1.11071	-;-;1;-;-;1;-;-;-;-;-;-	140.148	2	0.234342	-;-;1;-;-;1;-;-;-;-;-;-	135.387	2	1.34505							0				0	0
F1SMY1	Uncharacterized protein OS=Sus scrofa GN=TMX3 PE=4 SV=2 - [F1SMY1_PIG]	3	12	1.40649e+06	0.983307	1;1;1;-;-;1;-;-;-;-;-;-	197.966	4	0.0114505	1;1;1;-;-;1;-;-;-;-;-;-	25.3354	4	0.994757	2	3	1.04798e+06				0				0	0
F1SMZ6	Uncharacterized protein OS=Sus scrofa GN=HSPE1 PE=3 SV=1 - [F1SMZ6_PIG]	6	47	1.47518e+07	1.49795	2;4;2;2;4;7;-;-;1;2;1;3	81.0869	28	2.00726	2;4;2;2;4;7;-;-;1;2;1;3	168.488	28	3.50521	1	39	9.90625e+06	4.67743	1;1;-;1;1;1;-;-;-;-;-;-	86.6661	5	0.719228	1;1;-;1;1;1;-;-;-;-;-;-	28.4784	5	5.39666
F1SMZ7	Uncharacterized protein OS=Sus scrofa GN=HSPD1 PE=3 SV=2 - [F1SMZ7_PIG]	1	641	6.48884e+07	1.44264	1;-;1;1;1;1;1;-;1;1;1;1	84.3225	10	0.807858	1;-;1;1;1;-;1;-;1;1;1;1	79.0287	9	2.2505	1	381	1.13954e+07	3.57638	1;-;1;1;1;1;-;1;-;1;1;1	121.716	9	0.264702	1;-;1;1;1;1;-;1;-;1;1;1	102.377	9	3.84108
F1SMZ9	Uncharacterized protein (Fragment) OS=Sus scrofa GN=SF3B1 PE=4 SV=2 - [F1SMZ9_PIG]	1	1	280985				0				0	0	1	1	161484				0				0	0
F1SN05	Uncharacterized protein (Fragment) OS=Sus scrofa GN=EIF3J PE=4 SV=1 - [F1SN05_PIG]	3	16	4.01198e+06	1.47534	-;-;-;1;1;1;1;-;-;-;-;-	57.9297	4	0.525288	1;1;1;-;1;1;1;1;1;-;-;-	39.4179	8	2.00063	4	9	1.52269e+06	3.01657	-;-;-;-;-;-;-;-;-;-;-;1		1				0	3.01657
F1SN10	Uncharacterized protein (Fragment) OS=Sus scrofa GN=PGAP1 PE=4 SV=2 - [F1SN10_PIG]	1	1	2.67204e+07	1.22313	-;-;-;-;1;-;-;-;-;-;-;-		1	0.679286	-;-;-;-;1;-;-;-;-;-;-;-		1	1.90242							0				0	0
F1SN46	Uncharacterized protein OS=Sus scrofa GN=C15orf48 PE=4 SV=1 - [F1SN46_PIG]	1	1	6.04624e+06				0				0	0							0				0	0
F1SN58	Uncharacterized protein OS=Sus scrofa GN=SQRDL PE=4 SV=2 - [F1SN58_PIG]	13	53	6.98688e+06	10.5707	1;2;-;1;1;2;4;2;3;3;2;-	297.314	21	12.4518	2;2;-;1;1;1;4;3;3;3;2;-	249.049	22	23.0225	9	54	2.98036e+06	21.4646	1;1;2;-;1;1;4;2;1;1;1;1	181.699	16	20.8112	2;1;2;-;-;1;3;3;1;1;1;1	200.557	16	42.2758
F1SNC1	Sperm flagellar protein 2 (Fragment) OS=Sus scrofa GN=SPEF2 PE=4 SV=2 - [F1SNC1_PIG]	1	2	2.26773e+07				0				0	0	1	11	2.47371e+07				0				0	0
F1SNC6	Uncharacterized protein (Fragment) OS=Sus scrofa GN=KIAA0368 PE=4 SV=2 - [F1SNC6_PIG]							0				0	0	1	1	101585				0				0	0
F1SNE3	Uncharacterized protein OS=Sus scrofa GN=CNTLN PE=4 SV=2 - [F1SNE3_PIG]	1	4	1.72648e+06	0.0427931	-;-;-;-;-;-;-;1;-;-;-;-		1	0.01	-;-;-;-;-;-;-;1;-;-;-;-		1	0.0527931							0				0	0
F1SNE9	Coatomer subunit gamma OS=Sus scrofa GN=COPG2 PE=3 SV=2 - [F1SNE9_PIG]	1	1	678272	2.79778	-;-;-;1;-;-;-;-;-;-;-;-		1	0.01	-;-;-;1;-;-;-;-;-;-;-;-		1	2.80778							0				0	0
F1SNF6	Uncharacterized protein OS=Sus scrofa GN=CHCHD3 PE=4 SV=2 - [F1SNF6_PIG]	9	64	6.51725e+06	1.31376	6;-;1;2;1;1;5;3;4;1;2;3	86.269	29	0.729489	6;2;1;2;-;1;5;4;4;1;2;3	69.2256	31	2.04325	7	45	1.86436e+06	1.38616	1;2;1;-;1;-;2;2;2;1;1;1	93.0349	14	0.607666	1;2;1;-;-;-;2;2;2;1;-;1	29.7837	12	1.99383
F1SNI8	Uncharacterized protein OS=Sus scrofa GN=KLHL9 PE=4 SV=2 - [F1SNI8_PIG]							0				0	0	1	1	0				0				0	0
F1SNK3	Uncharacterized protein (Fragment) OS=Sus scrofa GN=LOC100516774 PE=3 SV=2 - [F1SNK3_PIG]	3	19	1.47717e+06	2.42248	-;2;1;1;2;2;-;1;2;-;1;-	184.152	12	0.765784	-;2;2;1;2;2;1;1;1;-;1;-	255.005	13	3.18827	5	18	806472	3.34453	-;-;-;-;-;-;1;-;-;-;1;1	7.89636	3				0	3.34453
F1SNL0	Uncharacterized protein OS=Sus scrofa GN=SPHKAP PE=4 SV=2 - [F1SNL0_PIG]	1	1	0				0				0	0							0				0	0
F1SNL7	Uncharacterized protein OS=Sus scrofa GN=LOC100621569 PE=4 SV=1 - [F1SNL7_PIG]	21	337	3.21329e+07	0.98162	14;15;15;16;17;15;16;12;15;15;15;12	99.0719	177	0.768526	18;15;16;15;12;11;16;12;17;15;15;11	84.6259	173	1.75015	19	175	7.4775e+06	7.85771	5;7;5;6;9;7;5;6;8;8;9;7	86.9055	82	0.778756	4;6;5;5;8;6;5;6;7;8;9;7	77.4826	76	8.63647
F1SNM7	Uncharacterized protein (Fragment) OS=Sus scrofa GN=AGFG1 PE=4 SV=1 - [F1SNM7_PIG]	5	23	2.75976e+06	0.897837	1;1;-;-;-;-;2;2;2;1;2;1	103.881	12	11.8952	1;1;1;-;-;-;2;2;3;1;2;1	277.806	14	12.793	6	54	2.30509e+06	14.8515	2;3;4;1;-;-;1;2;3;4;4;3	206.676	27	11.5443	2;3;4;1;-;-;1;2;3;2;3;3	270.006	24	26.3958
F1SNP1	Uncharacterized protein (Fragment) OS=Sus scrofa GN=COL4A4 PE=4 SV=2 - [F1SNP1_PIG]	1	1	1.65322e+06	0.01	-;-;-;-;-;-;1;-;-;-;-;-		1	0.01	-;-;-;-;-;-;1;-;-;-;-;-		1	0.02							0				0	0
F1SNT8	Uncharacterized protein OS=Sus scrofa GN=DCTN1 PE=4 SV=2 - [F1SNT8_PIG]	1	2	140363				0				0	0							0				0	0
F1SNX8	Uncharacterized protein OS=Sus scrofa GN=SUN2 PE=4 SV=2 - [F1SNX8_PIG]	1	4	506703	0.5096	1;1;1;-;1;-;-;-;-;-;-;-	196.075	4	0.0112295	1;1;1;-;1;-;-;-;-;-;-;-	21.8969	4	0.520829	1	1	622802				0				0	0
F1SNY2	60S ribosomal protein L3 OS=Sus scrofa GN=RPL3 PE=3 SV=2 - [F1SNY2_PIG]	13	80	9.44079e+06	3.06243	2;4;5;5;3;7;2;3;3;2;2;3	124.768	41	0.710095	2;4;6;5;2;6;2;3;3;2;2;3	143.287	40	3.77252	9	49	2.2276e+06	18.0395	1;1;1;2;4;1;1;1;1;2;2;2	113.12	19	10.2097	1;1;1;2;4;1;1;1;1;2;2;1	278.728	18	28.2493
F1SNZ7	Succinyl-CoA ligase [ADP/GDP-forming] subunit alpha, mitochondrial OS=Sus scrofa GN=SUCLG1 PE=3 SV=1 - [F1SNZ7_PIG]							0				0	0	3	33	3.28681e+06	14.0488	1;1;1;1;-;1;1;1;1;-;1;-	232.647	9	11.7097	1;1;1;1;-;1;1;1;1;-;1;-	282.767	9	25.7585
F1SP03	Uncharacterized protein (Fragment) OS=Sus scrofa GN=KCMF1 PE=4 SV=1 - [F1SP03_PIG]	1	1	1.16322e+06	0.01	-;1;-;-;-;-;-;-;-;-;-;-		1	0.01	-;1;-;-;-;-;-;-;-;-;-;-		1	0.02							0				0	0
F1SP18	Uncharacterized protein OS=Sus scrofa GN=TARS PE=3 SV=2 - [F1SP18_PIG]	6	17	2.81168e+06	1.49507	2;-;1;1;2;3;-;-;-;-;-;-	93.4431	9	0.266152	2;-;1;1;1;1;-;-;-;-;-;-	92.0069	6	1.76122	11	20	3.2687e+06	66.7603	-;-;-;1;1;1;-;-;-;-;-;-	86.2381	3	95.9282	-;-;-;1;-;1;-;-;-;-;-;-	6.00284	2	162.689
F1SP32	Uncharacterized protein OS=Sus scrofa GN=RAD23B PE=4 SV=1 - [F1SP32_PIG]	9	46	4.11229e+06	1.34773	1;2;4;1;1;3;3;2;3;1;4;2	109.496	27	0.605933	2;2;5;-;1;3;3;4;2;1;4;2	111.56	29	1.95366	6	33	1.64375e+06	20.0503	1;3;2;1;1;1;1;1;-;2;1;1	150.661	15	9.60881	1;3;2;1;1;1;1;1;-;2;1;1	312.129	15	29.6591
F1SP56	Uncharacterized protein OS=Sus scrofa GN=NIPSNAP3A PE=4 SV=2 - [F1SP56_PIG]	7	50	6.62796e+06	1.90533	1;4;2;2;2;1;2;2;2;2;4;4	105.184	28	0.789505	2;4;2;2;2;1;2;3;3;2;4;4	120.999	31	2.69484	4	14	1.00946e+06	10.071	-;1;-;1;2;-;1;1;-;-;-;-	149.02	6	0.424237	-;1;-;1;2;-;1;1;-;-;-;-	100.385	6	10.4952
F1SP60	Uncharacterized protein OS=Sus scrofa GN=LOC100739672 PE=3 SV=1 - [F1SP60_PIG]							0				0	0	1	1	1.91039e+06				0				0	0
F1SP93	V-type proton ATPase catalytic subunit A OS=Sus scrofa GN=ATP6V1A PE=3 SV=1 - [F1SP93_PIG]	20	237	2.04108e+07	0.971915	8;16;15;10;11;8;8;9;9;9;5;7	106.726	115	0.776275	10;21;17;11;11;9;9;10;9;9;5;7	117.461	128	1.74819	19	160	4.63061e+06	3.60619	6;4;8;2;4;6;7;8;10;5;6;5	129.353	71	0.42351	7;4;7;2;4;6;8;8;9;5;5;3	73.373	68	4.0297
F1SPE3	Oxidized low-density lipoprotein receptor 1, soluble form OS=Sus scrofa GN=OLR1 PE=4 SV=1 - [F1SPE3_PIG]	4	43	4.94552e+06	19.0876	2;2;2;2;2;1;3;2;2;1;-;1	209.7	20	18.7377	2;3;3;2;2;1;3;2;4;1;-;1	214.421	24	37.8252	4	10	3.02984e+06				0				0	0
F1SPE8	Uncharacterized protein OS=Sus scrofa GN=HCLS1 PE=4 SV=1 - [F1SPE8_PIG]	18	251	4.92592e+07	0.750894	13;13;15;5;4;6;10;12;12;11;6;8	78.843	115	0.88782	15;15;15;5;4;7;12;13;12;11;6;8	49.7336	123	1.63871	18	159	1.00829e+07	7.39841	9;8;7;4;5;7;5;5;4;5;8;7	100.443	74	0.699848	8;7;7;3;4;4;5;4;4;5;7;5	63.3751	63	8.09826
F1SPE9	Uncharacterized protein OS=Sus scrofa GN=DNAJC13 PE=4 SV=1 - [F1SPE9_PIG]							0				0	0	1	3	413392				0				0	0
F1SPF6	Uncharacterized protein OS=Sus scrofa GN=LOC100518399 PE=4 SV=2 - [F1SPF6_PIG]	1	20	2.96561e+06				0				0	0	1	13	404439				0				0	0
F1SPF8	Uncharacterized protein OS=Sus scrofa GN=DNAJB8 PE=4 SV=1 - [F1SPF8_PIG]	1	1	510339	0.01	-;-;-;-;-;-;-;-;1;-;-;-		1	0.01	-;-;-;-;-;-;-;-;1;-;-;-		1	0.02							0				0	0
F1SPF9	Uncharacterized protein (Fragment) OS=Sus scrofa GN=COPG1 PE=4 SV=2 - [F1SPF9_PIG]	1	1	2.09141e+06				0				0	0	2	3	425638				0				0	0
F1SPG0	Uncharacterized protein (Fragment) OS=Sus scrofa GN=RAB7A PE=3 SV=2 - [F1SPG0_PIG]	9	91	1.27889e+07	0.856212	2;5;3;3;4;6;3;4;2;3;4;4	94.8085	43	0.701807	2;5;3;3;4;5;3;4;1;3;4;4	77.0094	41	1.55802	7	87	5.46717e+06	4.12892	5;4;3;4;4;3;2;2;2;2;2;1	79.9173	34	0.602222	4;4;3;4;3;2;2;2;2;2;2;-	61.9435	30	4.73114
F1SPG1	Uncharacterized protein OS=Sus scrofa GN=H1FX PE=3 SV=1 - [F1SPG1_PIG]	4	30	4.04367e+06	2.21745	1;1;1;-;-;2;2;2;2;2;1;2	198.853	16	1.54968	1;1;1;-;-;2;2;2;2;2;1;2	148.444	16	3.76712	6	48	3.23975e+06	6.47728	1;-;2;4;2;2;2;3;4;2;1;4	80.2521	27	1.24115	1;-;2;3;2;2;2;3;4;1;1;4	84.8454	25	7.71843
F1SPG2	Dolichyl-diphosphooligosaccharide--protein glycosyltransferase subunit 1 OS=Sus scrofa GN=RPN1 PE=4 SV=1 - [F1SPG2_PIG]	19	63	4.68279e+06	1.01099	6;7;5;3;4;3;-;1;2;2;-;2	113.412	35	1.2126	7;7;9;2;4;3;-;1;2;2;-;2	180.695	39	2.22359	10	41	1.53354e+06	3.29884	3;2;1;1;3;2;-;1;3;-;1;1	112.529	18	0.377801	3;2;-;1;3;2;-;-;2;-;1;1	107.16	15	3.67664
F1SPG9	Uncharacterized protein OS=Sus scrofa GN=ESYT1 PE=4 SV=1 - [F1SPG9_PIG]	9	26	2.48264e+06	0.649368	3;5;3;1;2;1;-;1;-;-;-;-	126.746	16	0.0161787	3;5;3;1;2;1;-;1;-;-;-;-	101.042	16	0.665546	7	13	855680				0				0	0
F1SPH1	Uncharacterized protein OS=Sus scrofa GN=LOC100737962 PE=4 SV=2 - [F1SPH1_PIG]	8	48	9.97692e+06	1.03433	4;2;2;2;1;2;4;2;2;3;1;1	107.36	26	0.774276	4;2;2;2;1;2;4;2;2;2;1;1	66.4571	25	1.8086	10	41	3.08026e+06	7.46501	2;2;2;1;1;1;2;2;1;3;2;1	105.163	20	0.567558	2;2;2;1;1;1;2;2;1;2;1;-	79.6966	17	8.03257
F1SPJ0	Uncharacterized protein (Fragment) OS=Sus scrofa GN=WIBG PE=4 SV=2 - [F1SPJ0_PIG]							0				0	0	2	3	223727				0				0	0
F1SPJ5	Uncharacterized protein (Fragment) OS=Sus scrofa GN=SARNP PE=4 SV=1 - [F1SPJ5_PIG]	2	14	4.11558e+06	1.02527	-;1;1;-;-;1;1;2;1;-;1;-	134.453	8	1.01285	-;1;1;-;-;1;1;2;1;-;1;-	63.1608	8	2.03813	2	14	1.75356e+06	6.82685	1;-;1;-;-;-;-;1;1;1;1;1	112.13	7	0.449749	1;-;1;-;-;-;-;1;1;1;-;1	78.0197	6	7.2766
F1SPM2	Uncharacterized protein (Fragment) OS=Sus scrofa GN=ARHGAP25 PE=4 SV=2 - [F1SPM2_PIG]	9	15	2.43322e+06	0.876049	1;-;3;2;2;1;-;-;-;-;-;1	86.8009	10	0.370208	1;-;3;2;2;1;-;-;-;-;-;1	122.51	10	1.24626	5	5	760644	0.0294143	-;-;-;-;-;-;-;-;1;-;-;-		1	0.0294143	-;-;-;-;-;-;-;-;1;-;-;-		1	0.0588285
F1SPM7	Uncharacterized protein OS=Sus scrofa GN=GFPT1 PE=4 SV=1 - [F1SPM7_PIG]	14	35	2.12626e+07	0.864017	3;3;2;5;4;6;-;-;-;-;1;-	99.0972	24	14.3016	3;4;3;2;3;3;-;-;-;-;1;-	264.231	19	15.1657	12	25	2.26242e+06	0.674257	-;-;-;2;-;1;-;-;-;-;-;-	94.6631	3	0.01	-;-;-;2;-;1;-;-;-;-;-;-	0	3	0.684257
F1SPN1	Peptidyl-prolyl cis-trans isomerase OS=Sus scrofa GN=FKBP11 PE=4 SV=1 - [F1SPN1_PIG]	3	11	3.01828e+06	1.02797	-;1;-;-;-;1;1;-;-;1;-;1	84.0541	5	0.683516	-;1;-;-;-;-;1;1;1;-;-;1	69.0816	5	1.71148	3	23	1.711e+06	15.3505	1;1;-;-;1;1;1;1;-;1;3;-	223.979	10	3.43824	1;1;-;-;1;1;1;1;-;1;3;-	228.568	10	18.7887
F1SPP8	Uncharacterized protein (Fragment) OS=Sus scrofa GN=CKAP4 PE=4 SV=2 - [F1SPP8_PIG]	5	25	4.11328e+06	1.44401	2;-;-;1;1;1;2;2;1;1;3;-	97.721	14	0.508869	2;1;1;1;1;-;2;2;1;-;2;-	105.074	13	1.95288	4	12	1.48554e+06	50.5118	1;-;-;-;-;-;-;-;-;1;-;-	138.556	2	50.5596	1;-;-;-;-;-;-;-;-;1;-;-	138.291	2	101.071
F1SPQ3	Uncharacterized protein OS=Sus scrofa GN=C12orf23 PE=4 SV=1 - [F1SPQ3_PIG]							0				0	0	1	1	1.2395e+06				0				0	0
F1SPQ9	Uncharacterized protein OS=Sus scrofa GN=RBM6 PE=4 SV=2 - [F1SPQ9_PIG]	1	1	3738.3				0				0	0							0				0	0
F1SPR4	Mannose-1-phosphate guanyltransferase beta OS=Sus scrofa GN=GMPPB PE=4 SV=1 - [F1SPR4_PIG]	1	1	4.40948e+06	0.01	1;-;-;-;-;-;-;-;-;-;-;-		1	0.01	1;-;-;-;-;-;-;-;-;-;-;-		1	0.02							0				0	0
F1SPT0	Ubiquitin carboxyl-terminal hydrolase OS=Sus scrofa GN=USP4 PE=3 SV=2 - [F1SPT0_PIG]							0				0	0	1	5	3.27254e+06				0				0	0
F1SPT5	Uncharacterized protein OS=Sus scrofa GN=LAMB2 PE=4 SV=2 - [F1SPT5_PIG]	1	1	1.26685e+07				0				0	0							0				0	0
F1SPV0	Uncharacterized protein OS=Sus scrofa GN=LOC100523928 PE=3 SV=1 - [F1SPV0_PIG]	14	40	7.09593e+06	0.552633	2;-;2;4;5;4;-;1;-;-;-;-	106.173	18	0.218299	3;1;3;2;3;3;-;1;-;-;-;-	89.4561	16	0.770933	7	10	1.67248e+06	5.03591	-;-;1;1;-;-;-;-;-;-;-;-	141.141	2	0.203289	-;-;1;1;-;-;-;-;-;-;-;-	131.521	2	5.23919
F1SPY4	Eukaryotic translation initiation factor 2 subunit 3 OS=Sus scrofa GN=EIF2S3 PE=4 SV=2 - [F1SPY4_PIG]							0				0	0	3	17	1.10441e+06	2.49755	1;1;1;-;-;1;-;-;1;-;-;-	55.6484	5	1.01447	1;-;1;-;-;1;-;-;1;-;-;-	198.029	4	3.51202
F1SPZ4	Plasma membrane calcium-transporting ATPase 1 OS=Sus scrofa GN=ATP2B1 PE=3 SV=2 - [F1SPZ4_PIG]	2	3	1.08612e+06	0.844373	-;-;-;1;-;1;-;-;-;-;-;-	53.1855	2	0.181024	-;-;-;1;-;-;-;-;-;-;-;-		1	1.0254							0				0	0
F1SQ01	Uncharacterized protein OS=Sus scrofa GN=PRDX4 PE=4 SV=1 - [F1SQ01_PIG]	3	152	1.57692e+08	0.338711	-;-;-;-;-;-;-;1;-;-;-;-		1	0.948359	-;-;-;-;-;-;-;1;-;-;-;-		1	1.28707	1	107	4.20419e+07				0				0	0
F1SQ06	Uncharacterized protein OS=Sus scrofa GN=LOC100153052 PE=3 SV=2 - [F1SQ06_PIG]							0				0	0	1	1	680733				0				0	0
F1SQ22	Uncharacterized protein OS=Sus scrofa GN=CD86 PE=4 SV=1 - [F1SQ22_PIG]							0				0	0	1	1	456221				0				0	0
F1SQ46	Uncharacterized protein OS=Sus scrofa GN=CSDA PE=4 SV=2 - [F1SQ46_PIG]	3	60	1.37303e+07	0.68435	2;-;3;-;-;-;1;2;1;-;1;1	147.586	11	0.591191	2;1;3;-;-;-;1;2;2;-;1;1	107.153	13	1.27554	5	91	4.0355e+06	3.85897	2;-;1;-;1;-;1;-;2;3;3;2	103.024	15	0.803514	2;-;1;-;1;-;1;1;2;3;3;2	58.3871	16	4.66249
F1SQ58	Uncharacterized protein (Fragment) OS=Sus scrofa GN=MUC13 PE=4 SV=1 - [F1SQ58_PIG]	1	2	3.52728e+06				0				0	0	1	2	1113081				0				0	0
F1SQ87	Uncharacterized protein OS=Sus scrofa GN=WBP11 PE=4 SV=2 - [F1SQ87_PIG]	1	1	2.30203e+06				0				0	0							0				0	0
F1SQC2	Uncharacterized protein (Fragment) OS=Sus scrofa GN=TATDN2 PE=4 SV=2 - [F1SQC2_PIG]							0				0	0	1	1	620187				0				0	0
F1SQC6	Uncharacterized protein OS=Sus scrofa GN=EMC3 PE=4 SV=1 - [F1SQC6_PIG]	1	1	937801				0				0	0							0				0	0
F1SQD9	Uncharacterized protein OS=Sus scrofa GN=CRELD1 PE=4 SV=1 - [F1SQD9_PIG]	1	2	758763	87.5537	-;-;-;-;-;-;-;-;-;-;1;-		1	30.1809	-;-;-;-;-;-;-;-;-;-;1;-		1	117.735	2	6	748924				0				0	0
F1SQE6	Uncharacterized protein (Fragment) OS=Sus scrofa GN=ARPC4 PE=4 SV=2 - [F1SQE6_PIG]	5	38	1.42442e+07	2.37954	-;-;1;2;4;3;2;2;2;1;2;2	119.359	21	0.736771	-;-;1;2;3;3;2;2;2;1;2;2	44.6757	20	3.11631	3	19	2.73148e+06	1.84547	2;2;-;1;-;1;2;2;2;1;-;-	37.7494	13	0.840833	2;2;-;1;-;1;2;2;2;1;-;-	75.0129	13	2.68631
F1SQG5	Uncharacterized protein OS=Sus scrofa GN=COPS2 PE=4 SV=2 - [F1SQG5_PIG]	1	1	1.17176e+06				0				0	0	1	2	357119				0				0	0
F1SQG6	Uncharacterized protein OS=Sus scrofa GN=GALK2 PE=3 SV=1 - [F1SQG6_PIG]	2	2	2.11008e+06	5.28008	-;-;-;-;-;1;-;-;-;-;-;-		1	0.01	-;-;-;-;-;1;-;-;-;-;-;-		1	5.29008	1	1	617485				0				0	0
F1SQH1	Uncharacterized protein OS=Sus scrofa GN=DTWD1 PE=4 SV=1 - [F1SQH1_PIG]							0				0	0	1	1	2.61031e+06				0				0	0
F1SQI7	Lutropin-choriogonadotropic hormone receptor (Fragment) OS=Sus scrofa GN=LHCGR PE=3 SV=2 - [F1SQI7_PIG]	1	1	1.25118e+07	1	-;-;-;1;-;-;-;-;-;-;-;-		1	100	-;-;-;1;-;-;-;-;-;-;-;-		1	101	1	1	43585.4				0				0	0
F1SQJ5	Uncharacterized protein OS=Sus scrofa GN=ERLEC1 PE=4 SV=2 - [F1SQJ5_PIG]							0				0	0	1	1	326864				0				0	0
F1SQK1	Uncharacterized protein OS=Sus scrofa PE=4 SV=2 - [F1SQK1_PIG]	2	3	1.1067e+07	0.01	-;1;-;-;-;-;-;-;-;-;-;-		1	0.01	-;1;-;-;-;-;-;-;-;-;-;-		1	0.02	1	1	1.93569e+06				0				0	0
F1SQK5	Uncharacterized protein OS=Sus scrofa GN=LOC100514282 PE=4 SV=1 - [F1SQK5_PIG]	1	1	598681	2.46192	-;-;-;-;-;-;-;-;-;1;-;-		1	2.25059	-;-;-;-;-;-;-;-;-;1;-;-		1	4.71251							0				0	0
F1SQL1	Uncharacterized protein (Fragment) OS=Sus scrofa GN=SMEK2 PE=4 SV=2 - [F1SQL1_PIG]							0				0	0	1	1	50253.9				0				0	0
F1SQL8	Uncharacterized protein OS=Sus scrofa GN=REL PE=4 SV=3 - [F1SQL8_PIG]	1	1	1.99652e+06	0.467574	1;-;-;-;-;-;-;-;-;-;-;-		1	0.388004	1;-;-;-;-;-;-;-;-;-;-;-		1	0.855578							0				0	0
F1SQM4	Uncharacterized protein OS=Sus scrofa GN=AHSA2 PE=4 SV=2 - [F1SQM4_PIG]							0				0	0	4	7	328322				0				0	0
F1SQM6	Uncharacterized protein OS=Sus scrofa GN=XPO1 PE=4 SV=1 - [F1SQM6_PIG]	1	1	204836				0				0	0	1	2	572867				0				0	0
F1SQN1	T-complex protein 1 subunit delta OS=Sus scrofa GN=CCT4 PE=3 SV=1 - [F1SQN1_PIG]	11	48	5.06841e+06	0.734312	3;3;3;5;5;5;1;2;1;-;-;-	149.255	28	0.171102	5;4;5;3;4;5;1;2;1;-;-;-	123.182	30	0.905415	8	30	1.79602e+06	41.6316	-;-;-;-;1;-;1;1;2;-;-;1	127.998	6	66.8092	-;-;-;-;1;-;-;-;1;-;-;1	86.0483	3	108.441
F1SQN5	Uncharacterized protein OS=Sus scrofa GN=EIF1AX PE=3 SV=1 - [F1SQN5_PIG]	4	13	2.96797e+06	0.672712	2;1;1;-;1;-;1;1;1;-;1;1	139.696	10	0.59562	2;1;1;-;1;-;1;1;1;-;1;1	84.0452	10	1.26833	4	24	1.33174e+06	3.74986	1;2;2;2;-;1;1;1;2;1;1;1	110.75	15	0.626712	1;2;2;2;-;1;1;1;2;1;-;-	59.3615	13	4.37657
F1SQP4	Uncharacterized protein (Fragment) OS=Sus scrofa GN=NDUFA12 PE=4 SV=1 - [F1SQP4_PIG]	2	2	0				0				0	0							0				0	0
F1SQQ4	Uncharacterized protein OS=Sus scrofa GN=RAI2 PE=4 SV=1 - [F1SQQ4_PIG]							0				0	0	1	1	2.49702e+06				0				0	0
F1SQR1	Uncharacterized protein OS=Sus scrofa GN=SYAP1 PE=4 SV=1 - [F1SQR1_PIG]	2	2	1.32675e+06				0				0	0	1	1	788498				0				0	0
F1SQR4	Uncharacterized protein OS=Sus scrofa GN=SNRPF PE=4 SV=2 - [F1SQR4_PIG]	1	5	2.41278e+06	0.01	-;-;-;-;-;-;1;1;1;-;-;-	0	3	0.01	-;-;-;-;-;-;1;1;1;-;-;-	0	3	0.02							0				0	0
F1SQS2	Uncharacterized protein OS=Sus scrofa GN=TMPO PE=4 SV=2 - [F1SQS2_PIG]	2	14	7.2808e+06	0.01	1;-;-;-;-;-;-;1;-;-;-;-	0	2	0.0973018	1;-;-;-;-;-;-;1;-;-;-;-	126.887	2	0.107302	1	11	2.17189e+06				0				0	0
F1SQT3	Uncharacterized protein (Fragment) OS=Sus scrofa GN=SLC25A3 PE=3 SV=1 - [F1SQT3_PIG]	10	77	2.154e+07	1.94949	3;3;2;9;7;5;1;1;1;1;2;2	95.8604	37	0.978429	4;3;1;9;6;4;1;2;1;1;2;2	81.317	36	2.92792	7	24	5.59831e+06	7.50152	1;-;1;4;-;4;-;-;1;-;-;-	122.814	11	0.358503	1;-;1;4;-;3;-;-;1;-;-;-	94.2424	10	7.86002
F1SQU2	Uncharacterized protein OS=Sus scrofa GN=SCYL2 PE=4 SV=2 - [F1SQU2_PIG]	1	1	0				0				0	0							0				0	0
F1SQV8	Uncharacterized protein OS=Sus scrofa GN=PCYT1A PE=4 SV=1 - [F1SQV8_PIG]	4	12	1.88995e+06	0.01	-;1;2;-;-;-;-;1;-;-;-;-	0	4	0.202609	1;1;2;-;-;-;-;1;-;-;-;-	190.129	5	0.212609	2	7	860983	54.1293	-;-;-;-;1;-;-;-;-;-;1;-	119.845	2	50.0144	-;-;-;-;1;-;-;-;-;-;1;-	141.34	2	104.144
F1SQW0	Uncharacterized protein OS=Sus scrofa GN=PAK2 PE=3 SV=2 - [F1SQW0_PIG]	7	31	5.72578e+06	0.369225	1;-;1;-;1;-;1;2;1;-;-;1	128.436	8	0.367073	2;1;1;-;-;-;1;1;1;-;-;-	87.2304	7	0.736298	4	23	747211	2.10323	-;-;-;-;-;-;1;-;-;1;-;-	86.3142	2	1.5638	-;-;-;-;-;-;1;-;-;-;-;-		1	3.66702
F1SQW1	Uncharacterized protein (Fragment) OS=Sus scrofa PE=4 SV=1 - [F1SQW1_PIG]	1	2	1.67555e+06	1.04756	-;-;-;-;1;-;-;-;-;-;-;-		1				0	1.04756							0				0	0
F1SQW8	Uncharacterized protein OS=Sus scrofa GN=ARHGDIB PE=4 SV=2 - [F1SQW8_PIG]	7	91	4.24572e+07	11.1809	2;2;3;1;1;3;5;4;3;3;4;4	257.531	35	9.57424	3;3;3;1;1;3;5;5;3;3;4;4	298.53	38	20.7551	8	43	4.02809e+06	5.28474	-;2;-;3;1;1;1;2;2;3;3;2	94.1032	20	0.584297	1;2;-;2;1;1;1;2;2;3;1;2	100.728	18	5.86903
F1SQX8	Uncharacterized protein OS=Sus scrofa PE=4 SV=2 - [F1SQX8_PIG]	3	5	4.69076e+06	1.55996	1;-;-;1;1;-;-;-;1;-;-;-	114.73	4	0.39603	1;-;-;1;1;-;-;-;1;-;-;-	123.912	4	1.95599	1	3	724123				0				0	0
F1SQY0	Uncharacterized protein OS=Sus scrofa GN=LOC100156975 PE=4 SV=1 - [F1SQY0_PIG]	1	10	737057	1.02853	-;1;-;-;-;-;1;-;1;-;1;-	42.6942	4	1.3006	-;1;-;-;-;-;1;-;1;-;1;-	38.725	4	2.32913	1	8	488842	0.588947	-;1;-;-;-;-;-;1;-;-;-;-	44.1585	2	0.813205	-;1;-;-;-;-;-;1;-;-;-;-	12.4162	2	1.40215
F1SQY2	Uncharacterized protein (Fragment) OS=Sus scrofa GN=DERA PE=4 SV=2 - [F1SQY2_PIG]	1	3	929745	4.20903	-;-;-;1;1;1;-;-;-;-;-;-	48.1961	3	0.0102174	-;-;-;1;1;1;-;-;-;-;-;-	3.68565	3	4.21925							0				0	0
F1SR21	Uncharacterized protein OS=Sus scrofa GN=LUC7L2 PE=4 SV=2 - [F1SR21_PIG]	2	22	1.52669e+06	18.363	-;1;2;-;-;-;1;1;-;-;1;-	223.485	6	9.94859	-;1;2;-;-;-;1;1;-;-;1;-	223.382	6	28.3116	2	7	767145	17.0257	-;-;-;-;-;1;1;-;-;1;-;1	131.843	4	0.37275	-;-;-;-;-;1;1;-;-;-;-;1	158.41	3	17.3984
F1SR53	Uncharacterized protein OS=Sus scrofa GN=ITGA5 PE=3 SV=3 - [F1SR53_PIG]							0				0	0	6	7	1.18143e+06	100	-;-;-;-;1;1;-;-;-;-;-;-	0	2	67.7421	-;-;-;-;1;1;-;-;-;-;-;-	67.3431	2	167.742
F1SR70	Uncharacterized protein OS=Sus scrofa GN=LOC100524650 PE=4 SV=2 - [F1SR70_PIG]	1	2	1.75699e+06				0				0	0							0				0	0
F1SR80	Tubulin alpha-1A chain OS=Sus scrofa GN=TUBA1A PE=3 SV=1 - [F1SR80_PIG]	2	379	1.01514e+08	0.997981	1;2;1;1;1;1;2;2;2;1;1;1	97.5859	16	0.907121	1;2;1;1;1;1;2;2;2;1;1;1	62.7779	16	1.9051							0				0	0
F1SR82	Uncharacterized protein OS=Sus scrofa GN=GLB1L PE=3 SV=1 - [F1SR82_PIG]	1	4	6.94093e+06	2.04215	-;-;-;1;1;-;1;-;-;-;-;-	86.4144	3	0.314137	-;-;-;1;-;-;1;-;-;-;-;-	136.919	2	2.35629	1	4	1.65004e+06				0	0.370118	-;-;1;-;-;-;-;-;-;-;-;-		1	0.370118
F1SR85	Uncharacterized protein OS=Sus scrofa GN=ABCB6 PE=3 SV=1 - [F1SR85_PIG]	1	17	3.87712e+07	1.09954	-;1;1;1;1;1;-;1;1;1;1;1	53.0059	10	0.921196	-;1;1;1;1;1;-;1;1;1;1;1	22.8335	10	2.02073	1	11	1.35835e+07	4.94865	1;1;-;1;1;1;-;-;1;1;1;1	68.8666	9	0.663549	1;1;-;1;1;1;-;-;1;1;1;1	60.8853	9	5.6122
F1SRA0	Uncharacterized protein OS=Sus scrofa GN=ENTHD1 PE=4 SV=2 - [F1SRA0_PIG]							0				0	0	1	1	216155				0				0	0
F1SRA8	Uncharacterized protein (Fragment) OS=Sus scrofa GN=KIF15 PE=3 SV=2 - [F1SRA8_PIG]	1	1	6.15406e+06				0				0	0							0				0	0
F1SRB0	Uncharacterized protein OS=Sus scrofa GN=ZNF501 PE=4 SV=1 - [F1SRB0_PIG]							0				0	0	1	1	52808.1				0				0	0
F1SRB9	Uncharacterized protein OS=Sus scrofa GN=ST13 PE=4 SV=1 - [F1SRB9_PIG]	7	70	1.06996e+07	0.875808	3;5;2;3;3;3;4;3;3;3;3;2	91.7612	37	0.703092	5;5;3;3;3;2;5;3;3;2;2;1	46.7557	37	1.5789	8	66	4.7873e+06	4.92037	3;3;2;1;3;1;3;3;3;3;3;4	106.616	32	1.21923	3;3;2;1;3;1;3;3;3;3;3;4	64.089	32	6.1396
F1SRC5	Aconitate hydratase, mitochondrial (Fragment) OS=Sus scrofa GN=ACO2 PE=4 SV=2 - [F1SRC5_PIG]	26	283	1.70293e+07	0.993657	10;14;11;10;13;12;8;12;12;8;13;11	102.092	134	0.738776	13;17;12;10;13;12;9;15;15;8;14;11	61.8321	149	1.73243	15	86	2.4181e+06	14.8702	2;3;2;2;1;1;5;4;3;3;4;3	192.694	33	4.661	2;3;2;2;1;1;5;4;2;3;3;3	252.507	31	19.5312
F1SRG2	NADH dehydrogenase [ubiquinone] 1 alpha subcomplex subunit 6 OS=Sus scrofa GN=LOC100737997 PE=3 SV=2 - [F1SRG2_PIG]	1	3	1.23962e+06	0.563923	-;-;-;-;-;-;-;-;-;-;-;1		1	0.67151	-;-;-;-;-;-;-;1;1;-;-;1	49.5609	3	1.23543	1	4	276519	0.902496	-;-;-;-;-;-;1;1;-;-;-;-	7.89176	2	1.15056	-;-;1;-;-;-;1;1;-;-;-;-	26.1411	3	2.05305
F1SRJ2	Uncharacterized protein (Fragment) OS=Sus scrofa GN=GNPTAB PE=4 SV=2 - [F1SRJ2_PIG]							0				0	0	1	3	70634.1				0				0	0
F1SRK2	Uncharacterized protein OS=Sus scrofa GN=LOC100738320 PE=3 SV=2 - [F1SRK2_PIG]	1	1	286364				0				0	0							0				0	0
F1SRK6	Endoplasmin OS=Sus scrofa GN=HSP90B1 PE=3 SV=2 - [F1SRK6_PIG]	1	388	3.65352e+07				0				0	0							0				0	0
F1SRK9	Uncharacterized protein OS=Sus scrofa GN=HCFC2 PE=4 SV=1 - [F1SRK9_PIG]	1	1	0				0				0	0							0				0	0
F1SRL9	Uncharacterized protein OS=Sus scrofa GN=LOC100522108 PE=4 SV=1 - [F1SRL9_PIG]	18	360	1.72317e+07	0.997302	10;13;13;10;9;7;12;11;11;10;12;9	85.7704	127	0.927114	11;12;12;9;8;7;12;11;11;10;12;9	55.2704	124	1.92442	15	387	1.36342e+07	3.63404	14;13;12;10;10;10;14;11;12;14;10;8	83.8521	138	0.621541	14;13;12;8;9;7;14;11;12;14;10;8	38.2388	132	4.25558
F1SRQ7	Single-stranded DNA-binding protein OS=Sus scrofa GN=SSBP1 PE=3 SV=1 - [F1SRQ7_PIG]	4	71	3.93716e+06	1.37081	3;5;1;3;3;3;3;4;4;5;5;4	127.296	43	0.694209	3;5;1;3;3;2;4;4;4;5;4;4	104.275	42	2.06502	5	75	2.18975e+06	3.95701	3;3;2;2;2;1;4;1;2;3;4;4	111.713	31	0.369262	3;4;2;1;2;1;4;1;2;3;4;3	67.1485	30	4.32628
F1SRV9	Uncharacterized protein OS=Sus scrofa GN=ZYX PE=4 SV=1 - [F1SRV9_PIG]	4	16	1.90173e+06	0.294728	1;1;1;-;-;1;-;1;1;2;1;1	105.295	10	0.48289	1;-;2;-;-;1;-;1;2;2;1;1	112.357	11	0.777618	3	13	622059	7.51485	1;1;-;-;-;-;1;-;-;1;1;1	101.51	6	0.751912	1;2;-;-;-;-;1;-;-;-;1;1	59.3317	6	8.26676
F1SRY9	Uncharacterized protein OS=Sus scrofa PE=4 SV=2 - [F1SRY9_PIG]	1	2	1.41491e+07				0				0	0							0				0	0
F1SS01	Uncharacterized protein (Fragment) OS=Sus scrofa GN=ARPC2 PE=4 SV=2 - [F1SS01_PIG]	1	133	2.07879e+07	3.4885	-;1;1;1;1;1;1;2;-;-;2;1	129.659	11	0.604168	1;1;1;1;-;1;1;2;-;-;2;1	187.33	11	4.09267	1	71	7.57044e+06				0				0	0
F1SS24	Uncharacterized protein OS=Sus scrofa GN=FN1 PE=4 SV=1 - [F1SS24_PIG]	2	2	1.11802e+06	0.01	-;-;1;-;-;-;-;-;-;-;-;-		1	0.01	-;-;1;-;-;-;-;-;-;-;-;-		1	0.02							0				0	0
F1SS25	Uncharacterized protein (Fragment) OS=Sus scrofa GN=ATIC PE=4 SV=1 - [F1SS25_PIG]	1	1	379623	0.0110436	-;1;-;-;-;-;-;-;-;-;-;-		1	0.0110436	-;1;-;-;-;-;-;-;-;-;-;-		1	0.0220872							0				0	0
F1SS77	Alpha-endosulfine (Fragment) OS=Sus scrofa GN=ENSA PE=4 SV=1 - [F1SS77_PIG]	3	11	8.42177e+06	15.5292	1;1;1;-;-;1;-;1;-;-;1;1	240.016	7	15.1237	1;2;1;-;-;1;-;1;-;-;1;1	247.512	8	30.6528	3	18	4.8603e+06	38.1594	1;-;-;2;1;2;-;-;1;1;-;1	114.758	9	26.5833	1;-;-;2;1;2;-;1;1;1;-;1	170.596	10	64.7427
F1SS81	Uncharacterized protein OS=Sus scrofa GN=GOLPH3L PE=4 SV=2 - [F1SS81_PIG]	1	1	617243	5.21639	-;-;-;1;-;-;-;-;-;-;-;-		1	0.0157078	-;-;-;1;-;-;-;-;-;-;-;-		1	5.2321	1	1	110125				0				0	0
F1SS93	Uncharacterized protein (Fragment) OS=Sus scrofa GN=CTSS PE=3 SV=1 - [F1SS93_PIG]	11	398	1.606e+08	0.878602	13;13;11;12;11;12;12;10;12;10;9;10	85.5244	135	0.842576	12;13;11;11;10;11;13;11;14;10;9;10	50.9832	135	1.72118	10	306	5.66246e+07	10.9498	9;9;6;8;7;7;7;8;7;8;10;8	87.2919	94	0.565181	9;9;6;5;3;5;7;8;6;8;10;8	63.784	84	11.515
F1SS96	Uncharacterized protein OS=Sus scrofa GN=CERS2 PE=3 SV=1 - [F1SS96_PIG]	2	2	3.76096e+06	2.11286	-;-;-;-;-;1;-;-;-;-;-;-		1	0.621436	-;-;-;-;-;1;-;-;-;-;-;-		1	2.73429							0				0	0
F1SSB1	Uncharacterized protein (Fragment) OS=Sus scrofa GN=BAAT PE=4 SV=1 - [F1SSB1_PIG]	1	1	0				0				0	0							0				0	0
F1SSD0	Uncharacterized protein (Fragment) OS=Sus scrofa GN=TEX10 PE=4 SV=2 - [F1SSD0_PIG]							0				0	0	1	1	62399.4				0				0	0
F1SSD1	Uncharacterized protein OS=Sus scrofa GN=INVS PE=4 SV=2 - [F1SSD1_PIG]							0				0	0	1	1	1.68009e+06				0				0	0
F1SSF5	Uncharacterized protein OS=Sus scrofa GN=BLVRA PE=4 SV=1 - [F1SSF5_PIG]	1	2	4.76433e+06	0.609536	-;-;-;1;-;1;-;-;-;-;-;-	8.50504	2	0.133935	-;-;-;1;-;1;-;-;-;-;-;-	11.3472	2	0.743471	2	4	768938				0				0	0
F1SSG1	Uncharacterized protein OS=Sus scrofa GN=YKT6 PE=4 SV=1 - [F1SSG1_PIG]	1	2	6.61532e+06	3.76664	-;-;-;-;1;-;-;-;-;-;-;-		1	0.01	-;-;-;-;1;-;-;-;-;-;-;-		1	3.77664	1	3	1.34436e+06	100	-;-;-;-;1;-;-;-;-;-;-;-		1	100	-;-;-;-;1;-;-;-;-;-;-;-		1	200
F1SSG6	Uncharacterized protein (Fragment) OS=Sus scrofa GN=ANP32B PE=4 SV=2 - [F1SSG6_PIG]	2	36	1.19968e+07	1.24347	1;-;1;2;2;-;1;1;1;1;1;1	102.814	12	0.80525	1;-;1;1;1;-;1;1;1;1;1;1	112.022	10	2.04873	4	32	3.63794e+06	7.54779	-;-;1;1;-;2;-;-;-;-;1;-	79.3176	5	0.371181	-;-;1;1;-;1;-;-;-;-;1;-	120.013	4	7.91897
F1SSH4	Uncharacterized protein OS=Sus scrofa GN=NUDCD3 PE=4 SV=2 - [F1SSH4_PIG]							0				0	0	1	1	240291				0				0	0
F1SSH8	Uncharacterized protein OS=Sus scrofa GN=OGDH PE=4 SV=2 - [F1SSH8_PIG]	18	65	4.1836e+06	0.896131	4;9;9;8;5;7;-;-;-;-;-;-	109.216	42	0.0462313	4;10;9;8;4;6;-;-;-;-;-;-	160.781	41	0.942362	6	9	1.16029e+06				0				0	0
F1SSI2	Uncharacterized protein OS=Sus scrofa GN=DHRS7 PE=3 SV=1 - [F1SSI2_PIG]	3	5	3.50751e+06	4.18696	-;-;-;1;3;1;-;-;-;-;-;-	13.7915	5	0.366343	-;-;-;1;3;1;-;-;-;-;-;-	84.2387	5	4.5533	2	6	1.69468e+06				0				0	0
F1SSI4	Uncharacterized protein OS=Sus scrofa GN=PCNXL4 PE=4 SV=1 - [F1SSI4_PIG]	1	1	0				0				0	0							0				0	0
F1SSJ2	Uncharacterized protein OS=Sus scrofa GN=GIMAP1 PE=4 SV=2 - [F1SSJ2_PIG]	1	1	505165				0				0	0	1	3	1.82707e+06				0				0	0
F1SSL6	Proteasome subunit alpha type OS=Sus scrofa GN=PSMA3 PE=3 SV=1 - [F1SSL6_PIG]	4	19	4.65982e+06	3.41557	2;-;-;2;1;2;-;-;-;1;1;2	143.782	11	2.06475	2;-;-;2;1;1;-;-;-;1;1;2	134.577	10	5.48032	3	9	1.5759e+06	50.3731	-;-;1;-;-;-;1;1;-;-;1;-	113.76	4	40.8504	-;-;1;-;-;-;1;1;-;-;1;-	118.546	4	91.2236
F1SSM7	Uncharacterized protein OS=Sus scrofa GN=NUB1 PE=4 SV=2 - [F1SSM7_PIG]							0				0	0	1	1	164278				0				0	0
F1SSN5	Uncharacterized protein OS=Sus scrofa GN=KTN1 PE=4 SV=1 - [F1SSN5_PIG]	6	10	1.5323e+06	1.44259	-;2;-;2;1;-;-;-;-;-;-;-	87.7661	5	0.01	-;2;-;1;-;-;-;-;-;-;-;-	0	3	1.45259	2	3	3.15038e+06	5.91255	-;-;-;1;-;1;-;-;-;-;-;-	4.14257	2	0.01	-;-;-;1;-;1;-;-;-;-;-;-	0	2	5.92255
F1SSP9	Uncharacterized protein (Fragment) OS=Sus scrofa GN=DPP6 PE=4 SV=2 - [F1SSP9_PIG]							0				0	0	1	2	2.91958e+06	1	-;-;-;-;-;-;-;1;-;-;-;-		1	100	-;-;-;-;-;-;-;1;-;-;-;-		1	101
F1SSQ7	Uncharacterized protein (Fragment) OS=Sus scrofa GN=IKZF2 PE=4 SV=2 - [F1SSQ7_PIG]	1	1	9.1251e+06				0				0	0							0				0	0
F1SSS3	Uncharacterized protein (Fragment) OS=Sus scrofa GN=LOC100737311 PE=3 SV=2 - [F1SSS3_PIG]	2	4	3.21484e+06	0.17973	-;-;-;-;-;-;1;1;-;-;-;-	19.6792	2	0.487039	-;-;-;-;-;-;1;1;-;-;-;-	2.99856	2	0.666769	1	1	837815				0				0	0
F1SSW9	Uncharacterized protein (Fragment) OS=Sus scrofa GN=SPTBN5 PE=4 SV=1 - [F1SSW9_PIG]	1	2	514624	100	-;-;-;-;-;-;-;-;-;1;-;1	0	2	100	-;-;-;-;-;-;-;-;-;1;-;1	0	2	200							0				0	0
F1SSX0	Uncharacterized protein OS=Sus scrofa GN=LOC100153771 PE=4 SV=2 - [F1SSX0_PIG]	1	1	3.11534e+06	1.16182	-;-;-;-;-;1;-;-;-;-;-;-		1				0	1.16182	2	11	1.60687e+06	40.6985	-;-;-;-;-;1;2;1;-;-;1;1	133.014	6	25.3764	-;-;-;-;-;-;1;1;-;-;1;1	115.166	4	66.0749
F1SSX7	Uncharacterized protein OS=Sus scrofa GN=MLLT11 PE=4 SV=1 - [F1SSX7_PIG]	1	1	183292				0				0	0							0				0	0
F1ST02	Proteasome subunit beta type OS=Sus scrofa GN=PSMB4 PE=3 SV=1 - [F1ST02_PIG]	7	77	9.88121e+06	2.71854	2;2;3;2;1;3;4;5;5;3;4;6	208.262	40	1.06435	3;2;3;1;1;3;5;5;5;3;4;6	139.046	41	3.78289	7	32	2.03277e+06	24.7976	2;2;1;-;1;-;2;1;1;1;1;2	166.283	14	9.95753	1;2;1;-;1;-;2;1;1;1;1;2	227.114	13	34.7552
F1ST09	Uncharacterized protein OS=Sus scrofa GN=CNTROB PE=4 SV=2 - [F1ST09_PIG]	1	1	566261				0				0	0	1	1	0				0				0	0
F1ST19	Uncharacterized protein OS=Sus scrofa GN=THEM5 PE=4 SV=1 - [F1ST19_PIG]							0				0	0	1	1	387526				0				0	0
F1ST43	Uncharacterized protein (Fragment) OS=Sus scrofa GN=LOC100622764 PE=3 SV=2 - [F1ST43_PIG]	2	5	1.81547e+06	0.01	1;-;1;-;-;-;-;-;-;-;-;-	0	2	0.01	1;-;1;-;-;-;-;-;-;-;-;-	0	2	0.02	3	3	1.53159e+06				0				0	0
F1ST49	Uncharacterized protein (Fragment) OS=Sus scrofa GN=NCBP1 PE=4 SV=2 - [F1ST49_PIG]							0				0	0	1	1	248725				0				0	0
F1ST54	Uncharacterized protein OS=Sus scrofa GN=ALDH1B1 PE=3 SV=1 - [F1ST54_PIG]	1	3	5.36402e+06				0				0	0	1	2	351023				0				0	0
F1ST81	Uncharacterized protein OS=Sus scrofa GN=DBNL PE=4 SV=1 - [F1ST81_PIG]	10	103	9.28796e+06	1.02595	5;5;4;6;7;5;3;4;6;5;4;3	95.9908	57	0.656398	4;7;5;6;6;4;3;4;6;5;4;3	66.2857	57	1.68235	9	99	2.5862e+06	6.64623	2;2;4;1;1;1;5;5;6;4;4;5	96.3373	40	0.416519	4;3;4;1;1;1;5;5;6;3;4;5	86.7853	42	7.06275
F1ST88	Uncharacterized protein OS=Sus scrofa GN=LOC100739112 PE=4 SV=1 - [F1ST88_PIG]	2	3	921241	0.640181	1;-;-;-;-;-;-;-;-;1;-;-	139.212	2	1.2807	1;-;-;-;-;-;-;-;1;1;-;-	50.6329	3	1.92088	4	33	1.21809e+06	1.57652	2;3;3;-;-;-;2;3;1;3;2;-	166.413	19	0.731697	2;3;3;-;-;-;2;3;2;3;2;-	58.257	20	2.30822
F1ST98	Uncharacterized protein OS=Sus scrofa GN=CBX3 PE=4 SV=2 - [F1ST98_PIG]	3	23	3.9374e+06	0.848657	1;1;1;-;-;-;1;2;2;-;1;-	258.157	9	0.616581	1;2;1;-;-;-;1;2;2;-;1;-	228.715	10	1.46524	4	12	1.62825e+06	51.3299	-;-;1;1;1;1;1;1;-;-;-;-	103.895	6	40.3764	-;1;1;1;1;1;1;1;-;-;-;-	123.684	7	91.7063
F1STB2	Uncharacterized protein OS=Sus scrofa GN=HINT2 PE=4 SV=1 - [F1STB2_PIG]	4	36	4.91356e+06	1.15093	2;3;4;-;-;1;4;5;3;2;2;2	128.994	28	0.766139	3;3;4;-;-;1;4;5;4;2;2;2	99.8171	30	1.91707	3	20	1.07498e+06	33.076	2;1;1;1;1;-;1;1;2;2;1;1	132.268	14	24.5867	2;1;1;1;1;-;1;1;2;2;1;1	160.434	14	57.6628
F1STF7	Uncharacterized protein OS=Sus scrofa GN=PDCL3 PE=4 SV=2 - [F1STF7_PIG]							0				0	0	1	2	991572				0				0	0
F1STJ3	Uncharacterized protein OS=Sus scrofa GN=LOC100525240 PE=4 SV=1 - [F1STJ3_PIG]	2	6	1.61843e+06	34.5526	-;-;-;-;-;-;-;-;1;1;1;-	164.122	3	25.9297	-;-;1;-;-;-;-;-;1;1;1;-	190.494	4	60.4823	2	5	546922	100	-;-;-;1;-;1;-;-;-;-;-;-	0	2	100	-;-;-;1;-;1;-;-;-;-;-;-	0	2	200
F1STK8	Uncharacterized protein (Fragment) OS=Sus scrofa GN=C11orf54 PE=4 SV=1 - [F1STK8_PIG]	3	6	2.75854e+06	50.005	-;1;-;1;-;-;-;-;-;-;-;-	141.393	2	50.005	-;1;-;1;-;-;-;-;-;-;-;-	141.393	2	100.01							0				0	0
F1STN0	Uncharacterized protein OS=Sus scrofa GN=SMPDL3B PE=4 SV=2 - [F1STN0_PIG]	2	5	1.97522e+06	8.84888	-;-;-;-;1;-;-;-;-;-;-;-		1	0.0357721	-;-;-;-;1;-;-;-;-;-;-;-		1	8.88466	3	3	2.31396e+06				0				0	0
F1STN6	Uncharacterized protein OS=Sus scrofa GN=WASF2 PE=4 SV=2 - [F1STN6_PIG]	2	5	933622	0.01	-;-;1;-;-;-;-;-;-;-;-;-		1	0.01	-;-;1;-;-;-;-;-;-;-;-;-		1	0.02	3	12	606289	3.34652	1;1;1;-;-;-;1;1;-;-;-;1	170.43	6	0.516297	-;1;-;-;-;-;1;1;-;-;-;-	42.9738	3	3.86282
F1STP1	Cysteine and histidine-rich domain-containing protein 1 OS=Sus scrofa GN=CHORDC1 PE=4 SV=2 - [F1STP1_PIG]	3	4	3.48247e+06	0.01	-;1;-;-;-;-;-;-;-;-;-;-		1	0.01	-;1;-;-;-;-;-;-;-;-;-;-		1	0.02	2	4	455587				0				0	0
F1STR1	Uncharacterized protein OS=Sus scrofa GN=CTSC PE=3 SV=1 - [F1STR1_PIG]	11	173	5.88792e+07	0.876124	3;7;6;6;5;8;7;7;7;9;6;7	88.6778	78	0.816406	5;9;7;8;6;8;7;6;8;9;7;7	55.8649	87	1.69253	11	125	1.32722e+07	4.7192	5;5;6;5;3;2;6;7;4;4;5;5	108.86	57	0.469589	6;6;7;5;2;1;7;6;5;4;5;4	64.164	58	5.18878
F1STR6	Uncharacterized protein OS=Sus scrofa GN=NUDC PE=4 SV=1 - [F1STR6_PIG]	11	52	4.8487e+06	1.48313	3;2;4;1;3;-;2;2;3;3;4;3	114.139	30	1.73998	3;3;4;1;2;-;4;4;4;3;4;3	195.017	35	3.22311	11	61	2.34489e+06	10.1343	3;2;-;2;1;-;1;2;1;1;3;1	130.641	17	0.385876	3;2;-;2;1;-;1;2;-;-;2;1	126.793	14	10.5202
F1STU9	Uncharacterized protein (Fragment) OS=Sus scrofa GN=PCF11 PE=4 SV=2 - [F1STU9_PIG]							0				0	0	1	1	858768				0				0	0
F1STV0	Uncharacterized protein OS=Sus scrofa GN=PRCP PE=4 SV=2 - [F1STV0_PIG]	1	5	776680	0.01	-;1;-;-;-;-;1;-;-;-;-;-	0	2	0.01	-;1;-;-;-;-;1;-;-;-;-;-	0	2	0.02	1	1	375097				0				0	0
F1STW3	Uncharacterized protein OS=Sus scrofa PE=3 SV=1 - [F1STW3_PIG]							0				0	0	2	5	2.62235e+06	100	-;-;-;-;1;-;-;-;-;-;-;-		1	95.3862	-;-;-;-;1;-;-;-;-;-;-;-		1	195.386
F1STZ3	Uncharacterized protein OS=Sus scrofa GN=C1QC PE=4 SV=1 - [F1STZ3_PIG]							0				0	0	2	6	1.15629e+06	34.7182	-;1;-;-;-;-;2;-;1;1;-;-	130.378	5	26.551	-;1;-;-;-;-;2;-;1;1;-;-	162.442	5	61.2691
F1STZ4	Complement C1q subcomponent subunit A OS=Sus scrofa GN=C1QA PE=4 SV=1 - [F1STZ4_PIG]							0				0	0	1	5	953576	3.44351	-;1;1;-;-;-;-;1;1;-;-;-	57.872	4	0.820383	-;1;1;-;-;-;-;1;1;-;-;-	65.8577	4	4.26389
F1SU04	Uncharacterized protein OS=Sus scrofa GN=ECE1 PE=4 SV=1 - [F1SU04_PIG]							0				0	0	2	2	472520				0				0	0
F1SU06	Uncharacterized protein OS=Sus scrofa GN=HP1BP3 PE=3 SV=1 - [F1SU06_PIG]	3	8	994686	2.05865	-;-;-;-;1;-;-;1;-;1;-;3	68.8083	6	0.995213	-;-;-;-;-;-;1;1;1;1;-;3	76.0428	7	3.05386	4	8	952977	100	-;-;-;-;-;-;-;-;-;1;-;-		1	7.73463	-;-;-;-;-;-;-;-;-;1;-;-		1	107.735
F1SU12	Dolichyl-diphosphooligosaccharide--protein glycosyltransferase 48 kDa subunit OS=Sus scrofa GN=DDOST PE=4 SV=1 - [F1SU12_PIG]	7	20	4.65712e+06	0.705469	1;3;2;1;2;1;1;1;-;-;-;-	115.521	12	0.145439	-;3;2;1;2;-;1;1;-;-;-;-	155.429	10	0.850908	6	14	2.01838e+06	50.5111	-;1;-;-;-;1;-;-;-;-;-;-	138.559	2	50.62	-;1;-;-;-;1;-;-;-;-;-;-	137.957	2	101.131
F1SU27	Uncharacterized protein OS=Sus scrofa GN=GCC2 PE=4 SV=2 - [F1SU27_PIG]	1	1	490869				0				0	0							0				0	0
F1SU28	Uncharacterized protein OS=Sus scrofa GN=LIMS1 PE=4 SV=2 - [F1SU28_PIG]	1	3	812093				0				0	0							0				0	0
F1SU29	Uncharacterized protein (Fragment) OS=Sus scrofa GN=RANBP2 PE=4 SV=2 - [F1SU29_PIG]	1	1	2.46415e+06				0				0	0	1	1	1.32445e+06				0				0	0
F1SU34	Uncharacterized protein OS=Sus scrofa GN=AP3M1 PE=4 SV=2 - [F1SU34_PIG]	2	3	2.06148e+06				0				0	0							0				0	0
F1SU44	Uncharacterized protein OS=Sus scrofa PE=4 SV=1 - [F1SU44_PIG]	1	1	533355				0				0	0							0				0	0
F1SU52	Uncharacterized protein OS=Sus scrofa GN=LOC100522130 PE=4 SV=2 - [F1SU52_PIG]	1	1	1.39727e+06				0				0	0	2	2	558585				0				0	0
F1SU59	Annexin OS=Sus scrofa GN=ANXA7 PE=3 SV=2 - [F1SU59_PIG]	9	63	5.23732e+06	0.661578	3;1;1;2;1;1;5;2;2;1;1;2	108.837	22	0.82895	5;2;3;1;1;1;6;4;3;1;2;2	70.5644	31	1.49053	8	39	1.28618e+06	5.49228	2;-;1;-;-;-;2;4;2;3;1;2	158.718	17	0.861242	1;-;2;-;-;-;2;4;3;3;1;2	52.4708	18	6.35352
F1SU89	Uncharacterized protein OS=Sus scrofa GN=DNAJB12 PE=4 SV=2 - [F1SU89_PIG]							0				0	0	1	1	21596.5				0				0	0
F1SU97	Saposin-B-Val OS=Sus scrofa GN=PSAP PE=4 SV=1 - [F1SU97_PIG]	20	556	2.01372e+08	0.593646	17;20;21;19;16;17;10;9;11;9;10;9	88.6337	168	0.752607	18;20;22;19;16;18;11;10;11;8;10;8	64.7572	171	1.34625	18	281	6.79744e+07	9.18529	14;13;13;12;12;8;6;4;3;4;5;5	101.409	99	0.918283	14;14;13;10;10;7;6;4;3;4;5;4	232.668	94	10.1036
F1SUB2	Uncharacterized protein (Fragment) OS=Sus scrofa GN=SGPL1 PE=3 SV=2 - [F1SUB2_PIG]	13	43	7.60023e+06	13.6112	3;4;4;4;6;9;-;-;-;1;-;1	256.584	32	2.90548	3;4;5;2;4;5;-;-;-;1;-;1	248.555	25	16.5167	13	28	7.93781e+06	19.2015	-;-;-;1;-;1;-;-;-;-;-;-	3.28539	2	0.0245544	-;-;-;1;-;1;-;-;-;-;-;-	1.28659	2	19.2261
F1SUE3	Uncharacterized protein OS=Sus scrofa GN=PPA1 PE=4 SV=2 - [F1SUE3_PIG]	6	26	1.17096e+07	20.1761	1;2;2;-;1;1;2;2;1;1;1;1	196.666	15	8.04622	2;3;2;-;1;1;2;2;1;1;1;1	236.284	17	28.2223	10	44	5.28033e+06	40.5943	-;2;1;-;-;1;-;-;-;2;-;-	118.734	6	16.2368	-;2;-;-;-;1;-;-;-;1;-;-	172.082	4	56.8311
F1SUF2	Uncharacterized protein (Fragment) OS=Sus scrofa GN=HK1 PE=3 SV=2 - [F1SUF2_PIG]	10	36	1.40836e+07	1.0296	1;4;3;2;1;1;-;-;-;-;-;-	115.915	12	0.0198311	2;4;2;1;1;1;-;-;-;-;-;-	121.431	11	1.04943	3	7	5.21984e+06				0				0	0
F1SUF6	Uncharacterized protein OS=Sus scrofa GN=LOC100624746 PE=3 SV=2 - [F1SUF6_PIG]							0				0	0	2	3	1.03701e+06	100	-;-;-;-;1;-;-;-;-;-;-;-		1	100	-;-;-;-;1;-;-;-;-;-;-;-		1	200
F1SUG0	Uncharacterized protein OS=Sus scrofa PE=3 SV=2 - [F1SUG0_PIG]							0				0	0	1	2	1.32091e+06	1.80126	-;-;-;1;-;-;-;-;-;-;-;1	64.5757	2	0.698183	-;-;-;-;-;-;-;-;-;-;-;1		1	2.49944
F1SUG3	Uncharacterized protein OS=Sus scrofa GN=VPS26A PE=4 SV=2 - [F1SUG3_PIG]	3	4	1.03682e+07				0				0	0	4	5	1.53005e+06				0				0	0
F1SUG4	Uncharacterized protein OS=Sus scrofa GN=TCEB2 PE=4 SV=1 - [F1SUG4_PIG]	2	3	1.06299e+07	0.01	-;-;-;-;-;-;-;1;-;-;-;-		1	0.608091	-;-;-;-;-;-;1;1;-;-;-;-	139.096	2	0.618091	3	5	2.37488e+06	9.22704	-;-;-;-;-;-;-;-;-;-;1;-		1	0.01	-;-;-;-;-;-;-;-;-;-;1;-		1	9.23704
F1SUH7	N-acetylglucosamine-6-phosphate deacetylase OS=Sus scrofa PE=3 SV=1 - [F1SUH7_PIG]	1	1	28911.5				0				0	0							0				0	0
F1SUI4	Uncharacterized protein (Fragment) OS=Sus scrofa PE=4 SV=2 - [F1SUI4_PIG]							0				0	0	1	1	2.65472e+06	0.38774	-;-;-;-;-;-;-;-;1;-;-;-		1	1.41923	-;-;-;-;-;-;-;-;1;-;-;-		1	1.80697
F1SUK2	Uncharacterized protein OS=Sus scrofa GN=LOC100525766 PE=4 SV=1 - [F1SUK2_PIG]	1	14	4.13534e+06	0.01	-;1;-;-;-;-;-;-;-;-;-;-		1	0.01	-;1;-;-;-;-;-;-;-;-;-;-		1	0.02	2	14	377634				0				0	0
F1SUL3	Uncharacterized protein OS=Sus scrofa GN=C11orf30 PE=4 SV=2 - [F1SUL3_PIG]							0				0	0	1	2	0				0				0	0
F1SUM7	40S ribosomal protein S3 (Fragment) OS=Sus scrofa GN=RPS3 PE=3 SV=2 - [F1SUM7_PIG]	1	121	3.11735e+07				0				0	0							0				0	0
F1SUN0	Uncharacterized protein (Fragment) OS=Sus scrofa GN=ARRB1 PE=4 SV=2 - [F1SUN0_PIG]	1	3	2.10037e+06	0.01	-;-;-;-;-;-;1;1;-;-;-;-	0	2	0.01	-;-;-;-;-;-;1;1;-;-;-;-	0	2	0.02							0				0	0
F1SUN4	Uncharacterized protein OS=Sus scrofa GN=PLA2G2D PE=3 SV=1 - [F1SUN4_PIG]							0				0	0	1	1	461171				0				0	0
F1SUN5	Uncharacterized protein OS=Sus scrofa GN=PLA2G2F PE=3 SV=1 - [F1SUN5_PIG]	1	2	6.05835e+06				0				0	0							0				0	0
F1SUP1	Uncharacterized protein OS=Sus scrofa GN=AKR7A2 PE=4 SV=2 - [F1SUP1_PIG]	7	44	5.26923e+06	1.25567	3;3;4;2;3;2;1;2;3;2;2;2	100.934	29	0.652109	3;3;4;2;3;2;2;2;3;2;2;2	113.392	30	1.90778	4	9	2.19389e+06	1.15197	-;-;-;-;-;-;-;1;-;-;-;-		1	0.984837	-;-;-;-;-;-;-;1;-;-;-;-		1	2.13681
F1SUP2	Uncharacterized protein OS=Sus scrofa GN=SPCS2 PE=4 SV=2 - [F1SUP2_PIG]	4	32	2.63344e+06	1.72586	2;2;2;2;3;1;1;-;1;1;1;3	85.3504	19	0.663179	2;2;2;2;3;1;-;-;1;1;1;2	98.0981	17	2.38904	3	10	1.78748e+06	10.5196	-;1;-;-;1;-;-;-;-;-;-;-	134.566	2	0.486368	-;1;-;-;1;-;-;-;-;-;-;-	138.514	2	11.006
F1SUQ5	Uncharacterized protein OS=Sus scrofa GN=UBR4 PE=4 SV=2 - [F1SUQ5_PIG]	1	2	872331	0.01	1;-;1;-;-;-;-;-;-;-;-;-	0	2	0.01	1;-;1;-;-;-;-;-;-;-;-;-	0	2	0.02							0				0	0
F1SUQ8	Uncharacterized protein (Fragment) OS=Sus scrofa GN=RCC2 PE=4 SV=1 - [F1SUQ8_PIG]	1	1	107473				0				0	0	1	1	152340	0.0290075	-;-;-;-;1;-;-;-;-;-;-;-		1	0.01	-;-;-;-;1;-;-;-;-;-;-;-		1	0.0390075
F1SUR6	Uncharacterized protein OS=Sus scrofa GN=C2CD3 PE=4 SV=2 - [F1SUR6_PIG]	1	1	1.9758e+06	0.213775	1;-;-;-;-;-;-;-;-;-;-;-		1	0.983297	1;-;-;-;-;-;-;-;-;-;-;-		1	1.19707							0				0	0
F1SUS2	Uncharacterized protein (Fragment) OS=Sus scrofa GN=NECAP2 PE=4 SV=2 - [F1SUS2_PIG]	5	38	5.58352e+06	1.14482	1;2;2;2;1;2;1;-;2;2;3;2	104.98	20	1.24189	1;3;3;2;1;2;4;1;2;2;3;2	84.9878	26	2.38671	5	36	2.3169e+06	22.8883	2;2;2;1;-;-;2;2;2;-;1;1	191.03	15	22.9975	2;2;2;1;-;-;3;2;2;-;1;1	189.837	16	45.8857
F1SUS5	Uncharacterized protein OS=Sus scrofa GN=FBXO42 PE=4 SV=1 - [F1SUS5_PIG]	1	1	875680				0				0	0							0				0	0
F1SUS7	Uncharacterized protein OS=Sus scrofa GN=ARHGEF19 PE=4 SV=1 - [F1SUS7_PIG]	1	1	2.56359e+06				0				0	0							0				0	0
F1SUT0	Uncharacterized protein OS=Sus scrofa GN=RAB6A PE=3 SV=2 - [F1SUT0_PIG]	5	36	1.94472e+07	2.62704	-;-;-;1;1;-;-;-;-;3;1;2	41.7615	8	1.12261	-;-;-;1;1;-;-;1;-;3;1;2	52.7181	9	3.74965	4	44	9.57644e+06				0				0	0
F1SUU4	Uncharacterized protein OS=Sus scrofa GN=FBLIM1 PE=4 SV=2 - [F1SUU4_PIG]							0				0	0	1	1	1.66464e+06	15.6789	-;-;-;-;-;-;-;-;-;1;-;-		1				0	15.6789
F1SUU7	Uncharacterized protein OS=Sus scrofa GN=DDI2 PE=4 SV=1 - [F1SUU7_PIG]	1	2	1.99198e+06	0.01	1;-;-;-;-;-;-;-;-;-;-;-		1	0.01	1;-;-;-;-;-;-;-;-;-;-;-		1	0.02	1	1	351344				0				0	0
F1SUW3	Uncharacterized protein OS=Sus scrofa GN=EFHD2 PE=4 SV=1 - [F1SUW3_PIG]	15	228	2.94836e+07	0.797046	8;10;11;6;7;5;9;12;11;7;7;8	79.3919	101	0.787392	9;10;12;6;7;5;9;12;11;7;7;8	40.965	103	1.58444	11	268	2.49271e+07	4.39412	10;9;12;8;9;8;9;10;10;10;9;7	87.8841	111	0.572608	10;9;12;6;7;5;9;10;10;8;7;7	60.2153	100	4.96673
F1SUY5	Uncharacterized protein OS=Sus scrofa GN=LOC100737926 PE=4 SV=2 - [F1SUY5_PIG]	1	2	0				0				0	0							0				0	0
F1SUZ2	Uncharacterized protein (Fragment) OS=Sus scrofa GN=NUP98 PE=4 SV=2 - [F1SUZ2_PIG]	2	6	2.89484e+06	0.01	-;-;-;-;-;-;1;2;2;-;-;-	0	5	0.01	-;-;-;-;-;-;1;2;2;-;-;-	0	5	0.02	3	5	6.80586e+06				0				0	0
F1SV03	Uncharacterized protein OS=Sus scrofa GN=PPIE PE=4 SV=1 - [F1SV03_PIG]	1	44	2.68761e+08				0				0	0							0				0	0
F1SV14	Radixin OS=Sus scrofa GN=RDX PE=4 SV=2 - [F1SV14_PIG]	2	162	7.3433e+07	0.01	1;1;1;-;-;-;-;-;1;-;-;-	0	4	0.01	1;1;1;-;-;-;-;-;1;-;-;-	0	4	0.02	3	115	2.86525e+07				0				0	0
F1SV17	Uncharacterized protein OS=Sus scrofa GN=EXPH5 PE=4 SV=2 - [F1SV17_PIG]	1	2	6.65618e+06	0.01	-;-;-;-;-;-;-;1;-;-;-;-		1	0.01	-;-;-;-;-;-;-;1;-;-;-;-		1	0.02							0				0	0
F1SV22	Uncharacterized protein OS=Sus scrofa GN=MACF1 PE=4 SV=2 - [F1SV22_PIG]							0				0	0	2	2	561666	100	-;-;-;-;1;-;-;-;-;-;-;-		1	100	-;-;-;-;1;-;-;-;-;-;-;-		1	200
F1SV23	Uncharacterized protein OS=Sus scrofa GN=NDUFS5 PE=4 SV=1 - [F1SV23_PIG]	1	4	1.50792e+06	100	-;-;-;-;-;1;-;-;-;-;-;-		1	50.0481	-;-;-;-;-;1;-;1;-;-;-;-	141.15	2	150.048	2	4	3.06754e+06				0				0	0
F1SV26	Uncharacterized protein OS=Sus scrofa GN=RRAGC PE=4 SV=1 - [F1SV26_PIG]	2	3	1.70162e+06	4.53051	-;-;-;-;1;1;-;-;-;-;-;-	2.24084	2	0.0142394	-;-;-;-;1;1;-;-;-;-;-;-	42.1046	2	4.54475	4	6	710210				0				0	0
F1SV32	Uncharacterized protein (Fragment) OS=Sus scrofa GN=SLC35F2 PE=4 SV=2 - [F1SV32_PIG]	1	1	0				0				0	0							0				0	0
F1SV36	Caspase OS=Sus scrofa GN=LOC100522887 PE=3 SV=2 - [F1SV36_PIG]	2	2	668316				0				0	0	4	8	1.06588e+06				0				0	0
F1SV40	Uncharacterized protein OS=Sus scrofa GN=SF3A3 PE=4 SV=1 - [F1SV40_PIG]	1	1	2009570				0				0	0	1	1	0				0				0	0
F1SV66	Uncharacterized protein OS=Sus scrofa GN=ZMYM4 PE=4 SV=2 - [F1SV66_PIG]	1	1	2.61151e+07	0.375337	-;1;-;-;-;-;-;-;-;-;-;-		1	0.841118	-;1;-;-;-;-;-;-;-;-;-;-		1	1.21645							0				0	0
F1SV67	Uncharacterized protein (Fragment) OS=Sus scrofa PE=4 SV=2 - [F1SV67_PIG]							0				0	0	1	2	8.95707e+06				0				0	0
F1SV88	Uncharacterized protein OS=Sus scrofa GN=LOC100628001 PE=4 SV=1 - [F1SV88_PIG]	3	38	1.02149e+06	3.0272	-;-;2;1;1;-;1;2;1;2;1;3	89.4076	14	1.37796	2;2;3;1;1;-;1;2;2;2;1;3	45.6297	20	4.40517	3	45	2.70528e+06	56.421	2;1;-;-;-;1;2;1;2;-;2;2	74.0381	13	37.1401	2;1;-;-;-;1;2;1;2;-;2;2	108.693	13	93.5611
F1SV90	Uncharacterized protein OS=Sus scrofa GN=EIF3I PE=4 SV=2 - [F1SV90_PIG]	12	47	3.65584e+06	1.0035	1;3;1;2;2;1;3;2;2;2;2;1	182.812	22	1.58521	3;6;3;2;2;2;3;2;2;2;2;1	234.151	30	2.58871	8	42	856259	6.43055	1;2;2;2;1;1;3;2;1;3;3;1	108.248	22	1.19045	1;3;2;1;1;1;3;2;2;2;2;1	122.773	21	7.621
F1SVA0	Uncharacterized protein (Fragment) OS=Sus scrofa GN=PEF1 PE=4 SV=2 - [F1SVA0_PIG]							0				0	0	1	1	550476	100	-;-;-;-;-;1;-;-;-;-;-;-		1	100	-;-;-;-;-;1;-;-;-;-;-;-		1	200
F1SVA6	Uncharacterized protein OS=Sus scrofa GN=SNRNP40 PE=4 SV=2 - [F1SVA6_PIG]	1	3	2.46917e+06	0.01	-;-;1;-;-;-;1;-;-;-;-;-	0	2	0.01	-;-;1;-;-;-;1;-;-;-;-;-	0	2	0.02							0				0	0
F1SVB0	Uncharacterized protein OS=Sus scrofa GN=CAPG PE=4 SV=1 - [F1SVB0_PIG]	14	539	1.85425e+08	0.934486	13;12;14;17;17;14;10;14;14;13;13;14	81.2635	165	0.832694	14;15;17;16;17;14;13;15;16;13;13;14	40.1827	177	1.76718	12	423	3.67004e+07	4.92006	11;13;14;10;9;11;9;12;13;11;12;13	91.7994	138	0.699096	12;14;14;9;8;10;9;12;12;12;12;13	61.5275	137	5.61916
F1SVB1	Uncharacterized protein OS=Sus scrofa GN=ELMOD3 PE=4 SV=1 - [F1SVB1_PIG]	1	1	1.52821e+06				0				0	0							0				0	0
F1SVB2	All-trans-retinol 13,14-reductase OS=Sus scrofa GN=RETSAT PE=2 SV=1 - [F1SVB2_PIG]							0				0	0	1	1	2.33675e+06				0				0	0
F1SX60	Versican OS=Sus scrofa GN=VCAN PE=2 SV=1 - [F1SX60_PIG]							0				0	0	1	1	1.08087e+06				0				0	0
F2X0U7	Adenomatous polyposis coli 2 OS=Sus scrofa GN=APC2 PE=2 SV=1 - [F2X0U7_PIG]							0				0	0	1	3	3.80848e+06	0.302056	-;-;-;-;-;-;-;1;-;-;-;-		1	0.635987	-;-;-;-;-;-;-;1;-;-;-;-		1	0.938044
F2XYF8	Lipoprotein lipase OS=Sus scrofa GN=LPL PE=2 SV=1 - [F2XYF8_PIG]							0				0	0	4	13	623449	5.66351	-;-;-;-;-;-;1;-;2;-;-;-	30.3438	3	0.733824	-;-;-;-;-;-;1;-;-;-;-;-		1	6.39733
F2Z4X6	Uncharacterized protein (Fragment) OS=Sus scrofa GN=TOMM20 PE=4 SV=2 - [F2Z4X6_PIG]	2	9	2.19481e+06	0.0182068	-;1;1;-;-;-;1;2;1;-;-;-	100.792	6	0.0368857	1;1;1;-;-;-;1;2;-;-;-;-	162.985	6	0.0550925	1	1	86746.9				0				0	0
F2Z4Y0	Uncharacterized protein OS=Sus scrofa GN=SNRPD3 PE=4 SV=1 - [F2Z4Y0_PIG]	3	40	8.02672e+06	1.37437	2;-;2;1;1;1;2;2;2;3;1;1	95.8162	18	0.680975	2;1;2;1;1;1;2;2;2;2;1;1	74.6468	18	2.05535	4	29	2.45056e+06	5.70392	1;1;1;-;-;-;1;2;3;3;4;2	142.045	18	2.84198	1;1;1;-;-;-;1;2;3;2;4;2	133.102	17	8.5459
F2Z4Y1	Uncharacterized protein OS=Sus scrofa GN=YWHAH PE=3 SV=1 - [F2Z4Y1_PIG]	8	145	5.51131e+07	3.51533	3;3;4;4;4;4;1;3;1;1;3;2	143.324	33	1.40495	4;4;4;4;4;4;1;3;2;1;3;2	173.334	36	4.92028	7	103	1.71192e+07	4.88005	1;2;2;1;1;-;1;-;-;1;2;1	160.674	12	0.335098	1;2;2;1;1;-;1;-;-;1;2;1	119.769	12	5.21514
F2Z4Y8	Uncharacterized protein OS=Sus scrofa GN=RPS11 PE=3 SV=1 - [F2Z4Y8_PIG]	6	22	5.36243e+06	19.1757	1;1;1;1;1;1;1;1;-;1;1;1	208.506	11	20.531	1;1;1;1;-;1;1;1;1;1;1;1	204.012	11	39.7067	5	21	6.94772e+06	17.0766	-;-;-;-;3;1;-;-;-;4;1;2	46.1024	11	0.467569	-;-;-;-;3;1;-;-;-;3;1;1	105.916	9	17.5442
F2Z4Z0	Uncharacterized protein OS=Sus scrofa GN=RAB35 PE=3 SV=1 - [F2Z4Z0_PIG]	1	46	3.30572e+07	13.7529	-;-;1;-;1;1;-;-;-;-;-;1	180.807	4	8.84219	-;-;1;-;-;1;1;-;-;-;-;1	196.105	4	22.5951	1	54	1.16702e+07				0				0	0
F2Z4Z1	Uncharacterized protein OS=Sus scrofa GN=YWHAG PE=3 SV=1 - [F2Z4Z1_PIG]	8	209	5.71915e+07	1.07166	5;8;5;4;6;5;5;6;5;3;4;2	94.1176	58	0.703126	5;8;6;4;5;5;5;7;5;3;4;3	66.3864	60	1.77478	6	146	1.75426e+07	3.63035	4;3;3;2;4;2;3;3;3;4;4;5	118.72	40	0.377406	4;3;3;2;4;1;2;3;3;2;2;4	103.383	33	4.00776
F2Z4Z3	ER lumen protein retaining receptor OS=Sus scrofa GN=KDELR1 PE=3 SV=1 - [F2Z4Z3_PIG]	1	3	2.52206e+06	100	-;-;-;-;-;-;-;-;-;-;1;-		1	100	-;-;-;-;-;-;-;-;-;-;1;-		1	200							0				0	0
F2Z4Z5	Uncharacterized protein OS=Sus scrofa GN=AP2S1 PE=4 SV=1 - [F2Z4Z5_PIG]	1	2	2.05642e+06				0				0	0							0				0	0
F2Z501	Uncharacterized protein OS=Sus scrofa GN=TMED2 PE=3 SV=1 - [F2Z501_PIG]	3	14	2.01675e+06	1.3399	1;2;-;1;1;1;-;-;-;-;-;-	87.8907	6	0.639057	1;3;1;1;1;1;1;1;-;-;-;-	57.5687	10	1.97895	4	7	961633	0.991551	1;-;-;-;-;-;1;-;1;-;-;-	79.1286	3	0.498889	1;-;-;-;-;-;1;-;1;-;-;-	91.4877	3	1.49044
F2Z505	Uncharacterized protein OS=Sus scrofa GN=ETF1 PE=4 SV=1 - [F2Z505_PIG]	4	5	1.98768e+06	0.0143643	-;-;-;-;-;-;-;1;-;-;-;-		1	0.0143643	-;-;-;-;-;-;-;1;-;-;-;-		1	0.0287287	5	7	1.79278e+06				0				0	0
F2Z512	40S ribosomal protein S23 OS=Sus scrofa GN=RPS23 PE=3 SV=1 - [F2Z512_PIG]	4	46	1.3386e+07	1.18963	4;5;1;2;1;2;3;3;4;2;2;2	105.343	31	0.519243	4;5;2;2;1;2;3;3;4;3;2;2	116.574	33	1.70887	4	22	3.74579e+06	36.555	-;-;-;-;1;-;2;1;3;1;1;1	123.656	10	20.5195	-;-;-;-;1;-;2;1;3;1;1;1	185.393	10	57.0744
F2Z514	40S ribosomal protein S27 (Fragment) OS=Sus scrofa GN=RPS27 PE=3 SV=2 - [F2Z514_PIG]							0				0	0	1	17	4.64952e+06	4.60987	-;-;-;-;1;-;-;-;-;-;-;-		1	0.01	-;-;-;-;1;-;-;-;-;-;-;-		1	4.61987
F2Z518	Uncharacterized protein OS=Sus scrofa GN=LAMTOR2 PE=4 SV=1 - [F2Z518_PIG]	1	2	1.04776e+06	0.01	-;-;-;-;-;-;1;-;-;-;-;-		1	0.01	-;-;-;-;-;-;1;-;-;-;-;-		1	0.02							0				0	0
F2Z521	Platelet-activating factor acetylhydrolase IB subunit alpha OS=Sus scrofa GN=PAFAH1B1 PE=4 SV=1 - [F2Z521_PIG]	3	10	3.90785e+06	0.946826	1;2;1;-;1;1;-;-;-;-;-;-	136.639	6	0.266306	1;2;2;-;1;1;-;-;-;-;-;-	119.912	7	1.21313	3	7	1.19685e+06	0.491887	-;-;-;-;-;1;-;-;-;-;-;-		1	0.01	-;-;-;-;-;1;-;-;-;-;-;-		1	0.501887
F2Z522	Uncharacterized protein OS=Sus scrofa GN=LOC100623805 PE=3 SV=1 - [F2Z522_PIG]	3	50	3.32181e+07	1.29053	1;1;2;1;1;1;4;1;1;2;2;2	85.9456	19	0.693427	1;1;2;1;1;1;4;1;1;2;2;2	71.1533	19	1.98396	7	52	1.41643e+07	5.14377	1;-;2;-;1;-;2;2;2;4;3;4	103.576	21	1.22546	1;-;2;-;-;-;2;2;2;3;3;4	47.7979	19	6.36924
F2Z523	Uncharacterized protein (Fragment) OS=Sus scrofa GN=PEA15 PE=4 SV=2 - [F2Z523_PIG]	6	73	1.56984e+07	1.46987	4;5;5;3;3;3;4;3;4;4;5;4	108.254	47	0.802885	4;6;6;3;3;3;4;5;4;4;5;4	107.216	51	2.27275	5	30	3.33314e+06	8.58906	1;1;1;-;-;-;1;1;1;1;1;1	76.2689	9	0.5327	1;1;1;-;-;-;1;1;1;1;1;1	97.9903	9	9.12176
F2Z528	Proteasome subunit alpha type OS=Sus scrofa GN=PSMA4 PE=3 SV=1 - [F2Z528_PIG]	8	62	8.35324e+06	1.25173	3;2;3;5;5;3;2;3;3;3;2;3	106.19	37	0.645566	5;3;3;5;4;3;2;3;3;3;2;3	96.3754	39	1.8973	7	20	2.40995e+06	4.74375	1;-;1;3;-;1;2;-;1;2;1;1	104.788	13	0.318072	1;-;1;3;-;1;2;-;1;1;-;1	110.339	11	5.06182
F2Z530	Uncharacterized protein OS=Sus scrofa GN=UFC1 PE=4 SV=1 - [F2Z530_PIG]							0				0	0	1	1	582651				0				0	0
F2Z536	Uncharacterized protein OS=Sus scrofa GN=DYNLL2 PE=4 SV=1 - [F2Z536_PIG]							0				0	0	1	1	203578	1.08183	-;-;1;-;-;-;-;-;-;-;-;-		1	1.26596	-;-;1;-;-;-;-;-;-;-;-;-		1	2.34779
F2Z542	Uncharacterized protein OS=Sus scrofa GN=PPIL1 PE=4 SV=1 - [F2Z542_PIG]							0				0	0	1	4	1.38033e+06				0				0	0
F2Z543	Uncharacterized protein OS=Sus scrofa GN=LOC100524707 PE=4 SV=2 - [F2Z543_PIG]	12	73	5.78047e+06	4.10311	4;4;4;2;2;4;7;7;4;2;2;6	189.008	48	1.40123	4;5;5;2;3;6;7;7;4;2;2;5	222.882	52	5.50433	8	30	1.24512e+06	3.25029	2;2;3;-;2;3;1;1;2;1;2;-	195.612	19	5.83522	1;1;2;-;1;3;1;1;1;-;-;-	244.739	11	9.08551
F2Z545	Uncharacterized protein OS=Sus scrofa GN=TCEB1 PE=4 SV=1 - [F2Z545_PIG]	2	5	6.02942e+06	0.01	1;-;1;-;-;-;-;1;-;-;-;-	0	3	0.01	1;-;1;-;-;-;-;1;-;-;-;-	0	3	0.02	2	3	1.06916e+06				0				0	0
F2Z546	Ribosomal protein L19 (Fragment) OS=Sus scrofa GN=RPL19 PE=3 SV=2 - [F2Z546_PIG]	2	40	2.60263e+07	1.00534	2;1;1;2;2;2;2;1;2;2;2;1	88.1318	20	0.814208	2;1;1;2;2;2;2;1;2;2;2;1	80.7046	20	1.81955	2	41	6.17903e+06	6.83325	1;1;1;-;1;1;1;2;1;2;2;2	98.3889	15	0.839039	1;1;1;-;1;1;1;2;1;2;2;2	69.1751	15	7.67229
F2Z553	Uncharacterized protein OS=Sus scrofa GN=EIF1 PE=4 SV=1 - [F2Z553_PIG]	4	36	1.12339e+07	1.39293	2;2;4;1;2;3;1;-;3;2;2;2	94.7953	24	1.70633	2;2;4;1;2;3;1;1;3;2;2;2	204.187	25	3.09926							0				0	0
F2Z554	Uncharacterized protein OS=Sus scrofa GN=RPL30 PE=3 SV=1 - [F2Z554_PIG]	6	93	2.16475e+07	0.991829	2;5;3;5;4;5;4;3;5;6;3;4	82.208	49	1.02165	3;5;3;5;5;5;4;3;5;6;3;4	42.7232	51	2.01348	8	81	7.90986e+06	8.24828	6;5;4;2;5;2;4;3;2;4;5;2	125.308	44	0.684879	6;5;5;2;3;2;4;3;2;3;4;2	76.0812	41	8.93316
F2Z557	Uncharacterized protein OS=Sus scrofa GN=PABPC1 PE=4 SV=1 - [F2Z557_PIG]	21	162	1.48276e+07	0.638083	7;6;6;6;7;5;6;11;6;6;7;8	79.6912	81	0.776861	11;9;7;7;7;6;7;11;8;6;6;8	53.6183	93	1.41494	20	142	6.44225e+06	6.96111	4;6;4;6;6;6;9;5;7;8;7;9	85.7751	77	0.924927	4;6;4;6;6;6;9;5;7;8;7;7	63.585	75	7.88603
F2Z558	Uncharacterized protein (Fragment) OS=Sus scrofa GN=YWHAZ PE=3 SV=2 - [F2Z558_PIG]	10	267	7.73862e+07	1.38079	5;11;5;8;10;10;6;7;7;5;7;4	96.0513	85	0.819225	5;11;7;7;10;9;6;7;7;5;7;4	96.559	85	2.20001	10	198	1.98521e+07	4.86614	7;7;6;6;7;8;7;6;7;5;6;3	92.8156	75	0.458004	7;7;6;5;6;6;7;6;8;5;6;3	64.8974	72	5.32415
F2Z560	Uncharacterized protein OS=Sus scrofa GN=RAB5C PE=3 SV=1 - [F2Z560_PIG]	7	110	1.38581e+07	1.14687	3;2;2;3;6;4;3;3;4;3;4;3	100.266	40	0.543309	3;2;2;2;6;4;3;3;3;2;3;3	91.9438	36	1.69018	7	57	3.07779e+06	3.6914	1;1;1;1;2;2;1;2;1;1;1;1	93.2765	15	0.484266	1;1;1;1;2;2;1;2;1;-;1;-	74.7238	13	4.17566
F2Z565	ADP/ATP translocase 3 OS=Sus scrofa GN=SLC25A6 PE=3 SV=1 - [F2Z565_PIG]	4	191	4.98014e+07	1.94081	3;1;1;3;4;2;-;-;2;2;3;1	97.1935	22	0.541961	3;2;2;3;4;2;-;-;2;2;2;1	72.8147	23	2.48277	3	73	4.4364e+06	3.67237	1;1;1;-;1;2;2;1;1;-;-;-	112.531	10	0.56585	-;1;1;-;1;2;2;1;1;-;-;-	72.8719	9	4.23822
F2Z568	Uncharacterized protein OS=Sus scrofa GN=RPL38 PE=3 SV=1 - [F2Z568_PIG]	3	25	1.11976e+07	1.15826	1;1;1;-;1;1;1;1;1;2;2;1	100.344	13	0.824477	2;1;1;-;1;1;1;1;1;2;2;1	57.2574	14	1.98274	4	23	6.26322e+06	16.9244	1;-;2;-;1;1;2;1;1;1;1;-	190.556	11	15.3931	1;-;1;-;1;-;2;-;1;1;1;-	242.408	8	32.3176
F2Z571	Uncharacterized protein OS=Sus scrofa GN=TUBB4B PE=3 SV=1 - [F2Z571_PIG]	3	384	9.61735e+07	1.28903	1;3;1;2;2;1;2;2;2;1;1;1	93.6397	19	0.75723	2;3;1;2;1;1;2;2;3;1;1;1	81.4337	20	2.04626	1	153	1.43991e+07	50.2645	-;-;-;-;1;-;-;1;-;-;-;-	139.933	2	50.2513	-;-;-;-;1;-;-;1;-;-;-;-	140.007	2	100.516
F2Z572	Ribose-phosphate pyrophosphokinase OS=Sus scrofa GN=LOC100517744 PE=3 SV=1 - [F2Z572_PIG]	5	8	3.68943e+06	6.57621	-;-;2;-;2;1;-;-;-;-;-;-	143.032	5	0.349183	-;-;2;-;2;1;-;-;-;-;-;-	161.461	5	6.92539							0				0	0
F2Z576	Histone H3 OS=Sus scrofa GN=LOC100525821 PE=2 SV=1 - [F2Z576_PIG]	1	126	8.09741e+07	1.25837	1;1;-;2;1;-;-;1;-;-;-;-	211.69	6	0.0100743	1;-;-;2;1;-;-;1;-;-;-;-	1.47459	5	1.26844							0				0	0
F2Z578	Histone H2B OS=Sus scrofa GN=LOC100512420 PE=3 SV=1 - [F2Z578_PIG]	2	606	3.99854e+08	1.03537	1;1;1;2;2;2;2;2;2;1;2;2	58.0526	20	0.989476	1;1;1;2;2;2;2;2;2;1;2;2	17.9197	20	2.02484	2	639	1.68125e+08	4.8148	2;2;1;1;1;1;2;2;2;2;3;2	90.8183	21	0.691537	2;2;1;1;1;1;2;2;2;2;3;2	57.6722	21	5.50633
F2Z596	Uncharacterized protein OS=Sus scrofa GN=LOC100155023 PE=4 SV=1 - [F2Z596_PIG]	3	9	2.46583e+06	1.5401	-;-;-;-;-;-;1;1;1;1;2;1	113.007	7	0.503991	-;-;-;-;-;-;-;1;1;1;2;1	111.082	6	2.04409	4	29	1.85751e+06	2.60897	1;1;1;-;-;1;1;3;1;1;1;1	165.832	12	0.463519	1;1;1;-;-;1;1;2;1;1;1;1	111.089	11	3.07249
F2Z5B1	Leukocyte elastase inhibitor OS=Sus scrofa GN=SERPINB1 PE=3 SV=1 - [F2Z5B1_PIG]	13	115	8.20839e+06	0.935089	7;6;10;5;7;6;3;5;6;4;3;4	102.505	66	0.798957	9;8;10;4;6;6;4;5;8;3;3;4	91.7909	70	1.73405	15	79	4.69551e+06	15.4643	2;6;1;1;1;2;3;4;3;-;3;3	186.863	29	9.83024	3;6;1;1;1;2;3;4;3;-;3;1	304.362	28	25.2946
F2Z5B2	Uncharacterized protein OS=Sus scrofa GN=TUBB2B PE=3 SV=1 - [F2Z5B2_PIG]	2	341	1.03794e+08	0.769851	2;-;2;2;2;2;-;-;-;1;1;1	108.052	13	0.530968	2;-;2;2;2;2;-;-;-;1;1;1	124.621	13	1.30082	2	147	1.51712e+07				0				0	0
F2Z5B4	Uncharacterized protein OS=Sus scrofa GN=HNRNPA3 PE=4 SV=1 - [F2Z5B4_PIG]	9	169	3.41969e+07	1.13065	6;6;7;6;5;7;10;7;10;8;7;6	92.5637	85	0.881424	6;6;8;6;5;6;10;8;10;8;8;6	51.9499	87	2.01207	9	132	1.28992e+07	6.26061	4;4;5;2;4;4;6;4;4;7;7;6	105.416	57	0.729607	4;5;5;2;4;4;6;3;4;5;7;5	54.042	54	6.99022
F2Z5B7	Uncharacterized protein OS=Sus scrofa GN=RPS27L PE=4 SV=1 - [F2Z5B7_PIG]	2	26	2.57422e+07	0.823362	2;1;2;1;1;1;1;1;1;1;1;1	76.0029	14	0.521458	2;1;2;1;1;1;-;-;1;1;1;1	53.0221	12	1.34482							0				0	0
F2Z5B8	Uncharacterized protein OS=Sus scrofa GN=LAMTOR3 PE=4 SV=1 - [F2Z5B8_PIG]	2	18	5.64744e+06	0.685562	-;1;-;-;-;-;1;1;1;1;1;1	93.3734	7	0.739096	1;1;1;-;-;-;1;1;1;1;1;1	58.7758	9	1.42466	1	12	3.13666e+06	6.24543	1;1;1;1;-;1;1;1;1;-;-;-	161.613	8	0.739305	1;1;1;-;-;-;1;1;1;-;-;-	32.9866	6	6.98474
F2Z5B9	60S ribosomal protein L34 OS=Sus scrofa GN=RPL34 PE=4 SV=1 - [F2Z5B9_PIG]	4	48	7.35627e+06	1.37681	1;2;2;2;2;2;2;3;2;2;2;3	67.9005	25	0.696285	1;3;2;2;1;2;2;2;3;2;3;3	61.9631	26	2.0731	6	45	5.54291e+06	19.9711	-;2;1;2;2;2;2;2;2;4;4;2	99.7955	25	1.77032	-;2;1;1;2;2;2;2;2;4;3;2	91.4739	23	21.7414
F2Z5C1	Annexin OS=Sus scrofa GN=ANXA5 PE=3 SV=2 - [F2Z5C1_PIG]	16	428	6.38629e+07	1.52085	11;17;14;18;17;18;16;15;15;11;13;13	100.316	178	0.75659	16;19;19;17;16;17;15;14;15;11;13;14	76.6498	186	2.27744	19	383	2.8597e+07	5.17188	16;15;16;12;11;13;13;15;14;16;17;16	105.019	174	0.530558	16;15;15;11;9;6;13;15;14;15;17;16	63.3085	162	5.70244
F2Z5C7	Uncharacterized protein OS=Sus scrofa GN=RPS3A PE=3 SV=1 - [F2Z5C7_PIG]	11	120	1.91478e+07	1.07887	1;2;4;7;7;8;4;2;6;8;7;7	81.9228	63	0.752004	4;3;4;6;7;5;4;2;6;8;7;7	54.9116	63	1.83088	10	84	5.53155e+06	12.5032	1;2;1;3;3;2;3;4;3;7;6;6	120.578	41	0.687833	2;3;1;3;3;-;3;4;3;7;6;4	54.1558	39	13.1911
F2Z5C8	Uncharacterized protein OS=Sus scrofa GN=SPCS3 PE=4 SV=1 - [F2Z5C8_PIG]	2	14	6.27364e+06	1.30638	2;-;1;2;2;1;1;1;-;1;1;-	86.5835	12	0.735294	2;-;1;2;2;1;1;1;-;1;1;-	79.7062	12	2.04168	2	6	3.5033e+06	20.0217	-;-;-;-;1;1;-;-;-;-;-;-	26.2118	2	0.698523	-;-;-;-;1;1;-;-;-;-;-;-	34.5384	2	20.7202
F2Z5D4	Uncharacterized protein (Fragment) OS=Sus scrofa GN=SYNCRIP PE=4 SV=2 - [F2Z5D4_PIG]	15	200	1.71733e+07	0.978605	7;5;4;4;2;4;7;5;6;7;7;5	103.675	63	0.699586	8;6;5;4;2;4;8;3;5;7;7;5	78.8139	64	1.67819	13	164	5.71241e+06	10.4613	5;4;5;3;1;2;7;6;4;4;6;5	105.512	52	0.392063	4;4;5;3;1;2;5;4;4;3;4;2	80.7579	41	10.8534
F2Z5E6	Uncharacterized protein OS=Sus scrofa GN=RPS5 PE=3 SV=1 - [F2Z5E6_PIG]	6	75	1.09095e+07	9.39293	2;6;2;2;5;3;4;4;4;3;3;4	304.155	42	8.97556	2;6;3;2;5;3;4;4;4;3;3;4	317.946	43	18.3685	6	42	2.55324e+06	8.44114	3;3;1;-;1;-;1;2;-;1;1;1	119.543	14	1.04233	3;3;1;-;-;-;1;2;-;1;1;-	52.9852	12	9.48347
F2Z5F1	Uncharacterized protein OS=Sus scrofa GN=LOC100521960 PE=4 SV=1 - [F2Z5F1_PIG]	2	12	2.28577e+06	1.13455	-;-;-;-;-;-;1;-;1;2;1;2	92.3854	7	1.49484	-;-;1;1;-;-;1;-;1;2;-;2	115.388	8	2.62939	2	10	1.00292e+06	43.9273	1;-;-;-;1;1;1;1;1;1;-;-	119.428	7	46.6371	-;-;-;-;1;1;1;1;1;1;-;-	107.937	6	90.5644
F2Z5F2	Uncharacterized protein OS=Sus scrofa GN=RAB10 PE=3 SV=1 - [F2Z5F2_PIG]	1	54	2.62175e+07	1.47644	1;1;1;1;1;1;1;-;-;1;-;1	87.6199	9	0.336769	1;1;1;1;1;1;-;-;1;1;-;1	87.2058	9	1.8132	3	58	1.20229e+07	1.34348	1;-;-;-;-;-;-;-;-;-;-;-		1	0.487789	1;-;-;-;-;-;-;-;-;-;-;-		1	1.83126
F2Z5F3	Uncharacterized protein OS=Sus scrofa GN=BUB3 PE=4 SV=2 - [F2Z5F3_PIG]	4	10	3.12564e+06	3.13561	-;1;1;1;-;2;-;1;-;1;-;-	185.659	7	1.5106	-;1;1;1;-;2;-;1;-;1;-;-	163.513	7	4.64621	4	10	524326	0.795305	-;-;-;-;-;-;1;1;-;-;-;-	58.3127	2	1.39167	-;-;-;-;-;-;1;-;-;-;-;-		1	2.18697
F2Z5F5	40S ribosomal protein S8 (Fragment) OS=Sus scrofa GN=RPS8 PE=3 SV=2 - [F2Z5F5_PIG]	8	91	2.29594e+07	1.4311	2;2;3;6;5;11;5;3;3;2;2;3	82.2529	47	0.597224	3;5;3;6;4;6;5;3;4;2;2;3	72.6121	46	2.02832	8	81	7.61026e+06	12.0385	3;5;3;3;3;2;3;3;3;3;4;3	131.833	38	16.3826	3;5;3;3;3;1;3;3;3;1;4;3	207.913	35	28.4211
F2Z5F7	Uncharacterized protein OS=Sus scrofa GN=DPY30 PE=4 SV=1 - [F2Z5F7_PIG]	2	3	1.12827e+06				0				0	0							0				0	0
F2Z5F8	Uncharacterized protein OS=Sus scrofa GN=MEMO1 PE=4 SV=1 - [F2Z5F8_PIG]	3	4	877522	0.886314	-;-;1;1;-;-;-;-;-;-;-;-	139.826	2	0.798658	-;-;1;1;-;-;-;-;-;-;-;-	139.651	2	1.68497	1	2	593469				0				0	0
F2Z5F9	Uncharacterized protein OS=Sus scrofa GN=LOC100736782 PE=4 SV=2 - [F2Z5F9_PIG]	2	3	1.95905e+06	0.128289	-;1;-;-;-;-;-;-;-;-;-;1	130.398	2	0.102727	-;1;-;-;-;-;-;-;-;-;-;1	127.655	2	0.231016	2	2	1.34215e+06	100	-;-;-;-;1;-;-;-;-;-;-;-		1	100	-;-;-;-;1;-;-;-;-;-;-;-		1	200
F2Z5G3	Uncharacterized protein OS=Sus scrofa GN=CALM2 PE=4 SV=1 - [F2Z5G3_PIG]	9	276	1.17981e+08	1.11405	8;10;11;8;8;9;11;10;10;10;11;11	88.7188	117	0.819814	9;11;11;8;8;9;11;11;11;10;11;11	47.9275	121	1.93386	9	261	4.00996e+07	6.35222	9;10;11;7;7;8;8;10;10;9;9;8	109.82	106	0.868244	9;11;11;6;6;6;8;9;10;9;9;8	84.3461	102	7.22047
F2Z5G5	Uncharacterized protein OS=Sus scrofa GN=ACTR1A PE=3 SV=1 - [F2Z5G5_PIG]	4	11	6.96061e+06	17.7287	-;-;-;-;1;-;2;1;1;-;2;1	227.557	8	17.1755	-;-;-;-;1;-;2;1;1;-;2;1	236.271	8	34.9042	4	13	1.28237e+06	9.92452	-;-;1;1;-;-;-;-;-;1;-;1	99.8288	4	0.267838	-;-;1;-;-;-;-;-;-;1;-;1	160.388	3	10.1924
F2Z5G8	Uncharacterized protein (Fragment) OS=Sus scrofa GN=RPS25 PE=4 SV=2 - [F2Z5G8_PIG]	4	69	2.45868e+07	0.949511	3;2;4;3;3;4;3;2;3;3;3;3	61.3027	36	0.922491	3;2;4;3;3;4;3;2;3;3;3;3	28.1106	36	1.872	5	49	1.7484e+07	9.18233	2;2;2;3;2;2;2;2;4;1;3;4	102.953	29	0.710645	2;2;2;3;2;1;2;3;4;1;3;4	65.8222	29	9.89298
F2Z5G9	Uncharacterized protein OS=Sus scrofa GN=SNRPD1 PE=4 SV=1 - [F2Z5G9_PIG]	2	4	4.10177e+06	0.262348	-;-;-;-;-;-;1;1;2;-;-;-	71.4175	4	0.359778	-;-;-;-;-;-;1;1;2;-;-;-	70.6266	4	0.622126	1	4	732646	5.43802	-;-;-;-;-;-;-;-;-;-;1;-		1	0.197511	-;-;-;-;-;-;-;-;-;-;1;-		1	5.63553
F2Z5H3	Uncharacterized protein OS=Sus scrofa GN=RPRD1B PE=4 SV=1 - [F2Z5H3_PIG]	1	1	1.10275e+06				0				0	0	1	1	146199				0				0	0
F2Z5H6	Uncharacterized protein OS=Sus scrofa GN=ATP6V0D1 PE=4 SV=1 - [F2Z5H6_PIG]	5	19	4.80964e+06	0.763129	3;1;3;-;-;1;-;-;-;-;-;-	172.129	8	0.38101	2;2;5;-;-;1;1;1;-;-;-;-	108.501	12	1.14414	5	15	2.38014e+06	8.34563	-;1;-;-;1;1;1;1;-;-;-;-	143.533	5	0.396391	-;1;-;-;1;1;1;1;-;-;-;-	135.379	5	8.74202
F2Z5H8	Uncharacterized protein (Fragment) OS=Sus scrofa GN=BTF3 PE=4 SV=2 - [F2Z5H8_PIG]	5	27	6.90955e+06	0.899995	2;2;2;3;1;2;2;3;1;-;-;-	148.928	18	0.0481747	2;2;2;3;1;2;2;3;1;-;-;-	157.251	18	0.948169	3	7	1.46503e+06	34.1645	-;-;-;1;-;1;-;-;-;-;-;1	125.061	3	2.90177	-;-;-;1;-;1;-;-;-;-;-;1	171.637	3	37.0663
F2Z5H9	Uncharacterized protein OS=Sus scrofa GN=HNRNPH1 PE=4 SV=1 - [F2Z5H9_PIG]	7	162	1.78291e+07	1.0234	4;4;3;3;3;3;4;3;4;4;4;5	98.4932	44	0.858573	5;4;4;3;3;2;4;4;5;4;4;5	64.7218	47	1.88197							0				0	0
F2Z5I2	Uncharacterized protein OS=Sus scrofa GN=RBM39 PE=4 SV=2 - [F2Z5I2_PIG]	3	10	1.13207e+06	3.6482	1;-;1;-;1;1;1;1;-;-;-;2	172.729	8	2.4654	1;-;1;-;1;-;1;1;-;-;-;2	204.027	7	6.1136	2	8	730052	100	-;-;-;-;-;-;-;-;1;-;-;-		1	75.5837	-;-;-;-;-;-;-;-;1;-;-;-		1	175.584
F2Z5I5	Uncharacterized protein OS=Sus scrofa GN=CSNK2A1 PE=4 SV=1 - [F2Z5I5_PIG]	2	2	2.16729e+06	0.01	-;-;-;-;-;-;1;-;-;-;-;-		1	0.01	-;-;-;-;-;-;1;-;-;-;-;-		1	0.02	5	7	1.17565e+06				0				0	0
F2Z5I8	Uncharacterized protein OS=Sus scrofa GN=RAB8A PE=3 SV=1 - [F2Z5I8_PIG]	2	52	2.7739e+07	1.98654	-;-;1;2;-;1;-;1;-;-;-;-	107.738	5	0.211298	1;-;1;1;-;1;-;-;-;-;-;-	113.878	4	2.19784	2	57	1.12778e+07	0.0425322	-;-;-;-;-;-;-;-;1;-;-;-		1	0.0425322	-;-;-;-;-;-;-;-;1;-;-;-		1	0.0850643
F2Z5J1	Uncharacterized protein OS=Sus scrofa GN=PSMC1 PE=3 SV=1 - [F2Z5J1_PIG]	8	67	5.64722e+06	1.70857	6;2;2;-;1;-;5;2;3;3;2;3	195.302	29	1.68071	6;2;3;-;-;-;5;2;3;3;2;3	216.136	29	3.38928	7	25	1.7709e+06	3.92973	-;-;-;-;-;-;-;-;-;1;1;-	2.01068	2	0.0138803	-;-;-;-;-;-;-;-;-;1;1;-	24.9873	2	3.94361
F2Z5J4	Uncharacterized protein OS=Sus scrofa GN=ASNA1 PE=4 SV=1 - [F2Z5J4_PIG]							0				0	0	1	2	1.12716e+06				0				0	0
F2Z5J5	Enhancer of rudimentary homolog OS=Sus scrofa GN=ERH PE=3 SV=1 - [F2Z5J5_PIG]	2	41	5.99142e+06	0.719762	2;1;1;1;1;1;1;2;2;1;1;1	71.7692	15	0.761912	2;1;1;1;1;1;2;2;2;1;1;1	36.9055	16	1.48167	2	22	2.33355e+06	4.33862	1;1;2;-;1;1;1;1;1;-;1;-	187.301	10	0.495284	1;1;2;-;1;1;1;1;1;-;1;-	76.1792	10	4.8339
F2Z5J8	Eukaryotic translation initiation factor 2 subunit 1 OS=Sus scrofa GN=EIF2S1 PE=4 SV=1 - [F2Z5J8_PIG]	9	35	2.80155e+06	0.574838	3;2;3;2;3;-;-;2;3;-;-;1	165.602	19	0.247001	3;3;4;1;2;-;-;1;3;-;-;1	140.75	18	0.821839	9	25	1.23222e+06	39.4221	1;1;-;1;1;-;-;1;-;1;1;1	127.51	8	37.0168	1;1;-;1;1;-;-;1;-;1;1;1	135.546	8	76.4388
F2Z5J9	Uncharacterized protein OS=Sus scrofa GN=RAB11B PE=3 SV=1 - [F2Z5J9_PIG]	6	40	6.78629e+06	1.18493	1;5;2;2;3;3;1;-;1;-;1;2	109.992	21	0.608474	2;4;2;2;3;2;2;1;1;-;1;2	85.8719	22	1.7934	9	36	4.50001e+06	6.73929	-;-;1;2;2;2;1;1;2;-;2;1	166.234	14	0.386857	-;-;1;1;2;2;1;1;1;-;2;2	108.228	13	7.12615
F2Z5K0	Uncharacterized protein OS=Sus scrofa GN=MAX PE=4 SV=2 - [F2Z5K0_PIG]							0				0	0	1	1	560362				0				0	0
F2Z5K2	Proteasome subunit alpha type OS=Sus scrofa GN=PSMA5 PE=3 SV=1 - [F2Z5K2_PIG]	10	62	1.4972e+07	1.16858	2;2;1;2;2;2;4;3;4;3;2;1	109.662	28	0.673905	3;4;3;2;2;2;6;3;5;3;2;1	62.1537	36	1.84249	8	41	3.58834e+06	7.92979	2;-;3;-;1;2;1;2;-;1;1;2	136.767	15	0.690538	2;-;3;-;2;2;1;2;-;1;1;1	60.4359	15	8.62033
F2Z5K3	Uncharacterized protein OS=Sus scrofa GN=RAP1A PE=4 SV=2 - [F2Z5K3_PIG]	2	49	1.63074e+07	1.89431	-;-;-;1;1;1;1;1;-;1;1;-	69.2217	7	1.39094	-;-;-;1;1;1;1;1;-;1;1;-	77.8905	7	3.28525							0				0	0
F2Z5K4	Uncharacterized protein OS=Sus scrofa GN=RHOC PE=3 SV=1 - [F2Z5K4_PIG]	2	48	1.15544e+07	0.01	-;-;-;-;-;-;1;-;-;-;-;-		1	0.01	-;-;-;-;-;-;1;-;-;-;-;-		1	0.02							0				0	0
F2Z5K5	Uncharacterized protein OS=Sus scrofa GN=TUBB4A PE=3 SV=1 - [F2Z5K5_PIG]							0				0	0	1	117	1.35136e+07	100	-;-;-;1;-;-;-;-;-;-;-;-		1	100	-;-;-;1;-;-;-;-;-;-;-;-		1	200
F2Z5K6	Uncharacterized protein OS=Sus scrofa GN=RPL36 PE=4 SV=1 - [F2Z5K6_PIG]	2	19	1.20814e+07	1.53137	-;1;1;2;2;2;1;1;1;1;2;2	71.7177	16	0.708527	-;1;1;2;2;2;1;1;1;1;2;2	46.045	16	2.2399	2	16	1.09207e+07	20.028	-;-;-;1;1;1;1;1;1;1;2;1	92.222	10	1.15752	-;-;-;1;1;1;1;1;1;1;2;1	77.756	10	21.1855
F2Z5K9	Histone H3 OS=Sus scrofa GN=LOC100738094 PE=3 SV=1 - [F2Z5K9_PIG]	1	109	8.65991e+07				0				0	0							0				0	0
F2Z5L0	Histone H2B OS=Sus scrofa GN=LOC100738744 PE=3 SV=1 - [F2Z5L0_PIG]	2	605	3.86988e+08	0.855061	2;2;2;1;2;1;2;2;2;1;2;1	68.3471	20	0.906183	2;2;2;1;-;1;2;2;2;1;2;1	26.2555	18	1.76124	2	612	1.54795e+08	14.5629	2;1;2;-;-;-;2;2;1;-;1;1	238.426	12	13.5987	2;1;2;-;-;-;2;2;1;-;1;1	256.756	12	28.1616
F2Z5L5	Histone H2A OS=Sus scrofa GN=LOC100738895 PE=3 SV=1 - [F2Z5L5_PIG]	1	247	3.34144e+08	1.77606	1;3;2;3;3;2;2;2;2;2;2;2	108.64	26	0.504742	2;3;2;3;3;2;2;2;2;2;2;2	116.109	27	2.2808	1	174	1.51814e+08	19.212	2;2;2;-;1;1;2;1;2;2;2;2	207.984	19	3.14996	2;2;2;-;1;1;2;1;2;2;2;2	294.88	19	22.3619
F2Z5L7	Proteasome subunit alpha type OS=Sus scrofa GN=LOC100516779 PE=3 SV=1 - [F2Z5L7_PIG]	9	93	7.14056e+06	1.13728	5;5;3;3;4;2;5;5;4;3;4;2	104.417	45	0.650784	6;6;4;2;4;1;7;7;5;3;4;2	81.7643	51	1.78807	6	52	2.5464e+06	8.36607	3;2;2;1;2;3;4;2;2;1;2;4	142.963	28	0.447564	3;2;2;1;2;3;4;2;2;1;1;3	109.132	26	8.81364
F2Z5L8	Uncharacterized protein OS=Sus scrofa GN=PABPN1 PE=4 SV=1 - [F2Z5L8_PIG]	2	9	2.50578e+06	1.02009	-;-;2;-;-;-;-;-;-;1;-;-	140.035	3	1.28932	-;-;2;-;-;-;1;1;1;1;-;-	44.5211	6	2.30941	1	3	1.45541e+06	5.94114	-;-;-;-;-;-;-;-;-;-;1;-		1	2.18455	-;-;-;-;-;-;-;-;-;-;1;-		1	8.12569
F2Z5M3	Uncharacterized protein OS=Sus scrofa GN=EIF5A PE=4 SV=1 - [F2Z5M3_PIG]	8	129	2.23411e+07	1.30077	6;6;5;6;5;6;6;6;6;4;5;5	100.287	66	0.650554	6;8;7;6;5;6;7;7;6;4;5;5	94.3435	72	1.95133	8	95	7.30987e+06	7.73482	3;3;2;1;3;2;6;4;5;7;6;7	116.763	49	0.483057	3;4;2;1;2;1;6;4;5;7;6;7	66.5295	48	8.21788
F2Z5M5	Uncharacterized protein OS=Sus scrofa GN=LIN7C PE=4 SV=1 - [F2Z5M5_PIG]							0				0	0	1	1	546320				0				0	0
F2Z5M9	Uncharacterized protein OS=Sus scrofa GN=SRP54 PE=3 SV=1 - [F2Z5M9_PIG]	5	6	1.56188e+06	0.130715	-;2;1;-;-;-;-;-;-;1;-;-	159.955	4	0.01	-;2;1;-;-;-;-;-;-;1;-;-	0	4	0.140715	6	17	588117	55.1813	-;-;-;-;-;-;-;-;-;1;1;-	114.864	2	84.183	-;-;-;-;-;-;-;-;-;1;-;-		1	139.364
F2Z5N0	Proteasome subunit alpha type OS=Sus scrofa GN=PSMA6 PE=3 SV=1 - [F2Z5N0_PIG]	10	103	9.64365e+06	1.09554	6;7;7;5;3;4;4;3;1;3;3;3	102.51	49	0.794535	6;8;6;5;3;5;4;5;4;3;3;3	49.7834	55	1.89008	13	63	2.96197e+06	7.16005	5;2;2;-;2;4;2;2;2;1;3;3	114.216	28	9.05799	5;2;2;-;2;3;1;2;2;1;2;1	276.35	23	16.218
F2Z5N6	Serine/threonine-protein phosphatase OS=Sus scrofa GN=PPP6C PE=3 SV=1 - [F2Z5N6_PIG]	1	2	5.40773e+06	3.47704	-;-;-;-;1;-;-;-;-;-;-;-		1	0.01	-;-;-;-;1;-;-;-;-;-;-;-		1	3.48704	2	3	467323				0				0	0
F2Z5N8	Ras-related protein Rab-14 OS=Sus scrofa GN=RAB14 PE=3 SV=1 - [F2Z5N8_PIG]	8	56	1.77599e+07	1.04208	1;1;1;4;5;4;1;-;1;1;1;-	101.675	20	0.24555	1;1;1;3;5;4;1;-;1;1;1;-	133.202	19	1.28763	5	46	9.59935e+06	17.6692	-;2;-;-;-;2;-;-;-;-;-;-	132.592	4	50.9294	-;1;-;-;-;1;-;-;-;-;-;-	136.26	2	68.5987
F2Z5P0	Uncharacterized protein OS=Sus scrofa GN=SEC61B PE=4 SV=1 - [F2Z5P0_PIG]	2	8	3.51606e+06	1.74551	-;1;-;1;1;2;-;-;-;-;-;-	63.8739	5	0.949316	-;2;-;1;1;2;-;-;-;-;-;-	36.1552	6	2.69483	2	8	2.4553e+06	12.0975	1;-;-;1;1;1;-;-;-;-;-;-	63.4722	4	0.283065	1;-;-;1;1;1;-;-;-;-;-;-	192.934	4	12.3806
F2Z5P1	Histone H2A (Fragment) OS=Sus scrofa GN=H2AFV PE=3 SV=1 - [F2Z5P1_PIG]	2	157	3.11504e+08	0.942583	1;1;1;1;-;-;1;1;1;1;1;2	118.939	11	0.678926	1;1;1;1;-;-;1;1;1;1;1;2	64.8784	11	1.62151	1	137	1.47168e+08	7.07891	1;1;1;1;1;1;1;2;1;1;1;1	142.351	13	0.629827	1;1;1;-;-;-;1;2;1;1;1;1	42.5392	10	7.70873
F2Z5P9	Uncharacterized protein OS=Sus scrofa GN=Ssc.49472 PE=4 SV=1 - [F2Z5P9_PIG]	2	5	2.7882e+06	0.01	-;-;1;-;-;-;1;2;-;-;-;-	0	4	0.0453933	-;-;1;-;-;-;1;2;-;-;-;-	135.049	4	0.0553933	1	2	301101	6.59598	-;-;-;-;-;-;-;-;1;-;-;-		1	0.046313	-;-;-;-;-;-;-;-;1;-;-;-		1	6.6423
F2Z5Q2	Uncharacterized protein (Fragment) OS=Sus scrofa GN=RPL24 PE=4 SV=2 - [F2Z5Q2_PIG]	6	61	2.03296e+07	1.46418	2;2;4;3;3;4;4;4;5;4;5;5	81.8499	45	0.694273	1;2;4;3;3;4;4;4;5;4;5;5	58.2544	44	2.15846	6	45	9.34714e+06	17.1275	2;3;-;2;1;1;3;2;3;2;2;3	129.833	24	12.2441	2;3;-;2;1;-;3;2;3;2;2;3	253.178	23	29.3716
F2Z5Q3	Uncharacterized protein OS=Sus scrofa GN=COPS7A PE=4 SV=1 - [F2Z5Q3_PIG]	1	9	381441	16.2583	-;-;-;-;-;1;-;-;-;-;1;-	103.425	2	3.42988	-;-;-;-;-;1;-;-;-;-;1;-	139.642	2	19.6882	1	5	278990				0				0	0
F2Z5Q5	Uncharacterized protein (Fragment) OS=Sus scrofa GN=RRAGA PE=4 SV=2 - [F2Z5Q5_PIG]							0				0	0	2	7	406512				0				0	0
F2Z5Q6	40S ribosomal protein S6 (Fragment) OS=Sus scrofa GN=RPS6 PE=3 SV=2 - [F2Z5Q6_PIG]	4	53	1.57049e+07	1.88501	2;-;1;2;2;3;3;3;3;2;1;3	90.1698	25	0.491293	3;2;1;2;1;2;2;3;2;2;1;3	127.533	24	2.3763	4	30	6.56748e+06	8.69964	1;2;-;1;-;2;3;2;2;3;3;2	120.626	21	0.975383	1;1;-;1;-;2;3;2;2;3;3;2	109.817	20	9.67502
F2Z5Q7	Uncharacterized protein OS=Sus scrofa GN=NAA50 PE=4 SV=1 - [F2Z5Q7_PIG]	1	1	507654	0.288752	-;-;-;-;-;-;-;1;-;-;-;-		1	0.618204	-;-;-;-;-;-;-;1;-;-;-;-		1	0.906956	2	2	1.00233e+06				0				0	0
F2Z5Q8	Uncharacterized protein OS=Sus scrofa GN=RPL35A PE=4 SV=1 - [F2Z5Q8_PIG]	3	16	7.71604e+06	1.1385	-;-;-;1;-;-;2;1;1;2;1;2	110.734	10	0.875842	-;-;-;1;-;-;2;1;1;2;1;1	73.6881	9	2.01434	6	22	4.29246e+06	15.0117	1;1;-;1;1;1;1;1;-;-;-;-	237.231	7	0.607227	1;1;-;1;1;1;1;1;-;-;-;-	137.576	7	15.6189
F2Z5R2	Uncharacterized protein (Fragment) OS=Sus scrofa GN=RHEB PE=4 SV=2 - [F2Z5R2_PIG]							0				0	0	1	2	1.32998e+06				0				0	0
F2Z5R6	Uncharacterized protein OS=Sus scrofa GN=LOC100514460 PE=4 SV=1 - [F2Z5R6_PIG]							0				0	0	1	2	74192.2				0				0	0
F2Z5R7	40S ribosomal protein S29 OS=Sus scrofa GN=RPS29 PE=4 SV=1 - [F2Z5R7_PIG]	1	2	3.62967e+06	0.42388	1;-;-;-;-;-;-;1;-;-;-;-	7.74453	2	0.908274	1;-;-;-;-;-;-;1;-;-;-;-	8.78579	2	1.33215	2	3	4.89153e+06	54.6167	-;-;-;-;-;-;-;-;-;1;1;-	117.513	2	50.4589	-;-;-;-;-;-;-;-;-;1;1;-	138.849	2	105.076
F2Z5S2	Uncharacterized protein OS=Sus scrofa GN=LOC100620419 PE=3 SV=1 - [F2Z5S2_PIG]							0				0	0	1	1	1.38487e+07				0				0	0
F2Z5S3	Uncharacterized protein OS=Sus scrofa GN=LOC100624417 PE=3 SV=1 - [F2Z5S3_PIG]							0				0	0	1	1	712527				0				0	0
F2Z5S4	Uncharacterized protein OS=Sus scrofa GN=LSM3 PE=4 SV=1 - [F2Z5S4_PIG]	1	3	1.4506e+06				0				0	0	1	3	1.37805e+06	100	-;-;-;-;-;-;-;-;-;-;-;1		1	56.9588	-;-;-;-;-;-;-;-;-;-;-;1		1	156.959
F2Z5S7	Uncharacterized protein OS=Sus scrofa GN=COPZ1 PE=4 SV=1 - [F2Z5S7_PIG]							0				0	0	1	1	697930	1	-;1;-;-;-;-;-;-;-;-;-;-		1	100	-;1;-;-;-;-;-;-;-;-;-;-		1	101
F2Z5S8	Uncharacterized protein OS=Sus scrofa GN=TUBA4A PE=3 SV=1 - [F2Z5S8_PIG]							0				0	0	2	174	1.76404e+07	11.4571	1;1;1;-;1;-;1;1;1;1;1;1	218.287	10	0.870423	1;1;1;-;1;-;1;1;-;1;1;1	76.1268	9	12.3276
F2Z5T4	Uncharacterized protein OS=Sus scrofa GN=KCTD6 PE=4 SV=1 - [F2Z5T4_PIG]							0				0	0	1	1	507037				0				0	0
F2Z5T7	Peptidyl-prolyl cis-trans isomerase OS=Sus scrofa GN=PPIL3 PE=3 SV=1 - [F2Z5T7_PIG]	2	9	1.23629e+07	50.005	1;-;-;-;-;-;-;-;-;-;1;-	141.393	2	50.005	1;-;-;-;-;-;-;-;-;-;1;-	141.393	2	100.01	1	7	1.70546e+06	5.25693	-;-;1;1;-;-;1;-;-;-;-;-	151.753	3	0.517275	-;-;1;1;-;-;1;-;-;-;-;-	89.9516	3	5.77421
F2Z5T8	Uncharacterized protein OS=Sus scrofa GN=MOB4 PE=4 SV=1 - [F2Z5T8_PIG]	1	1	1.12814e+06	0.370593	1;-;-;-;-;-;-;-;-;-;-;-		1	0.54859	1;-;-;-;-;-;-;-;-;-;-;-		1	0.919183							0				0	0
F2Z5U0	Uncharacterized protein OS=Sus scrofa GN=RPS27A PE=4 SV=1 - [F2Z5U0_PIG]	7	92	2.09881e+07	0.882598	4;7;2;3;4;3;3;3;2;2;2;2	96.1191	37	0.774588	4;6;3;2;4;3;3;3;2;2;2;2	84.5364	36	1.65719	7	89	9.19921e+06	3.925	2;3;4;4;2;4;3;3;3;3;4;3	76.5935	38	0.85626	2;3;4;4;1;4;3;3;3;2;5;3	57.5851	37	4.78126
F2Z5U5	Uncharacterized protein OS=Sus scrofa GN=LOC100627903 PE=4 SV=1 - [F2Z5U5_PIG]	1	3	2.17112e+06				0				0	0	1	2	139977				0				0	0
F2Z5U6	Uncharacterized protein OS=Sus scrofa GN=CNRIP1 PE=4 SV=1 - [F2Z5U6_PIG]	1	1	2.53351e+07	0.01	-;-;-;-;-;-;-;-;-;-;1;-		1	0.01	-;-;-;-;-;-;-;-;-;-;1;-		1	0.02	1	7	505500	0.0706127	-;-;-;-;-;-;1;2;-;-;-;-	99.7712	3	0.612544	-;-;-;-;-;-;1;2;-;-;-;-	136.62	3	0.683156
F2Z5V0	Uncharacterized protein OS=Sus scrofa GN=C22orf28 PE=4 SV=1 - [F2Z5V0_PIG]	12	24	2.65743e+06	5.88274	2;2;2;2;-;-;1;2;3;1;-;1	235.588	16	12.0033	2;2;3;1;-;-;1;2;3;1;-;1	275.366	16	17.8861	8	20	1.06271e+06	4.07343	-;-;-;1;2;-;-;-;1;-;-;1	106.54	5	25.1976	-;-;-;1;1;-;-;-;1;-;-;1	197.912	4	29.2711
F2Z5V2	Uncharacterized protein OS=Sus scrofa GN=LOC100525867 PE=4 SV=1 - [F2Z5V2_PIG]	1	6	1.958e+06	50.5397	-;-;-;-;-;1;-;-;1;-;-;-	138.401	2	25.3009	-;-;-;-;-;1;1;1;1;-;-;-	196.829	4	75.8406	1	2	544203	2.32333	-;-;-;-;-;-;1;1;-;-;-;-	10.9254	2	1.71129	-;-;-;-;-;-;1;1;-;-;-;-	19.8921	2	4.03462
F2Z5V3	Uncharacterized protein OS=Sus scrofa GN=NHP2L1 PE=4 SV=1 - [F2Z5V3_PIG]	2	8	2.17672e+06	2.27622	-;-;-;-;1;-;-;1;-;-;1;-	149.774	3	0.782843	-;-;-;-;1;-;-;1;1;-;1;-	99.7676	4	3.05906	2	7	553754	0.644482	-;-;1;-;-;-;-;1;1;-;-;1	79.2957	4	1.45533	-;1;1;-;-;-;-;-;1;-;-;1	81.5107	4	2.09981
F2Z5V4	Uncharacterized protein OS=Sus scrofa GN=PAFAH1B2 PE=4 SV=1 - [F2Z5V4_PIG]	2	12	4.25512e+06	1.03051	1;1;-;2;2;1;1;1;1;-;-;-	146.059	10	0.10901	1;1;-;2;2;1;1;1;1;-;-;-	156.137	10	1.13952	1	1	1.12881e+06				0				0	0
F2Z5W4	Uncharacterized protein (Fragment) OS=Sus scrofa GN=LOC100737162 PE=4 SV=2 - [F2Z5W4_PIG]	3	22	2.05027e+06	0.927279	1;1;-;1;1;1;1;-;1;1;1;1	63.3754	10	0.897782	1;1;-;1;1;1;1;-;1;1;1;1	31.0241	10	1.82506	2	19	791302	4.22015	-;1;1;-;1;-;1;1;1;-;-;-	210.521	6	0.794522	-;1;1;-;1;-;1;1;1;-;-;-	52.9948	6	5.01467
F2Z5W6	Uncharacterized protein OS=Sus scrofa GN=LAMTOR1 PE=4 SV=1 - [F2Z5W6_PIG]	3	5	3.26069e+06	1.00002	2;-;-;-;1;-;-;-;-;-;-;-	140.007	3	0.294021	2;-;-;-;1;-;-;1;-;-;-;-	144.75	4	1.29404	2	3	1.77641e+06				0				0	0
F4ZS19	Phospholipid scramblase 1 OS=Sus scrofa GN=PLSCR1 PE=2 SV=1 - [F4ZS19_PIG]							0				0	0	1	2	218469				0				0	0
F4ZS20	Ubiquitin-conjugating enzyme E2L 6 OS=Sus scrofa GN=UBE2L6 PE=2 SV=1 - [F4ZS20_PIG]	1	10	3.9987e+06	0.0430692	-;1;1;-;-;-;-;1;1;-;-;-	153.563	4	0.0892197	-;1;1;-;-;-;-;1;1;-;-;-	177.583	4	0.132289	3	21	2.12629e+06	40.8725	1;-;-;-;-;-;1;-;-;1;-;-	126.951	3	5.56126	1;-;-;-;-;-;1;-;-;1;-;-	114.488	3	46.4338
F6PVJ7	Nucleoside diphosphate kinase OS=Sus scrofa GN=NME1 PE=3 SV=1 - [F6PVJ7_PIG]	3	163	4.35734e+07	1.15182	3;5;3;2;1;1;2;3;3;4;3;4	150.236	34	0.707279	4;4;3;2;-;1;2;2;3;4;3;4	73.7044	32	1.8591	3	93	1.57722e+07	8.31781	1;-;1;1;-;1;2;-;-;-;1;1	104.539	8	0.435629	1;1;2;1;-;1;2;-;-;-;1;1	104.174	10	8.75344
F6Q2D2	Uncharacterized protein OS=Sus scrofa GN=HMBS PE=4 SV=1 - [F6Q2D2_PIG]	1	4	557696	3.20731	-;-;-;-;1;-;-;-;-;-;-;-		1	0.0318229	-;-;-;-;1;-;-;-;-;-;-;-		1	3.23913							0				0	0
F6Q4L6	Uncharacterized protein (Fragment) OS=Sus scrofa GN=SLC25A24 PE=3 SV=1 - [F6Q4L6_PIG]							0				0	0	1	1	278810				0				0	0
F6Q5P0	40S ribosomal protein S13 OS=Sus scrofa GN=RPS13 PE=4 SV=2 - [F6Q5P0_PIG]	1	85	2.10718e+07	1.16349	-;-;1;1;1;-;1;2;1;2;1;1	75.4502	11	0.910891	-;-;1;2;1;-;1;2;1;2;1;1	38.6933	12	2.07438	1	56	1.07516e+07	19.5581	1;-;1;1;1;1;-;-;1;1;1;1	134.315	9	0.746903	1;-;1;1;1;1;-;-;1;1;1;1	76.6072	9	20.305
F8SIP3	Polyribonucleotide nucleotidyltransferase 1 OS=Sus scrofa GN=PNPT1 PE=2 SV=1 - [F8SIP3_PIG]	1	1	2.08878e+06	0.01	-;1;-;-;-;-;-;-;-;-;-;-		1	0.01	-;1;-;-;-;-;-;-;-;-;-;-		1	0.02							0				0	0
F8SIP8	DEAD box polypeptide 46 OS=Sus scrofa GN=DDX46 PE=2 SV=1 - [F8SIP8_PIG]	1	1	436482	0.01	-;-;-;-;-;-;-;1;-;-;-;-		1	0.01	-;-;-;-;-;-;-;1;-;-;-;-		1	0.02							0				0	0
F8T0U2	Phosphatidylinositol-binding clathrin assembly protein OS=Sus scrofa GN=PICALM PE=2 SV=1 - [F8T0U2_PIG]	6	18	1.6615e+06	1.46862	1;-;1;1;1;1;1;-;-;-;2;-	93.1328	8	0.50999	1;-;1;-;1;1;1;-;1;-;2;-	81.6415	8	1.97861	6	15	1.10762e+06	23.7667	-;-;1;2;2;-;-;-;-;-;-;-	120.34	5	0.636974	-;-;1;2;2;-;-;-;-;-;-;-	168.421	5	24.4036
F8TEL5	Eukaryotic translation initiation factor 4 gamma 1 OS=Sus scrofa GN=EIF4G1 PE=2 SV=1 - [F8TEL5_PIG]	8	16	1.86358e+06	0.961429	3;2;1;1;1;1;-;-;-;-;-;-	108.49	9	0.14174	3;2;1;-;1;-;-;-;-;-;-;-	185.89	7	1.10317	6	12	1.018e+06				0				0	0
F8TEL6	Serine/arginine-rich splicing factor 10 isoform 2 OS=Sus scrofa GN=SRSF10 PE=2 SV=1 - [F8TEL6_PIG]	4	28	2.53558e+06	11.1504	1;1;1;1;1;1;-;1;1;2;1;2	266.376	13	6.84546	1;2;1;1;-;1;-;2;-;2;1;2	236.99	13	17.9959	3	19	1.81559e+06	20.0647	1;-;1;-;1;-;1;1;1;1;1;-	178.56	8	11.3739	-;-;1;-;1;-;1;1;1;1;1;-	229.563	7	31.4386
F8UWD3	Fucosidase alpha-L-1 OS=Sus scrofa GN=FUCA1 PE=2 SV=2 - [F8UWD3_PIG]	6	26	1.15887e+07	1.5069	1;-;-;3;3;2;-;1;-;1;1;1	60.6078	13	0.715394	1;1;-;3;3;2;-;1;-;1;1;1	50.7565	14	2.22229	3	8	848934	1.45431	-;1;1;-;-;-;-;1;1;1;-;-	116.635	5	1.3391	-;1;1;-;-;-;-;1;1;1;-;-	84.7031	5	2.79341
G0KXP6	MHC class I antigen OS=Sus scrofa GN=SLA-2 PE=2 SV=1 - [G0KXP6_PIG]	2	303	6.85238e+07	1.23795	-;-;-;1;1;1;-;-;-;1;2;2	20.2932	8	1.15733	-;-;-;1;1;1;-;-;-;1;2;2	16.6331	8	2.39528	2	175	2.08497e+07	20.6061	-;-;-;-;1;-;-;-;-;-;-;1	43.7134	2	0.01	-;-;-;-;1;-;-;-;-;-;-;-		1	20.6161
G0KXP8	MHC class I antigen OS=Sus scrofa GN=SLA-3 PE=2 SV=1 - [G0KXP8_PIG]	1	276	6.12066e+07				0				0	0							0				0	0
G0KXR4	MHC class II antigen (Fragment) OS=Sus scrofa GN=SLA-DQB PE=4 SV=1 - [G0KXR4_PIG]	1	135	2.73445e+07	0.250349	1;-;-;-;-;-;-;-;-;-;-;-		1	0.55921	1;-;-;-;-;-;-;-;-;-;-;-		1	0.80956							0				0	0
G3CKJ2	Glyceraldehyde-3-phosphate dehydrogenase (Fragment) OS=Sus scrofa GN=GAPDH PE=2 SV=1 - [G3CKJ2_PIG]	1	63	7.20501e+07	0.01	-;-;-;-;-;-;-;-;1;-;-;-		1	0.01	-;-;-;-;-;-;-;-;1;-;-;-		1	0.02							0				0	0
G3DRF8	Proteasome subunit beta type OS=Sus scrofa GN=PSMB6 PE=2 SV=1 - [G3DRF8_PIG]	3	10	2.82854e+06	3.78364	2;-;-;-;1;2;-;-;-;1;1;1	163.521	8	52.3071	2;-;1;-;-;2;-;-;-;1;1;1	100.194	8	56.0908	4	13	863383	0.445954	2;2;-;-;-;-;1;1;-;-;-;-	36.9084	6	0.88534	2;2;-;-;-;-;1;1;-;-;-;-	25.7251	6	1.33129
G3FP13	Polyglutamine binding protein 1 OS=Sus scrofa GN=PQBP1 PE=2 SV=1 - [G3FP13_PIG]	1	1	1.30136e+06				0				0	0							0				0	0
G8C429	MHC class II antigen (Fragment) OS=Sus scrofa GN=SLA-DQA PE=4 SV=1 - [G8C429_PIG]	1	28	3.08266e+07				0				0	0							0				0	0
G8C431	MHC class II antigen (Fragment) OS=Sus scrofa GN=SLA-DRB1 PE=4 SV=1 - [G8C431_PIG]							0				0	0	1	6	4.67223e+06	32.6903	-;-;-;-;-;-;-;-;-;1;-;-		1				0	32.6903
G8C437	MHC class II antigen (Fragment) OS=Sus scrofa GN=SLA-DRB1 PE=4 SV=1 - [G8C437_PIG]	0	13	1.68403e+07				0				0	0							0				0	0
G8EGP8	Interleukin 8 OS=Sus scrofa PE=4 SV=1 - [G8EGP8_PIG]	3	52	6.56979e+07	54.5851	1;-;-;4;4;4;1;1;-;2;2;2	58.6345	21	28.2148	-;-;-;4;4;4;1;1;-;2;2;2	157.06	20	82.7999	3	88	6.20037e+07	100	4;4;3;1;2;1;1;2;2;3;3;2	0	28	61.383	4;4;3;1;2;1;1;2;2;3;3;2	72.7767	28	161.383
G8ENL3	Taf15 OS=Sus scrofa GN=TAF15 PE=2 SV=1 - [G8ENL3_PIG]	5	84	14249097	0.382446	1;-;-;-;-;-;1;-;-;-;-;-	137.724	2	0.878795	2;-;-;-;-;-;1;-;-;-;-;-	127.497	3	1.26124	4	56	6.67666e+06	50.4237	-;-;-;-;-;-;2;1;1;1;1;1	107.704	7	50.5855	-;-;-;-;-;-;2;1;1;1;1;1	107.009	7	101.009
G8ENL4	FUS OS=Sus scrofa GN=FUS PE=2 SV=1 - [G8ENL4_PIG]	6	130	1.70263e+07	1.85665	4;4;4;1;2;1;4;4;4;3;2;3	178.338	36	1.47058	4;4;4;1;2;1;4;4;4;3;2;3	112.924	36	3.32722	5	80	7.44447e+06	8.47093	1;1;1;1;2;-;1;2;1;2;-;-	143.19	12	0.879131	1;1;1;1;2;-;1;2;2;2;-;-	68.7739	13	9.35006
G8ENL5	EWS OS=Sus scrofa GN=EWS PE=2 SV=1 - [G8ENL5_PIG]	4	104	1.23452e+07	0.889343	3;2;1;3;3;4;4;2;4;5;5;5	58.652	41	1.1663	3;2;1;3;3;4;4;2;4;5;5;5	39.6298	41	2.05564	6	84	7.24234e+06	6.86514	4;3;4;3;4;4;4;4;4;3;4;5	98.4901	46	0.779142	4;3;4;2;4;3;4;4;4;3;4;5	69.2855	44	7.64428
G8ENM3	Ribokinase OS=Sus scrofa GN=RBKS PE=2 SV=1 - [G8ENM3_PIG]	1	1	460519	0.134031	-;1;-;-;-;-;-;-;-;-;-;-		1	0.486314	-;1;-;-;-;-;-;-;-;-;-;-		1	0.620346							0				0	0
G8G223	Coronin OS=Sus scrofa GN=coro1a PE=3 SV=1 - [G8G223_PIG]	8	203	4.44064e+07	1.15428	5;4;3;3;5;4;1;2;3;3;2;3	102.866	38	0.59622	6;4;4;3;5;4;1;2;4;3;2;3	91.9202	41	1.7505	5	93	5.484e+06	5.60142	-;2;-;1;1;-;-;-;-;2;1;1	54.9193	8	0.498375	-;2;-;-;1;-;-;-;1;2;1;1	75.9096	8	6.09979
G8IFA6	Mitochondrial NADH dehydrogenase Fe-S protein 4 OS=Sus scrofa PE=2 SV=1 - [G8IFA6_PIG]							0				0	0	2	16	392882	20.3023	1;1;-;-;-;-;1;-;1;-;1;-	219.446	5	5.68302	1;1;1;-;-;-;1;-;1;-;1;-	212.645	6	25.9853
G9BFT9	Signal transducer and activator of transcription 1 OS=Sus scrofa GN=STAT1 PE=2 SV=1 - [G9BFT9_PIG]	18	63	6.77505e+06	0.711135	4;7;5;6;9;12;-;-;1;-;-;-	123.576	44	0.100244	5;7;5;6;8;9;-;-;1;-;-;-	144.075	41	0.81138	12	22	4.35015e+06	4.03989	-;-;-;-;1;-;-;-;-;-;-;-		1	0.01	-;-;-;-;1;-;-;-;-;-;-;-		1	4.04989
G9F6X6	Mitochondrial heat shock 60 kDa protein 1 OS=Sus scrofa PE=2 SV=1 - [G9F6X6_PIG]	2	633	5.82094e+07	1.98365	3;1;-;-;1;1;-;1;-;-;1;-	113.073	8	0.401948	3;1;-;-;1;-;-;1;-;-;1;-	151.554	7	2.38559	1	367	1.13954e+07	24.0175	-;-;-;-;1;-;-;-;-;-;-;-		1	0.0677796	-;-;-;-;1;-;-;-;-;-;-;-		1	24.0853
G9F6X8	Prolyl 4-hydroxylase beta polypeptide OS=Sus scrofa PE=2 SV=1 - [G9F6X8_PIG]	26	340	4.94785e+07	0.864351	15;17;20;14;14;15;14;15;14;7;13;11	86.4634	169	0.752896	18;17;22;14;13;12;14;16;14;7;12;11	51.8705	170	1.61725	23	167	8.14586e+06	3.73766	9;9;7;10;9;13;6;5;7;7;8;7	111.36	97	0.452792	9;9;8;10;6;10;6;5;7;6;8;6	69.5992	90	4.19046
G9F6X9	Dihydropyrimidinase-like 2 OS=Sus scrofa PE=2 SV=1 - [G9F6X9_PIG]	27	573	4.93441e+07	0.801053	22;24;31;19;18;19;20;20;23;18;16;18	94.1334	248	0.746972	30;32;33;20;17;19;20;21;26;18;16;18	64.2858	270	1.54803	16	67	1.82144e+06	6.57182	4;3;2;-;1;-;1;3;1;-;2;-	141.475	17	6.15281	3;3;2;-;1;-;1;3;1;-;1;-	224.594	15	12.7246
G9K122	Macrophage mannose receptor C type-1 OS=Sus scrofa GN=MRC1 PE=2 SV=1 - [G9K122_PIG]							0				0	0	3	129	3.8503e+06	43.8762	-;-;1;1;-;1;-;-;-;-;1;1	117.474	5	40.7939	-;-;1;1;-;1;-;-;-;-;1;1	132.516	5	84.6701
G9M4N3	Toll-interacting protein OS=Sus scrofa GN=Tollip PE=2 SV=1 - [G9M4N3_PIG]	3	18	4.1003e+06	0.908869	2;2;-;1;1;1;2;1;1;2;-;1	98.1886	14	0.476616	2;2;1;1;1;1;2;2;2;2;-;1	94.2305	17	1.38549	3	28	1.42573e+06	3.93034	2;1;2;-;-;-;2;2;2;2;1;2	96.407	16	1.01072	2;1;2;-;-;-;2;2;2;2;1;1	37.079	15	4.94107
H1AFM0	MHC class I antigen OS=Sus scrofa GN=SLA-3 PE=2 SV=1 - [H1AFM0_PIG]							0				0	0	0	120	2.01078e+07				0				0	0
H2F097	C-type lectin domain family 2 member B OS=Sus scrofa GN=CLEC2B PE=2 SV=1 - [H2F097_PIG]	1	1	5.35963e+06				0				0	0							0				0	0
H6UI30	Heart fatty acid-binding protein OS=Sus scrofa GN=H-FABP PE=2 SV=1 - [H6UI30_PIG]	4	17	8.36876e+06	1.57691	1;1;2;-;1;-;1;2;1;-;-;1	197.51	10	0.49709	1;1;2;-;-;-;1;2;1;-;-;-	57.0475	8	2.074							0				0	0
H6X3F4	MHC class II antigen OS=Sus scrofa GN=SLA-DQB1 PE=2 SV=1 - [H6X3F4_PIG]							0				0	0	1	25	2.33977e+06	55.5024	1;-;-;-;-;-;-;-;-;1;1;1	93.9774	4	39.5974	1;-;-;-;-;-;-;-;-;1;1;1	119.832	4	95.0998
H6X3F6	MHC class II antigen OS=Sus scrofa GN=SLA-DQA PE=2 SV=1 - [H6X3F6_PIG]	0	57	1.60898e+07				0				0	0							0				0	0
H9L454	Putative permease of the Na+:galactoside symporter family OS=Salmonella typhimurium (strain LT2 / SGSC1412 / ATCC 700720) GN=STM0149 PE=4 SV=1 - [H9L454_SALTY]	1	1	9.89987e+06				0				0	0							0				0	0
H9LB20	Phosphatidylinositol glycan anchor biosynthesis class V (Fragment) OS=Sus scrofa GN=PIGV PE=4 SV=1 - [H9LB20_PIG]	1	2	1.97981e+06				0	0.393946	-;-;-;-;-;-;1;-;-;-;-;-		1	0.393946							0				0	0
I3L545	Uncharacterized protein OS=Sus scrofa PE=4 SV=1 - [I3L545_PIG]							0				0	0	1	1	1.18215e+06				0				0	0
I3L590	Uncharacterized protein (Fragment) OS=Sus scrofa PE=4 SV=1 - [I3L590_PIG]							0				0	0	3	3	624343				0				0	0
I3L594	Uncharacterized protein OS=Sus scrofa GN=EIF4H PE=4 SV=1 - [I3L594_PIG]	4	53	1.59157e+07	1.29283	4;1;-;3;3;3;3;3;2;2;1;1	98.1509	26	0.830222	4;1;-;2;2;2;3;3;2;1;1;1	70.6938	22	2.12305	6	56	6.91169e+06	13.3796	2;2;2;1;3;1;2;2;2;2;2;2	115.441	23	1.83304	3;2;2;1;3;1;2;2;2;2;2;2	149.854	24	15.2126
I3L5A6	Uncharacterized protein OS=Sus scrofa GN=WIPF1 PE=4 SV=1 - [I3L5A6_PIG]	4	21	3.32149e+06	11.8368	-;2;-;1;-;1;1;1;1;1;2;1	279.335	11	11.8369	-;2;1;1;-;1;1;1;1;1;2;1	261.787	12	23.6738	3	11	1.68642e+06	40.5527	1;1;-;-;-;-;-;1;-;-;1;1	133.824	5	45.9825	1;1;-;-;-;-;-;1;-;-;1;1	107.931	5	86.5352
I3L5B2	Uncharacterized protein OS=Sus scrofa GN=RPS7 PE=4 SV=1 - [I3L5B2_PIG]	9	128	1.80871e+07	0.873544	4;6;6;5;5;6;6;7;5;6;7;6	76.6564	69	0.747341	4;7;6;5;5;6;6;6;6;6;7;5	45.0537	69	1.62088	8	81	8.60069e+06	5.3558	2;5;4;6;3;4;4;5;3;2;7;3	96.1339	48	0.618934	2;5;4;3;1;3;4;5;3;2;6;3	74.2852	41	5.97473
I3L5C0	Uncharacterized protein (Fragment) OS=Sus scrofa GN=VAPA PE=4 SV=1 - [I3L5C0_PIG]	1	1	2.65112e+06				0				0	0	1	1	2.40692e+06				0				0	0
I3L5D5	Uncharacterized protein OS=Sus scrofa GN=AHNAK PE=4 SV=1 - [I3L5D5_PIG]	51	464	6.86706e+07	0.339213	26;28;27;8;8;11;23;24;25;12;13;10	96.7603	215	0.660522	30;32;35;7;7;10;31;31;30;13;16;12	66.2642	254	0.999735	42	318	2.08345e+07	3.42291	8;11;13;8;6;8;14;13;13;13;13;14	91.8202	134	0.357319	9;12;14;8;5;6;15;12;12;8;11;12	71.7063	124	3.78022
I3L5D6	Uncharacterized protein OS=Sus scrofa GN=PLD3 PE=4 SV=1 - [I3L5D6_PIG]							0				0	0	3	6	2.33987e+06	25.6502	-;-;-;-;-;-;-;-;-;1;-;1	1.92405	2	0.0192869	-;-;-;-;-;-;-;-;-;1;-;-		1	25.6694
I3L5I7	Uncharacterized protein (Fragment) OS=Sus scrofa GN=LOC100626218 PE=4 SV=1 - [I3L5I7_PIG]							0				0	0	1	1	1.09997e+06				0				0	0
I3L5J9	Uncharacterized protein OS=Sus scrofa GN=YTHDF2 PE=4 SV=1 - [I3L5J9_PIG]							0				0	0	2	3	511634				0				0	0
I3L5K3	Uncharacterized protein (Fragment) OS=Sus scrofa GN=HSD17B11 PE=3 SV=1 - [I3L5K3_PIG]	2	2	4.09812e+06	2.06713	-;-;-;1;-;-;-;-;-;-;-;-		1				0	2.06713							0				0	0
I3L5L1	Uncharacterized protein OS=Sus scrofa GN=LOC100736973 PE=4 SV=1 - [I3L5L1_PIG]	6	135	3.53495e+07	1.28455	5;2;2;4;4;4;3;2;3;2;2;1	101.258	34	0.6371	5;2;4;4;4;4;4;3;3;2;2;1	66.409	38	1.92165	4	60	5.77108e+06	5.77922	1;1;1;1;1;1;2;1;2;1;1;1	95.0963	14	0.623222	1;1;1;1;1;1;2;1;2;1;1;1	63.3456	14	6.40244
I3L5L3	Uncharacterized protein (Fragment) OS=Sus scrofa GN=CD82 PE=4 SV=2 - [I3L5L3_PIG]	2	5	2.3433e+06	1.49717	-;-;1;-;-;1;-;-;-;-;-;-	140.477	2	0.01	-;-;1;-;-;1;-;-;-;-;-;-	0	2	1.50717	2	4	3.22148e+06				0				0	0
I3L5L7	Uncharacterized protein OS=Sus scrofa GN=POU4F2 PE=3 SV=1 - [I3L5L7_PIG]	1	1	26858952				0				0	0							0				0	0
I3L5S1	O-acyltransferase OS=Sus scrofa GN=SOAT1 PE=3 SV=1 - [I3L5S1_PIG]							0				0	0	1	1	312828				0				0	0
I3L5S4	Uncharacterized protein OS=Sus scrofa GN=ARID3C PE=4 SV=1 - [I3L5S4_PIG]	1	1	2.42695e+06				0				0	0							0				0	0
I3L5T3	Uncharacterized protein (Fragment) OS=Sus scrofa GN=FBL PE=3 SV=1 - [I3L5T3_PIG]	3	6	5.42175e+06	1.25095	-;-;-;-;-;-;-;-;-;-;1;-		1	2.79555	-;-;-;-;-;-;-;-;-;-;1;-		1	4.0465	2	3	1.01869e+06	100	-;-;-;-;-;1;-;-;-;-;-;-		1	100	-;-;-;-;-;1;-;-;-;-;-;-		1	200
I3L5T8	Uncharacterized protein OS=Sus scrofa GN=YARS PE=4 SV=1 - [I3L5T8_PIG]	10	27	2.80663e+06	0.457764	2;2;2;-;2;2;1;1;1;-;2;1	133.81	16	1.10201	2;3;3;-;2;2;1;1;2;-;2;1	167.772	19	1.55978	11	25	2.10537e+06	26.4364	1;-;1;-;1;-;-;-;-;1;-;-	185.634	4	20.4517	1;-;2;-;1;-;-;-;1;1;-;-	217.439	6	46.8881
I3L5T9	Uncharacterized protein OS=Sus scrofa GN=CXCL13 PE=4 SV=1 - [I3L5T9_PIG]	2	7	6.10664e+06	100	-;-;-;-;-;-;-;-;-;-;-;1		1	94.9056	-;-;-;-;-;-;-;-;-;-;-;1		1	194.906							0				0	0
I3L5V7	Uncharacterized protein OS=Sus scrofa GN=GMFB PE=4 SV=1 - [I3L5V7_PIG]	2	36	1.45546e+07	0.835889	2;-;-;-;-;1;2;-;-;1;-;1	91.4079	7	0.670949	2;-;-;-;1;1;2;-;1;1;-;1	71.1103	9	1.50684							0				0	0
I3L5W3	Ficolin-2 OS=Sus scrofa GN=FCN2 PE=4 SV=1 - [I3L5W3_PIG]	1	6	3.10599e+06	0.01	-;-;-;-;-;-;-;-;1;-;-;-		1	0.01	-;-;-;-;-;-;-;-;1;-;-;-		1	0.02	2	16	1.23974e+06	0.579098	2;1;1;-;-;-;-;-;-;-;-;-	41.0909	4	0.483732	2;1;1;-;-;-;-;-;-;-;-;-	69.9428	4	1.06283
I3L5X6	Uncharacterized protein (Fragment) OS=Sus scrofa GN=SMYD3 PE=4 SV=1 - [I3L5X6_PIG]							0				0	0	1	1	4.83385e+06				0				0	0
I3L5X7	Uncharacterized protein OS=Sus scrofa GN=RBM3 PE=4 SV=1 - [I3L5X7_PIG]	3	29	1.6898e+07	1.02145	1;1;-;2;2;1;2;1;1;1;1;1	96.2886	14	0.860279	1;1;-;2;1;1;2;1;1;1;1;1	78.5417	13	1.88173	2	14	5.58697e+06	7.99899	-;-;1;-;1;1;-;-;-;-;-;-	79.4981	3	0.772495	-;-;1;-;-;-;-;-;-;-;-;-		1	8.77149
I3L670	Uncharacterized protein OS=Sus scrofa PE=4 SV=1 - [I3L670_PIG]	2	13	3.59012e+06	0.484471	1;2;-;-;1;-;1;2;2;-;-;-	144.703	9	14.639	1;2;1;-;1;-;1;1;2;-;-;-	257.143	9	15.1235	3	12	1.14321e+06	0.471264	-;-;1;-;-;-;-;-;-;-;-;-		1	0.647428	-;-;1;-;-;-;-;-;-;-;-;-		1	1.11869
I3L677	Glucose-6-phosphate 1-dehydrogenase (Fragment) OS=Sus scrofa GN=G6PD PE=3 SV=1 - [I3L677_PIG]	17	144	1.71406e+07	0.85435	12;5;7;11;11;9;4;2;5;3;4;3	87.7491	76	0.689821	14;8;11;8;11;8;4;2;5;3;5;3	71.1531	82	1.54417	16	69	3.54417e+06	7.37818	5;1;4;4;4;1;2;3;2;1;2;2	129.261	31	1.1616	5;1;4;4;4;1;3;3;2;1;2;2	161.176	32	8.53977
I3L678	Uncharacterized protein OS=Sus scrofa GN=RASAL2 PE=4 SV=1 - [I3L678_PIG]							0				0	0	1	1	2.23283e+07				0				0	0
I3L687	Uncharacterized protein OS=Sus scrofa GN=HNRNPH2 PE=4 SV=1 - [I3L687_PIG]	4	63	7.20029e+06	13.3112	-;2;1;2;2;2;-;3;2;-;2;2	245.508	18	10.0216	-;1;2;1;2;2;1;3;2;-;2;2	273.997	18	23.3329	4	40	2.16599e+06	4.09046	2;1;1;1;-;1;1;2;1;-;-;-	145.676	10	0.843681	2;1;1;1;-;1;1;2;1;-;-;-	70.1849	10	4.93415
I3L688	Uncharacterized protein OS=Sus scrofa PE=4 SV=1 - [I3L688_PIG]	2	3	6.76369e+06	0.861943	1;-;-;1;-;1;-;-;-;-;-;-	98.3531	3	0.104896	1;-;-;1;-;1;-;-;-;-;-;-	156.693	3	0.96684	1	1	2.98109e+06	7.01878	-;-;-;1;-;-;-;-;-;-;-;-		1	0.01	-;-;-;1;-;-;-;-;-;-;-;-		1	7.02878
I3L6A4	Uncharacterized protein OS=Sus scrofa PE=4 SV=1 - [I3L6A4_PIG]	3	10	7.76411e+06	40.464	1;-;1;1;1;1;-;-;-;-;-;-	134.334	5	40.0601	1;-;1;1;1;1;-;-;-;-;-;-	136.588	5	80.5241	3	5	2.8469e+06				0				0	0
I3L6A8	Uncharacterized protein (Fragment) OS=Sus scrofa PE=4 SV=1 - [I3L6A8_PIG]	1	8	2.48704e+06				0				0	0							0				0	0
I3L6B9	Uncharacterized protein OS=Sus scrofa GN=PSMD7 PE=4 SV=1 - [I3L6B9_PIG]	4	7	2.6193e+06	0.910603	1;-;-;-;-;1;-;-;-;-;-;-	139.868	2	0.01	1;-;-;-;-;1;-;-;-;-;-;-	0	2	0.920603	4	4	1.1721e+06	0.600003	-;1;-;-;-;-;-;-;-;-;-;-		1	0.967543	-;1;-;-;-;-;-;-;-;-;-;-		1	1.56755
I3L6D2	Ras-related protein Rab-1A (Fragment) OS=Sus scrofa GN=RAB1A PE=3 SV=1 - [I3L6D2_PIG]	3	139	3.0722e+07	1.31737	4;3;3;3;3;2;1;-;-;2;2;-	84.7461	23	0.62287	4;3;3;3;3;2;1;1;1;2;2;1	86.3477	26	1.94024	3	133	1.2308e+07	19.5243	1;-;2;3;1;1;2;2;2;1;2;-	162.411	17	7.9201	1;-;2;3;1;1;2;2;2;1;2;-	279.728	17	27.4444
I3L6D8	Uncharacterized protein (Fragment) OS=Sus scrofa GN=EIF4EBP1 PE=4 SV=1 - [I3L6D8_PIG]	2	5	1.87107e+07	0.0246794	1;1;1;-;-;-;-;-;1;-;-;-	118.961	4	0.0557542	1;1;1;-;-;-;-;-;1;-;-;-	164.128	4	0.0804336	2	4	4.86189e+06	100	-;-;-;-;-;-;-;-;-;-;-;1		1	100	-;-;-;-;-;-;-;-;-;-;-;1		1	200
I3L6G1	Uncharacterized protein (Fragment) OS=Sus scrofa GN=RHOU PE=3 SV=1 - [I3L6G1_PIG]							0				0	0	1	1	393440				0				0	0
I3L6I0	Uncharacterized protein OS=Sus scrofa GN=LOC100514406 PE=4 SV=1 - [I3L6I0_PIG]							0				0	0	1	1	2.92526e+06				0				0	0
I3L6Q5	Uncharacterized protein OS=Sus scrofa GN=HIST1H1B PE=3 SV=1 - [I3L6Q5_PIG]	4	172	3.71855e+07	1.48589	3;2;3;5;5;4;4;4;3;4;3;3	60.4561	43	0.774184	3;2;3;3;5;4;4;4;2;4;3;3	48.1643	40	2.26007	5	168	2.6053e+07	7.92924	4;4;4;3;3;3;4;4;3;3;3;4	102.52	42	2.19885	4;4;4;2;1;3;4;4;3;3;2;3	166.049	37	10.1281
I3L6R8	Uncharacterized protein OS=Sus scrofa GN=FBRS PE=4 SV=1 - [I3L6R8_PIG]	1	1	2.12569e+06	0.01	-;-;-;-;-;-;-;-;-;-;-;1		1	4.86574	-;-;-;-;-;-;-;-;-;-;-;1		1	4.87574							0				0	0
I3L6T2	Uncharacterized protein (Fragment) OS=Sus scrofa GN=UBE2V2 PE=4 SV=1 - [I3L6T2_PIG]	2	34	8.86029e+06	1.02552	1;-;-;-;-;-;1;-;-;1;-;-	75.2014	3	0.933992	1;-;-;-;-;-;-;-;-;-;1;-	66.3007	2	1.95951	1	42	2.20889e+06	1.05116	1;-;-;-;-;-;1;1;-;-;-;-	23.1994	3	1.32683	1;-;-;-;-;-;1;1;-;-;-;-	34.8326	3	2.37799
I3L6T4	Uncharacterized protein OS=Sus scrofa GN=FEM1B PE=4 SV=1 - [I3L6T4_PIG]	1	2	1.75304e+07				0				0	0							0				0	0
I3L6Y6	Uncharacterized protein (Fragment) OS=Sus scrofa GN=AP2B1 PE=4 SV=1 - [I3L6Y6_PIG]	3	31	3.94434e+06	1.7784	1;1;1;1;1;1;-;-;-;-;-;-	110.138	6	0.300063	1;1;1;-;1;1;-;-;-;-;-;-	214.819	5	2.07846	5	11	1.10346e+06				0				0	0
I3L704	Uncharacterized protein OS=Sus scrofa GN=CIAPIN1 PE=4 SV=1 - [I3L704_PIG]	2	6	1.22038e+06	3.16826	1;-;-;-;1;1;-;-;1;-;-;-	115.46	4	0.801029	1;-;-;-;1;1;-;-;2;-;-;-	110.703	5	3.96929							0				0	0
I3L707	Uncharacterized protein OS=Sus scrofa GN=RPL37A PE=4 SV=1 - [I3L707_PIG]	1	1	7.85533e+06	1.27555	-;-;-;-;-;-;-;-;-;-;1;-		1	1.25967	-;-;-;-;-;-;-;-;-;-;1;-		1	2.53522							0				0	0
I3L723	Uncharacterized protein OS=Sus scrofa GN=PFDN1 PE=4 SV=1 - [I3L723_PIG]							0				0	0	1	2	1.19036e+06	0.01	-;1;-;-;-;-;-;-;-;-;-;-		1	0.01	-;1;-;-;-;-;-;-;-;-;-;-		1	0.02
I3L740	Uncharacterized protein (Fragment) OS=Sus scrofa GN=MMP17 PE=4 SV=1 - [I3L740_PIG]	1	1	1.03642e+07	100	-;-;-;-;1;-;-;-;-;-;-;-		1	100	-;-;-;-;1;-;-;-;-;-;-;-		1	200							0				0	0
I3L742	Uncharacterized protein OS=Sus scrofa GN=LOC100739335 PE=4 SV=1 - [I3L742_PIG]	2	21	2.76622e+06	1.38198	1;-;-;1;-;-;-;-;-;-;-;-	140.398	2	0.01	1;-;-;1;-;-;-;-;-;-;-;-	0	2	1.39198	1	14	398647				0				0	0
I3L746	Uncharacterized protein OS=Sus scrofa PE=4 SV=1 - [I3L746_PIG]	1	55	1.46287e+07	0.01	-;-;-;-;-;-;1;-;-;-;-;-		1	0.01	-;-;-;-;-;-;1;-;-;-;-;-		1	0.02							0				0	0
I3L766	Uncharacterized protein (Fragment) OS=Sus scrofa GN=CDH9 PE=3 SV=1 - [I3L766_PIG]	1	1	0				0				0	0							0				0	0
I3L773	Uncharacterized protein OS=Sus scrofa GN=OTUD5 PE=4 SV=1 - [I3L773_PIG]							0				0	0	1	1	18355.4				0				0	0
I3L781	Uncharacterized protein OS=Sus scrofa PE=4 SV=1 - [I3L781_PIG]	1	1	198450				0				0	0							0				0	0
I3L7F3	Uncharacterized protein OS=Sus scrofa PE=4 SV=1 - [I3L7F3_PIG]							0				0	0	1	1	239594				0				0	0
I3L7H0	Uncharacterized protein OS=Sus scrofa GN=DCUN1D1 PE=4 SV=1 - [I3L7H0_PIG]	1	4	1.23123e+06				0				0	0	1	3	1.00043e+06				0				0	0
I3L7I5	Uncharacterized protein (Fragment) OS=Sus scrofa GN=ASH2L PE=4 SV=1 - [I3L7I5_PIG]							0				0	0	1	2	1.74891e+07				0				0	0
I3L7I6	Uncharacterized protein OS=Sus scrofa GN=EXTL1 PE=4 SV=1 - [I3L7I6_PIG]	1	1	1.267e+07				0				0	0	1	1	335738				0				0	0
I3L7I7	Uncharacterized protein OS=Sus scrofa GN=LOC100739665 PE=4 SV=1 - [I3L7I7_PIG]							0				0	0	1	1	221367				0				0	0
I3L7J1	Uncharacterized protein OS=Sus scrofa GN=TAPT1 PE=4 SV=1 - [I3L7J1_PIG]							0				0	0	1	1	0				0				0	0
I3L7K2	Uncharacterized protein OS=Sus scrofa GN=PLCD1 PE=4 SV=1 - [I3L7K2_PIG]	1	1	3.47213e+06				0				0	0	1	1	2.57882e+06	2.83024	-;-;-;1;-;-;-;-;-;-;-;-		1	0.01	-;-;-;1;-;-;-;-;-;-;-;-		1	2.84024
I3L7N4	Uncharacterized protein OS=Sus scrofa GN=B4GALNT2 PE=4 SV=1 - [I3L7N4_PIG]	1	1	0				0				0	0							0				0	0
I3L7S7	Uncharacterized protein OS=Sus scrofa GN=LOC100621383 PE=4 SV=1 - [I3L7S7_PIG]							0				0	0	3	16	1.01678e+06	4.03565	1;-;-;-;-;-;1;-;1;-;1;-	163.502	4	0.617875	1;-;-;-;-;-;1;-;1;-;1;-	68.0611	4	4.65353
I3L7T4	Lon protease homolog OS=Sus scrofa GN=LOC100622930 PE=3 SV=1 - [I3L7T4_PIG]	5	9	2.58575e+06	1.23597	1;-;1;1;1;1;-;-;-;-;-;-	84.6032	5	2.08305	1;-;1;1;-;1;-;-;-;-;-;-	164.948	4	3.31902	1	2	532376	100	-;-;-;1;-;-;-;-;-;-;-;-		1	100	-;-;-;1;-;-;-;-;-;-;-;-		1	200
I3L7T6	Histone H2A OS=Sus scrofa GN=H2AFX PE=3 SV=1 - [I3L7T6_PIG]							0				0	0	1	122	1.73203e+08				0				0	0
I3L7T8	Uncharacterized protein OS=Sus scrofa PE=4 SV=1 - [I3L7T8_PIG]	5	50	1.7295e+07	1.06188	2;1;2;4;3;3;3;4;2;2;3;3	91.6621	32	1.36237	2;1;2;4;3;3;3;4;2;2;3;3	140.112	32	2.42425	6	32	3.49259e+06	5.00061	-;1;2;-;1;1;3;1;3;1;3;1	137.485	17	2.26819	-;1;2;-;1;1;3;1;2;1;2;1	191.069	15	7.26881
I3L7U2	Uncharacterized protein OS=Sus scrofa PE=4 SV=1 - [I3L7U2_PIG]	1	1	7.36292e+06				0				0	0							0				0	0
I3L7V4	Uncharacterized protein (Fragment) OS=Sus scrofa GN=LOC100517830 PE=4 SV=1 - [I3L7V4_PIG]							0				0	0	1	1	59912.7				0				0	0
I3L7Y1	Uncharacterized protein OS=Sus scrofa GN=RPL26 PE=3 SV=1 - [I3L7Y1_PIG]							0				0	0	5	12	4.23154e+06	10.892	-;1;-;-;-;-;-;1;1;3;3;-	122.749	9	5.41991	-;1;-;-;-;-;-;1;1;3;2;-	133.77	8	16.3119
I3L7Y9	Uncharacterized protein (Fragment) OS=Sus scrofa GN=LOC100626338 PE=4 SV=1 - [I3L7Y9_PIG]	5	15	3.53759e+06	3.13333	1;1;-;-;-;1;1;-;-;1;1;-	128.195	6	0.756286	1;-;-;-;-;1;1;-;-;1;1;-	137.045	5	3.88962	2	3	144021	0.0113654	1;-;-;-;-;-;-;-;-;-;-;-		1	0.0113654	1;-;-;-;-;-;-;-;-;-;-;-		1	0.0227309
I3L801	Uncharacterized protein (Fragment) OS=Sus scrofa GN=PPP1R13L PE=4 SV=1 - [I3L801_PIG]	1	1	128408				0				0	0							0				0	0
I3L810	Uncharacterized protein OS=Sus scrofa GN=HNMT PE=4 SV=1 - [I3L810_PIG]	8	75	1.27244e+07	1.3011	4;5;6;4;4;5;2;4;3;2;3;-	104.133	42	0.621986	4;6;6;4;2;5;3;4;4;2;3;-	112.808	43	1.92309	7	61	3.59753e+06	9.89035	4;4;3;2;1;2;2;-;3;2;2;-	114.021	25	0.419743	4;4;3;2;1;2;2;1;3;1;2;-	92.2064	25	10.3101
I3L812	Uncharacterized protein OS=Sus scrofa GN=TPP1 PE=4 SV=1 - [I3L812_PIG]	3	13	4.55019e+06	1.73126	-;-;-;2;3;1;-;-;-;1;-;-	12.4976	7	0.586214	-;-;-;2;2;1;-;-;-;-;-;-	77.7444	5	2.31748	2	4	2.01773e+06	0.197591	1;-;-;-;-;-;-;-;-;-;-;-		1	0.563054	1;-;-;-;-;-;-;-;-;-;-;-		1	0.760644
I3L816	Uncharacterized protein OS=Sus scrofa GN=HNRNPH1 PE=4 SV=1 - [I3L816_PIG]							0				0	0	2	76	3.51426e+06	8.96288	3;2;2;2;1;1;2;3;3;2;3;3	124.847	27	0.391489	3;2;2;1;1;1;2;3;3;1;1;2	101.882	22	9.35437
I3L818	Uncharacterized protein (Fragment) OS=Sus scrofa GN=SERPINF2 PE=3 SV=1 - [I3L818_PIG]							0				0	0	1	1	133648				0				0	0
I3L820	Uncharacterized protein (Fragment) OS=Sus scrofa GN=RRAD PE=4 SV=1 - [I3L820_PIG]	1	1	1.3267e+07				0				0	0							0				0	0
I3L829	Uncharacterized protein (Fragment) OS=Sus scrofa GN=NPLOC4 PE=4 SV=1 - [I3L829_PIG]	3	3	3.41502e+06	0.01	1;-;1;-;-;-;-;-;-;-;-;-	0	2	0.273227	1;-;1;-;-;-;-;-;-;-;-;-	136.245	2	0.283227							0				0	0
I3L889	Uncharacterized protein (Fragment) OS=Sus scrofa GN=LZIC PE=4 SV=1 - [I3L889_PIG]	1	12	1.36836e+06	2.06117	1;-;1;1;1;1;-;1;1;-;1;-	134.784	8	0.354776	1;-;1;-;1;1;-;1;1;-;1;-	171.961	7	2.41594	2	4	596941	8.69908	-;-;-;-;1;-;-;-;-;-;-;-		1	0.0370426	-;-;-;-;1;-;-;-;-;-;-;-		1	8.73613
I3L893	Uncharacterized protein OS=Sus scrofa GN=GDI1 PE=4 SV=1 - [I3L893_PIG]	11	72	9.54277e+06	1.292	2;2;4;3;4;5;-;-;1;-;-;1	107.124	22	0.313351	2;3;4;2;5;5;-;-;1;-;-;1	176.259	23	1.60535	4	38	2.64909e+06	2.68028	1;-;1;-;-;-;1;1;-;-;-;1	51.9294	5	0.152414	1;-;-;-;-;-;1;1;-;-;-;1	160.066	4	2.83269
I3L897	Uncharacterized protein OS=Sus scrofa GN=SNW1 PE=4 SV=1 - [I3L897_PIG]	2	3	1.57102e+06	0.01	-;-;-;-;-;-;1;1;-;-;-;-	0	2	0.01	-;-;-;-;-;-;1;1;-;-;-;-	0	2	0.02	1	1	1.33872e+06				0				0	0
I3L8A1	Uncharacterized protein OS=Sus scrofa GN=SIRT2 PE=4 SV=1 - [I3L8A1_PIG]	1	1	2.08276e+06	3.2126	-;-;-;-;-;1;-;-;-;-;-;-		1	0.01	-;-;-;-;-;1;-;-;-;-;-;-		1	3.2226							0				0	0
I3L8B7	Uncharacterized protein OS=Sus scrofa PE=4 SV=1 - [I3L8B7_PIG]	1	1	2297285				0				0	0							0				0	0
I3L8E1	Uncharacterized protein (Fragment) OS=Sus scrofa GN=GGA1 PE=4 SV=1 - [I3L8E1_PIG]	1	2	2.22351e+06				0				0	0	1	1	485858				0				0	0
I3L8F2	Uncharacterized protein OS=Sus scrofa GN=LOC100625429 PE=4 SV=1 - [I3L8F2_PIG]							0				0	0	2	5	327449	100	-;-;-;-;-;-;-;-;-;1;-;-		1	76.6147	-;-;-;-;-;-;-;-;-;1;-;-		1	176.615
I3L8I5	Uncharacterized protein (Fragment) OS=Sus scrofa GN=EIF6 PE=3 SV=1 - [I3L8I5_PIG]	6	16	3.96996e+06	0.261584	1;3;1;-;1;-;2;1;1;-;-;-	254.461	10	0.187537	1;3;1;-;1;-;2;1;1;-;-;-	250.467	10	0.449121	3	4	1.8971e+06	100	-;-;-;-;-;2;-;-;-;-;-;-		2	48.7299	-;-;-;-;-;2;-;-;-;-;-;-		2	148.73
I3L8K4	Uncharacterized protein (Fragment) OS=Sus scrofa GN=EIF5B PE=4 SV=1 - [I3L8K4_PIG]	2	4	669910	0.01	-;-;-;-;-;-;-;-;1;-;-;-		1	0.739509	-;-;-;-;-;-;-;1;1;-;-;-	139.509	2	0.749509	2	4	853063				0				0	0
I3L8M6	Uncharacterized protein OS=Sus scrofa GN=PCDH10 PE=4 SV=1 - [I3L8M6_PIG]							0				0	0	1	1	0				0				0	0
I3L8P6	Uncharacterized protein OS=Sus scrofa PE=4 SV=1 - [I3L8P6_PIG]	1	2	3708896				0				0	0							0				0	0
I3L8P7	Uncharacterized protein OS=Sus scrofa GN=LOC100738149 PE=4 SV=1 - [I3L8P7_PIG]	1	3	2.08268e+06				0				0	0	2	2	1.11137e+06				0				0	0
I3L8R1	Uncharacterized protein OS=Sus scrofa GN=CLIC4 PE=4 SV=1 - [I3L8R1_PIG]							0				0	0	2	7	1.396e+06				0				0	0
I3L8U3	Uncharacterized protein OS=Sus scrofa GN=TRIM2 PE=4 SV=1 - [I3L8U3_PIG]	1	1	448324				0				0	0							0				0	0
I3L8U6	Uncharacterized protein OS=Sus scrofa GN=TDRD6 PE=4 SV=1 - [I3L8U6_PIG]							0				0	0	1	1	186423				0				0	0
I3L8V2	Uncharacterized protein OS=Sus scrofa GN=ZNF292 PE=4 SV=1 - [I3L8V2_PIG]							0				0	0	1	1	3.4565e+06	15.4385	-;-;-;-;-;-;-;-;-;1;-;-		1				0	15.4385
I3L8Y1	Uncharacterized protein OS=Sus scrofa GN=TRIM43 PE=4 SV=1 - [I3L8Y1_PIG]							0				0	0	1	1	187859	0.01	-;-;-;-;-;-;-;1;-;-;-;-		1	0.01	-;-;-;-;-;-;-;1;-;-;-;-		1	0.02
I3L8Y5	Uncharacterized protein OS=Sus scrofa GN=NHSL2 PE=4 SV=1 - [I3L8Y5_PIG]							0				0	0	1	1	0				0				0	0
I3L8Y6	Transcobalamin-1 OS=Sus scrofa GN=TCN1 PE=4 SV=1 - [I3L8Y6_PIG]							0				0	0	1	1	1.65e+06				0				0	0
I3L8Y9	Uncharacterized protein OS=Sus scrofa PE=4 SV=1 - [I3L8Y9_PIG]	1	1	25801103				0				0	0							0				0	0
I3L918	Uncharacterized protein OS=Sus scrofa PE=4 SV=1 - [I3L918_PIG]	1	1	2.69453e+06				0				0	0							0				0	0
I3L929	Alcohol dehydrogenase [NADP(+)] OS=Sus scrofa GN=AKR1A1 PE=4 SV=1 - [I3L929_PIG]	2	115	1.95771e+07	2.52193	1;2;2;2;2;2;1;-;1;-;1;-	187.35	14	0.78254	1;2;2;2;2;2;1;1;1;-;1;-	154.239	15	3.30447	8	55	3.57028e+06	5.07675	3;2;4;3;1;1;3;1;3;2;5;3	94.0448	31	0.63642	2;2;3;3;1;1;3;1;3;2;4;3	61.102	28	5.71317
I3L954	Uncharacterized protein OS=Sus scrofa GN=TKTL1 PE=4 SV=1 - [I3L954_PIG]	1	16	2.64953e+07				0				0	0							0				0	0
I3L960	Uncharacterized protein OS=Sus scrofa GN=TM9SF2 PE=4 SV=1 - [I3L960_PIG]							0				0	0	1	1	101869				0				0	0
I3L964	Uncharacterized protein (Fragment) OS=Sus scrofa GN=FANK1 PE=4 SV=1 - [I3L964_PIG]							0				0	0	1	1	62634.4				0				0	0
I3L970	Uncharacterized protein (Fragment) OS=Sus scrofa GN=LOC100622567 PE=4 SV=1 - [I3L970_PIG]	1	1	771994				0				0	0	1	4	336511				0				0	0
I3L979	Uncharacterized protein OS=Sus scrofa GN=ATG2A PE=4 SV=1 - [I3L979_PIG]	1	1	663009				0				0	0							0				0	0
I3L995	Uncharacterized protein OS=Sus scrofa PE=4 SV=1 - [I3L995_PIG]	2	47	8.39681e+06	1.59813	-;1;3;2;1;1;-;-;-;1;-;1	70.4712	10	0.912971	-;1;3;2;1;1;1;1;1;1;-;1	125.899	13	2.5111	2	22	2.41444e+06	80.5131	-;-;-;-;1;-;-;1;1;1;1;-	54.1205	5	56.6747	-;1;-;-;1;-;-;1;1;1;1;-	86.8775	6	137.188
I3L9C8	Uncharacterized protein OS=Sus scrofa GN=ILK PE=4 SV=1 - [I3L9C8_PIG]	2	3	2.74462e+06	38.6919	-;-;-;1;1;-;-;-;-;-;-;1	137.435	3	24.4754	-;-;-;1;1;-;-;-;-;-;-;1	171.476	3	63.1672	3	7	952822	100	-;-;-;1;2;1;-;-;-;-;-;-	0	4	100	-;-;-;1;2;1;-;-;-;-;-;-	0	4	200
I3L9F5	Uncharacterized protein (Fragment) OS=Sus scrofa GN=PCYOX1 PE=4 SV=1 - [I3L9F5_PIG]	2	3	4.4721e+06	2.52922	1;-;-;-;1;1;-;-;-;-;-;-	86.3679	3	0.01	1;-;-;-;1;1;-;-;-;-;-;-	0	3	2.53922	2	4	4.05128e+06				0				0	0
I3L9H4	Uncharacterized protein (Fragment) OS=Sus scrofa GN=PITHD1 PE=4 SV=1 - [I3L9H4_PIG]	1	1	1.33276e+06				0				0	0	2	3	409396				0				0	0
I3L9H8	Uncharacterized protein (Fragment) OS=Sus scrofa GN=STAU1 PE=4 SV=1 - [I3L9H8_PIG]							0				0	0	2	4	819018				0				0	0
I3L9K5	Uncharacterized protein OS=Sus scrofa GN=NUCKS1 PE=4 SV=1 - [I3L9K5_PIG]	1	2	2.16673e+06				0				0	0	1	1	932742				0	0.524087	1;-;-;-;-;-;-;-;-;-;-;-		1	0.524087
I3L9N7	Uncharacterized protein (Fragment) OS=Sus scrofa PE=3 SV=1 - [I3L9N7_PIG]	1	1	0				0				0	0							0				0	0
I3L9R9	Uncharacterized protein OS=Sus scrofa GN=ATXN2L PE=4 SV=1 - [I3L9R9_PIG]	2	2	1.01486e+06				0				0	0							0				0	0
I3L9V2	Uncharacterized protein OS=Sus scrofa GN=VAT1 PE=4 SV=1 - [I3L9V2_PIG]	12	168	3.44415e+07	0.935221	7;5;12;7;7;5;5;4;5;3;4;3	99.5967	67	0.813908	8;8;12;7;6;4;6;5;4;4;4;3	107.064	71	1.74913	14	132	1.30705e+07	5.67295	6;6;6;2;7;5;5;5;5;3;3;4	122.917	57	0.482645	6;6;6;2;7;2;4;5;5;3;2;4	63.4484	52	6.1556
I3L9W0	Uncharacterized protein OS=Sus scrofa GN=C20orf151 PE=4 SV=1 - [I3L9W0_PIG]	1	1	1.41719e+06				0				0	0							0				0	0
I3L9Y7	Uncharacterized protein (Fragment) OS=Sus scrofa PE=4 SV=1 - [I3L9Y7_PIG]	1	1	482098				0				0	0							0				0	0
I3LA13	Uncharacterized protein (Fragment) OS=Sus scrofa GN=PLCH2 PE=4 SV=1 - [I3LA13_PIG]							0				0	0	1	1	1.47767e+06				0				0	0
I3LA16	Uncharacterized protein OS=Sus scrofa GN=LOC100626038 PE=4 SV=1 - [I3LA16_PIG]	1	1	101874	0.0133871	-;-;1;-;-;-;-;-;-;-;-;-		1	0.0133871	-;-;1;-;-;-;-;-;-;-;-;-		1	0.0267743							0				0	0
I3LA29	Uncharacterized protein OS=Sus scrofa PE=3 SV=1 - [I3LA29_PIG]							0				0	0	1	1	115548				0				0	0
I3LA44	Uncharacterized protein OS=Sus scrofa GN=NRBP1 PE=4 SV=1 - [I3LA44_PIG]	1	3	1.5863e+06	1.01451	-;-;-;1;1;1;-;-;-;-;-;-	12.2854	3	0.01	-;-;-;1;1;1;-;-;-;-;-;-	0	3	1.02451							0				0	0
I3LA45	Uncharacterized protein OS=Sus scrofa GN=LOC100625120 PE=4 SV=1 - [I3LA45_PIG]	1	3	716862				0				0	0							0				0	0
I3LA84	Uncharacterized protein (Fragment) OS=Sus scrofa GN=PLOD3 PE=4 SV=1 - [I3LA84_PIG]	2	7	1.21213e+06	100	-;-;-;-;-;-;-;-;-;1;-;-		1	100	-;-;-;-;-;-;-;-;-;1;-;-		1	200							0				0	0
I3LAA0	Uncharacterized protein (Fragment) OS=Sus scrofa GN=RARRES1 PE=4 SV=1 - [I3LAA0_PIG]	1	2	5.44925e+06	0.374717	-;-;1;1;-;-;-;-;-;-;-;-	137.647	2	0.01	-;-;1;-;-;-;-;-;-;-;-;-		1	0.384717	1	1	680069	0.0578033	-;-;-;-;1;-;-;-;-;-;-;-		1				0	0.0578033
I3LAB6	Proteasome subunit alpha type OS=Sus scrofa GN=LOC100620420 PE=2 SV=1 - [I3LAB6_PIG]	9	55	1.01248e+07	1.43594	2;1;2;2;1;1;5;2;3;3;4;2	143.698	28	0.7016	3;3;3;2;1;1;5;2;3;3;4;2	99.8616	32	2.13754	6	26	2.22367e+06	2.82434	1;1;-;-;-;-;2;2;-;1;1;2	67.6993	10	0.792377	1;1;-;-;-;-;2;2;-;-;1;2	94.1228	9	3.61672
I3LAD6	Uncharacterized protein OS=Sus scrofa GN=LOC100627482 PE=4 SV=1 - [I3LAD6_PIG]							0				0	0	1	1	768542				0				0	0
I3LAE8	Uncharacterized protein OS=Sus scrofa GN=CCDC47 PE=4 SV=1 - [I3LAE8_PIG]	3	7	3.61995e+06	0.01	1;1;1;-;-;-;-;-;1;-;-;-	0	4	0.01	-;1;1;-;-;-;-;-;1;-;-;-	0	3	0.02	2	3	66783				0				0	0
I3LAH2	Uncharacterized protein OS=Sus scrofa GN=MINOS1 PE=4 SV=1 - [I3LAH2_PIG]	1	2	1.03838e+06				0				0	0							0				0	0
I3LAH9	Uncharacterized protein OS=Sus scrofa GN=CDA PE=4 SV=1 - [I3LAH9_PIG]	5	31	1.2258e+07	1.14612	1;-;1;1;1;-;2;1;1;-;1;1	128.877	10	0.473751	1;-;1;1;1;-;2;1;1;-;1;1	116.722	10	1.61987							0				0	0
I3LAI1	Uncharacterized protein (Fragment) OS=Sus scrofa PE=4 SV=1 - [I3LAI1_PIG]	1	81	8.88672e+06	17.0932	1;1;-;-;-;1;-;1;1;-;1;-	237.674	6	11.4721	1;1;-;-;-;1;1;1;1;1;1;1	289.395	9	28.5654	1	45	1.77749e+06	13.5303	1;1;1;-;-;1;1;1;1;1;1;1	225.754	10	5.55523	1;1;1;-;-;1;1;1;1;1;1;1	273.564	10	19.0855
I3LAI3	Uncharacterized protein (Fragment) OS=Sus scrofa PE=4 SV=1 - [I3LAI3_PIG]							0				0	0	2	2	532639				0				0	0
I3LAJ6	Uncharacterized protein OS=Sus scrofa GN=RALA PE=4 SV=1 - [I3LAJ6_PIG]	2	6	1.806e+06	0.0105721	1;-;-;-;-;-;-;1;2;-;-;-	9.37342	4	0.0105721	1;-;-;-;-;-;-;1;2;-;-;-	9.37342	4	0.0211443	1	10	1.23461e+06	1.504	1;-;-;-;-;-;-;-;1;-;1;-	132.199	3	0.694091	1;-;-;-;-;-;-;-;1;-;-;-	23.0314	2	2.19809
I3LAQ0	Uncharacterized protein OS=Sus scrofa GN=IGKC PE=4 SV=1 - [I3LAQ0_PIG]							0				0	0	2	14	1.54291e+06	1.66013	1;2;-;2;-;-;-;1;-;1;1;1	70.1927	9	0.205022	1;2;-;1;-;-;-;1;-;1;1;1	132.871	8	1.86516
I3LAR3	Uncharacterized protein OS=Sus scrofa GN=LOC100516944 PE=4 SV=1 - [I3LAR3_PIG]	1	11	3.1775e+06	0.712398	1;1;2;1;1;1;-;-;-;-;-;-	105.735	7	0.34	1;1;2;-;-;-;-;-;-;-;-;-	168.111	4	1.0524	1	2	297387	16.325	-;-;-;-;-;-;-;-;-;-;1;-		1	0.065003	-;-;-;-;-;-;-;-;-;-;1;-		1	16.39
I3LAS2	Uncharacterized protein (Fragment) OS=Sus scrofa PE=4 SV=1 - [I3LAS2_PIG]	1	1	1.30262e+06				0				0	0	2	3	286677				0				0	0
I3LAS9	Uncharacterized protein OS=Sus scrofa GN=ZKSCAN5 PE=4 SV=1 - [I3LAS9_PIG]							0				0	0	1	1	1.7429e+06				0				0	0
I3LAX2	C-type lectin domain family 5 member A OS=Sus scrofa GN=CLEC5A PE=4 SV=1 - [I3LAX2_PIG]							0				0	0	1	2	715139	0.210458	1;1;-;-;-;-;-;-;-;-;-;-	2.52948	2	0.248913	1;1;-;-;-;-;-;-;-;-;-;-	19.3794	2	0.459371
I3LAX4	Uncharacterized protein OS=Sus scrofa GN=LOC100624091 PE=4 SV=1 - [I3LAX4_PIG]	1	3	449044				0				0	0							0				0	0
I3LB28	Uncharacterized protein OS=Sus scrofa GN=NRP2 PE=4 SV=1 - [I3LB28_PIG]	2	3	338438				0				0	0	5	10	1.05339e+06				0				0	0
I3LB64	Uncharacterized protein OS=Sus scrofa GN=NOP56 PE=4 SV=1 - [I3LB64_PIG]							0				0	0	5	5	1.14521e+06				0				0	0
I3LB68	Uncharacterized protein OS=Sus scrofa GN=DAZAP1 PE=4 SV=1 - [I3LB68_PIG]	4	25	1.00882e+07	0.541569	1;1;1;1;-;1;1;-;2;1;1;1	70.3056	11	1.06103	1;1;1;1;-;1;1;-;2;1;1;1	54.6466	11	1.6026	3	28	1.21374e+06	23.5959	1;1;2;1;-;1;1;1;1;2;1;1	167.61	13	13.762	1;1;2;1;-;1;1;1;1;2;1;1	189.082	13	37.3579
I3LB82	Uncharacterized protein (Fragment) OS=Sus scrofa PE=3 SV=1 - [I3LB82_PIG]	2	4	7.75721e+06	4.32202	-;1;-;-;1;-;-;-;-;-;-;-	141.094	2	0.01	-;1;-;-;1;-;-;-;-;-;-;-	0	2	4.33202	1	1	1.1905e+06				0				0	0
I3LB90	Uncharacterized protein OS=Sus scrofa PE=4 SV=1 - [I3LB90_PIG]	1	1	1049207				0				0	0							0				0	0
I3LB97	Uncharacterized protein OS=Sus scrofa GN=RREB1 PE=4 SV=1 - [I3LB97_PIG]	1	1	1.11678e+06				0				0	0							0				0	0
I3LBB2	Uncharacterized protein (Fragment) OS=Sus scrofa GN=VPS35 PE=4 SV=1 - [I3LBB2_PIG]	4	7	1.84726e+06	0.57529	-;-;1;1;1;-;-;-;-;-;-;-	99.2904	3	0.01	-;-;1;-;-;-;-;-;-;-;-;-		1	0.58529	5	14	1.21916e+06				0				0	0
[truncated: 1,102 more rows]
