# Supplementary material for: The response of porcine monocyte derived macrophages and dendritic cells to Salmonella Typhimurium and lipopolysaccharide
Source: BMC Vet Res. 2014 Oct 1;10:244. doi: 10.1186/s12917-014-0244-1 (PMC4195948; doi:10.1186/s12917-014-0244-1)
Supplement: Additional file 2: — The list of filtered proteins included in QRT-PCR verification. [file 12917_2014_244_MOESM2_ESM.xlsx]

## Sheet: List1
Additional file 2
The list of filtered proteins included in QRT-PCR verification
MF = MoMφ, NS = non-stimulated, STM = Salmonella Typhimurium
Accession	Description	DC_Σ# Unique Peptides	DC_Σ# PSMs	DC_Area	DC_LPS/DC_NS	DC_LPS/DC_NS Count	DC_LPS/DC_NS Variability (%)	DC_LPS/DC_NS Summ of counts (column G)	DC_STM/DC_NS	DC_STM/DC_NS Count	DC_STM/DC_NS Variability (%)	DC_STM/DC_NS Summ of counts (column K)	DC Summ of folds (columns F + J)	Mφ_Σ# Unique Peptides	Mφ_Σ# PSMs	Mφ_Area	Mφ_LPS/Mφ_NS	Mφ_LPS/Mφ_NS Count	Mφ_LPS/Mφ_NS Variability (%)	Mφ_LPS/Mφ_NS Summ of counts (column S)	Mφ_STM/Mφ_NS	Mφ_STM/Mφ_NS Count	Mφ_STM/Mφ_NS Variability (%)	Mφ_STM/Mφ_NS Summ of counts (column W)	Mφ Summ of folds (columns R + V)
MoDC "specific"
J9JIL5	Protein S100-A11 (Fragment) OS=Sus scrofa GN=S100A11 PE=4 SV=1 - [J9JIL5_PIG]	3	56	1.40977e+07	39.2174	-;-;-;2;3;3;1;2;2;2;2;4	118.86	21	27.679	-;1;1;2;3;3;1;2;2;2;2;4	156.903	23	66.8964	3	22	3.91709e+06	62.5856	1;-;-;-;-;-;-;1;1;2;1;-	82.0149	6	55.4474	1;-;-;-;-;-;-;1;1;2;1;-	87.5912	6	118.033
F1S087	Uncharacterized protein OS=Sus scrofa GN=DYNC1I2 PE=4 SV=2 - [F1S087_PIG]	13	46	3.54946e+06	28.0308	4;2;5;1;1;2;5;4;1;1;2;-	164.998	28	22.4449	5;3;6;1;1;2;5;4;1;1;3;-	179.784	32	50.4757	6	11	509202	1.74522	-;-;-;1;-;-;-;-;-;-;-;-		1	0.01	-;-;-;1;-;-;-;-;-;-;-;-		1	1.75522
F1SPE3	Oxidized low-density lipoprotein receptor 1, soluble form OS=Sus scrofa GN=OLR1 PE=4 SV=1 - [F1SPE3_PIG]	4	43	4.94552e+06	19.0876	2;2;2;2;2;1;3;2;2;1;-;1	209.7	20	18.7377	2;3;3;2;2;1;3;2;4;1;-;1	214.421	24	37.8252	4	10	3.02984e+06				0				0	0
A7YB29	Vitronectin (Fragment) OS=Sus scrofa PE=2 SV=1 - [A7YB29_PIG]	2	46	2.7585e+07	17.5462	2;1;1;1;1;2;1;1;1;1;1;1	219.539	14	17.4046	2;1;1;1;1;2;1;1;1;1;1;1	221.684	14	34.9508							0				0	0
F1SUE3	Uncharacterized protein OS=Sus scrofa GN=PPA1 PE=4 SV=2 - [F1SUE3_PIG]	6	26	1.17096e+07	20.1761	1;2;2;-;1;1;2;2;1;1;1;1	196.666	15	8.04622	2;3;2;-;1;1;2;2;1;1;1;1	236.284	17	28.2223	10	44	5.28033e+06	40.5943	-;2;1;-;-;1;-;-;-;2;-;-	118.734	6	16.2368	-;2;-;-;-;1;-;-;-;1;-;-	172.082	4	56.8311
Q0PHA8	Nuclear factor kappa-B 1 OS=Sus scrofa GN=NFKB1 PE=2 SV=1 - [Q0PHA8_PIG]	6	36	5.42064e+06	14.5834	4;2;4;2;1;2;2;2;3;1;-;2	210.833	25	11.6117	4;1;4;1;1;2;2;2;3;1;-;2	257.083	23	26.1951	5	17	1.43824e+06				0				0	0
F1S3I3	Eukaryotic translation initiation factor 3 subunit G OS=Sus scrofa GN=EIF3G PE=3 SV=2 - [F1S3I3_PIG]	7	25	3.55252e+06	16.7993	2;-;1;-;-;-;2;-;3;2;1;1	219.884	12	7.20168	3;-;2;-;-;-;3;1;3;2;1;1	222.773	16	24.001	5	17	2.43462e+06	6.13086	-;-;1;-;-;-;1;1;-;1;1;1	121.423	6	0.497901	-;-;1;-;-;-;1;1;-;-;1;1	92.9007	5	6.62876
I3L687	Uncharacterized protein OS=Sus scrofa GN=HNRNPH2 PE=4 SV=1 - [I3L687_PIG]	4	63	7.20029e+06	13.3112	-;2;1;2;2;2;-;3;2;-;2;2	245.508	18	10.0216	-;1;2;1;2;2;1;3;2;-;2;2	273.997	18	23.3329	4	40	2.16599e+06	4.09046	2;1;1;1;-;1;1;2;1;-;-;-	145.676	10	0.843681	2;1;1;1;-;1;1;2;1;-;-;-	70.1849	10	4.93415
K7GMF6	Uncharacterized protein OS=Sus scrofa GN=CD97 PE=4 SV=1 - [K7GMF6_PIG]	2	24	1.69792e+06	12.5304	2;2;2;1;1;1;-;-;-;1;1;1	261.999	12	8.99785	2;2;2;1;1;1;1;1;1;1;1;1	318.516	15	21.5282							0				0	0
F1RKC7	Uncharacterized protein (Fragment) OS=Sus scrofa GN=PLBD2 PE=4 SV=2 - [F1RKC7_PIG]	6	38	3.03114e+06	14.8906	-;2;1;2;2;4;2;-;-;1;3;2	217.977	19	5.84228	-;2;1;1;1;3;2;-;-;1;3;2	199.531	16	20.7328	5	28	1.53641e+06	4.64854	1;-;1;-;-;-;-;1;1;1;1;1	81.7374	7	0.307053	1;-;1;-;-;-;-;1;1;1;1;1	100.038	7	4.9556
P19619	Annexin A1 OS=Sus scrofa GN=ANXA1 PE=1 SV=3 - [ANXA1_PIG]	2	622	1.86198e+08	17.7159	1;1;-;1;2;2;2;-;-;-;2;1	201.411	12	4.92211	1;1;-;1;2;2;2;-;-;-;2;1	239.918	12	22.638	1	415	3.05402e+07				0				0	0
I3LFC4	Uncharacterized protein (Fragment) OS=Sus scrofa GN=AIMP1 PE=4 SV=1 - [I3LFC4_PIG]	8	32	5.17291e+06	11.6191	1;4;3;-;1;2;1;3;2;1;1;-	268.159	19	22.8567	1;3;3;-;-;2;1;3;2;1;1;-	191.368	17	34.4759	7	35	2.20969e+06	4.64237	2;1;2;-;-;-;1;2;2;1;3;1	121.125	15	0.659375	2;1;1;-;-;-;1;2;1;1;2;1	75.039	12	5.30174
K9IWF9	Ras GTPase-activating-like protein IQGAP1 OS=Sus scrofa GN=IQGAP1 PE=2 SV=1 - [K9IWF9_PIG]	37	154	1.16178e+07	13.2939	15;12;15;20;18;15;-;-;-;1;1;-	263.615	97	8.72351	16;13;16;17;16;12;-;-;-;1;1;-	273.949	92	22.0174	38	114	4.29739e+06	8.16233	2;4;3;6;7;4;-;-;1;-;-;-	112.486	27	0.264977	2;4;2;5;6;4;-;-;1;-;-;-	117.369	24	8.4273
F1SQW8	Uncharacterized protein OS=Sus scrofa GN=ARHGDIB PE=4 SV=2 - [F1SQW8_PIG]	7	91	4.24572e+07	11.1809	2;2;3;1;1;3;5;4;3;3;4;4	257.531	35	9.57424	3;3;3;1;1;3;5;5;3;3;4;4	298.53	38	20.7551	8	43	4.02809e+06	5.28474	-;2;-;3;1;1;1;2;2;3;3;2	94.1032	20	0.584297	1;2;-;2;1;1;1;2;2;3;1;2	100.728	18	5.86903
I3LQ51	Proteasome subunit beta type OS=Sus scrofa GN=PSMB1 PE=3 SV=1 - [I3LQ51_PIG]	6	37	1.42227e+07	10.4095	2;-;2;1;2;2;4;1;1;2;1;1	285.854	19	9.86084	3;-;1;1;2;2;4;1;1;1;1;1	303.209	18	20.2703	7	40	4.69787e+06	6.82283	2;1;1;1;2;-;1;1;1;2;3;1	106.025	16	0.786445	2;1;1;1;1;-;1;1;1;2;3;1	68.3045	15	7.60927
MoMφ "specific"
P26889	Interleukin-1 beta OS=Sus scrofa GN=IL1B PE=2 SV=1 - [IL1B_PIG]	10	51	1.23149e+07	46.56	-;-;-;-;2;-;-;-;-;-;-;-		2	0.01	-;-;-;-;1;-;-;-;-;-;-;-		1	46.57	12	171	3.37017e+07	93.9525	4;5;6;-;1;2;6;4;4;1;7;2	21.3483	42	80.7741	4;5;6;-;1;2;6;4;4;1;7;2	43.1873	42	174.727
F1RNX2	Programmed cell death protein 5 OS=Sus scrofa GN=PDCD5 PE=2 SV=1 - [F1RNX2_PIG]	4	20	4.68793e+06	1.2785	-;1;4;-;-;-;-;1;1;1;-;1	98.4465	9	11.8544	-;2;4;-;-;-;1;1;1;1;-;1	225.557	11	13.1329	5	32	2.60728e+06	25.6181	2;1;2;1;-;-;1;1;1;1;1;1	157.599	12	20.7011	2;1;2;1;-;-;1;1;1;1;1;1	201.92	12	46.3192
I3LB68	Uncharacterized protein OS=Sus scrofa GN=DAZAP1 PE=4 SV=1 - [I3LB68_PIG]	4	25	1.00882e+07	0.541569	1;1;1;1;-;1;1;-;2;1;1;1	70.3056	11	1.06103	1;1;1;1;-;1;1;-;2;1;1;1	54.6466	11	1.6026	3	28	1.21374e+06	23.5959	1;1;2;1;-;1;1;1;1;2;1;1	167.61	13	13.762	1;1;2;1;-;1;1;1;1;2;1;1	189.082	13	37.3579
F1RHJ2	Uncharacterized protein OS=Sus scrofa GN=HDGF PE=4 SV=1 - [F1RHJ2_PIG]	9	26	2.09639e+06	1.24369	1;-;1;-;-;-;3;4;-;1;1;-	152.556	11	0.589155	2;1;1;-;-;-;3;3;2;1;1;-	88.0808	14	1.83284	7	36	1.2034e+06	22.3747	5;2;4;1;-;1;1;2;2;1;2;-	183.873	21	8.3672	5;2;4;1;-;1;1;2;2;1;2;-	198.372	21	30.7419
F1RUL5	Uncharacterized protein OS=Sus scrofa GN=CXCL2 PE=4 SV=2 - [F1RUL5_PIG]	2	35	5.75865e+07				0				0	0	2	58	4.66781e+07	100	1;1;1;1;1;-;1;1;1;1;2;1	0	12	99.3178	1;1;1;2;2;-;1;1;1;1;1;-	1.81731	12	199.318
P18430	Interleukin-1 alpha OS=Sus scrofa GN=IL1A PE=2 SV=1 - [IL1A_PIG]	5	11	1.44499e+06	100	-;-;-;1;-;-;-;-;-;-;-;-		1	17.9629	-;-;-;1;-;-;-;-;-;-;-;-		1	117.963	6	36	826685	100	1;2;2;1;2;2;1;-;1;-;-;-		12	23.0444	1;2;1;1;2;2;2;-;1;-;-;-		12	123.044
P32394	Heme oxygenase 1 OS=Sus scrofa GN=HMOX1 PE=2 SV=1 - [HMOX1_PIG]							0				0	0	7	39	3.17874e+06	59.3588	3;1;1;-;-;1;1;2;3;-;-;-	80.103	12	88.9373	4;1;1;-;-;1;1;2;3;-;-;-	17.5911	13	148.296
I3LU39	Uncharacterized protein (Fragment) OS=Sus scrofa GN=ISG15 PE=4 SV=1 - [I3LU39_PIG]	4	28	3.03387e+06	1.38781	1;-;1;2;4;3;-;-;-;3;3;2	84.077	19	1.0906	1;-;1;2;4;3;-;-;-;3;3;2	103.321	19	2.47841	5	86	2.51593e+07	100	2;-;1;2;1;3;1;-;2;-;1;2	0	15	55.8721	2;-;1;2;1;3;1;-;2;-;1;2	46.8345	15	155.872
F1SV88	Uncharacterized protein OS=Sus scrofa GN=LOC100628001 PE=4 SV=1 - [F1SV88_PIG]	3	38	1.02149e+06	3.0272	-;-;2;1;1;-;1;2;1;2;1;3	89.4076	14	1.37796	2;2;3;1;1;-;1;2;2;2;1;3	45.6297	20	4.40517	3	45	2.70528e+06	56.421	2;1;-;-;-;1;2;1;2;-;2;2	74.0381	13	37.1401	2;1;-;-;-;1;2;1;2;-;2;2	108.693	13	93.5611
F1SLA8	Uncharacterized protein (Fragment) OS=Sus scrofa GN=LOC100522278 PE=4 SV=1 - [F1SLA8_PIG]	3	37	2.14176e+07	0.855046	1;1;1;1;1;1;1;1;1;2;1;2	95.1407	14	0.964212	2;2;1;1;1;1;1;1;1;1;1;2	46.6703	15	1.81926	3	29	4.81119e+06	38.9551	1;1;1;-;-;-;1;1;-;3;2;2	129.872	12	33.6103	2;2;1;-;-;-;2;1;1;3;2;2	148.149	16	72.5654
F1STB2	Uncharacterized protein OS=Sus scrofa GN=HINT2 PE=4 SV=1 - [F1STB2_PIG]	4	36	4.91356e+06	1.15093	2;3;4;-;-;1;4;5;3;2;2;2	128.994	28	0.766139	3;3;4;-;-;1;4;5;4;2;2;2	99.8171	30	1.91707	3	20	1.07498e+06	33.076	2;1;1;1;1;-;1;1;2;2;1;1	132.268	14	24.5867	2;1;1;1;1;-;1;1;2;2;1;1	160.434	14	57.6628
F1SGH5	Uncharacterized protein OS=Sus scrofa GN=PDHB PE=4 SV=1 - [F1SGH5_PIG]	10	112	1.78542e+07	0.97714	4;5;4;5;5;6;3;5;5;7;8;9	92.3017	66	0.787663	6;6;5;4;3;4;4;7;6;7;8;10	42.997	70	1.7648	8	41	1.41597e+06	31.7403	1;3;2;1;1;-;3;1;1;1;-;1	148.65	15	24.412	1;3;1;1;1;-;3;1;1;1;-;1	163.178	14	56.1523
I3LKZ4	Uncharacterized protein OS=Sus scrofa GN=HNRNPR PE=4 SV=1 - [I3LKZ4_PIG]	6	125	1.05912e+07	1.39881	1;1;2;-;-;1;3;1;1;2;3;2	110.59	17	10.7351	1;1;2;-;-;1;2;1;1;2;3;2	292.218	16	12.1339	6	81	4.42247e+06	33.306	1;1;1;1;-;1;1;1;1;2;1;2	131.765	13	22.5876	1;1;1;1;-;1;1;1;1;2;1;1	178.165	12	55.8936
F1S8L9	Uncharacterized protein OS=Sus scrofa GN=HNRNPU PE=4 SV=2 - [F1S8L9_PIG]	15	125	2.31964e+07	1.00773	6;10;7;5;6;5;5;8;3;3;3;2	102.426	63	1.72565	5;11;7;5;6;5;3;6;3;3;3;3	220.443	60	2.73338	10	61	4.82208e+06	24.369	1;1;2;4;1;3;4;3;2;1;-;2	161.906	24	30.8316	1;1;2;3;1;3;4;3;2;-;-;2	154.816	22	55.2005
F1SUS2	Uncharacterized protein (Fragment) OS=Sus scrofa GN=NECAP2 PE=4 SV=2 - [F1SUS2_PIG]	5	38	5.58352e+06	1.14482	1;2;2;2;1;2;1;-;2;2;3;2	104.98	20	1.24189	1;3;3;2;1;2;4;1;2;2;3;2	84.9878	26	2.38671	5	36	2.3169e+06	22.8883	2;2;2;1;-;-;2;2;2;-;1;1	191.03	15	22.9975	2;2;2;1;-;-;3;2;2;-;1;1	189.837	16	45.8857
Q007T2	Cell division control protein 42 homolog OS=Sus scrofa GN=CDC42 PE=2 SV=2 - [CDC42_PIG]	4	64	9.24138e+06	2.55377	2;2;3;3;1;3;2;3;2;2;2;1	143.707	26	0.668119	2;2;3;3;1;3;2;3;1;3;2;1	111.897	26	3.22189	3	43	3.8789e+06	29.9484	-;1;1;2;2;4;1;-;-;2;3;3	135.553	19	12.2164	-;1;1;2;2;4;1;-;-;1;3;3	270.393	18	42.1648
F1SB60	Superoxide dismutase [Mn], mitochondrial OS=Sus scrofa GN=SOD2 PE=4 SV=1 - [F1SB60_PIG]	10	237	9.69816e+07	3.12815	7;7;6;10;7;8;9;8;9;8;8;7	97.3703	94	1.17056	7;7;7;10;7;8;9;8;9;8;8;7	64.1242	95	4.29871	2	239	9.24088e+07	33.3484	3;4;3;2;-;3;3;4;3;2;2;3	110.73	32	6.28691	3;4;3;2;-;3;3;4;3;2;2;3	272.179	32	39.6353
F1SII4	Uncharacterized protein OS=Sus scrofa GN=GARS PE=4 SV=1 - [F1SII4_PIG]	16	71	4.6412e+06	1.06842	3;6;5;5;4;4;2;3;3;1;3;2	107.38	41	0.734589	4;8;6;5;4;4;2;3;3;1;2;2	151.905	44	1.80301	15	37	1.36688e+06	22.1257	3;2;1;3;1;-;1;-;1;1;1;1	185.771	15	15.5218	2;2;1;3;1;-;1;-;1;-;1;1	197.076	13	37.6475
F1ST02	Proteasome subunit beta type OS=Sus scrofa GN=PSMB4 PE=3 SV=1 - [F1ST02_PIG]	7	77	9.88121e+06	2.71854	2;2;3;2;1;3;4;5;5;3;4;6	208.262	40	1.06435	3;2;3;1;1;3;5;5;5;3;4;6	139.046	41	3.78289	7	32	2.03277e+06	24.7976	2;2;1;-;1;-;2;1;1;1;1;2	166.283	14	9.95753	1;2;1;-;1;-;2;1;1;1;1;2	227.114	13	34.7552
I3LKI1	Uncharacterized protein OS=Sus scrofa GN=SRGN PE=4 SV=1 - [I3LKI1_PIG]	3	44	2.02284e+07	1.98924	2;2;2;1;1;1;1;2;2;2;2;2	96.9843	20	0.982771	2;2;2;1;1;1;1;2;2;2;2;2	42.1691	20	2.97201	3	52	1.65797e+07	31.4473	2;2;2;2;1;2;2;3;3;2;1;2	131.429	24	3.14017	2;2;2;-;-;-;2;3;3;2;1;2	76.9759	19	34.5875
F1S567	Uncharacterized protein OS=Sus scrofa GN=VCAM1 PE=4 SV=1 - [F1S567_PIG]	1	20	4.00744e+06	100	-;-;-;-;-;-;-;-;-;1;-;-		1	100	-;-;-;-;-;-;-;-;-;1;-;-		1	200	7	43	1.61276e+06	21.8186	3;1;1;-;-;1;1;2;3;-;-;-	200.345	12	15.1947	4;1;1;-;-;1;1;2;3;-;-;-	246.138	13	37.0133
A2SW51	Monocyte differentiation antigen CD14 OS=Sus scrofa GN=CD14 PE=2 SV=1 - [A2SW51_PIG]							0				0	0	9	59	6.10975e+06	95.5116	1;-;-;2;2;2;-;1;1;-;2;1	12.4333	12	58.703	1;-;-;2;2;2;-;1;1;-;2;1	69.2467	12	154.215
F1RJY9	Uncharacterized protein OS=Sus scrofa GN=CD48 PE=4 SV=1 - [F1RJY9_PIG]	3	58	4.79588e+06	0.951535	1;2;2;2;2;2;1;1;2;2;2;3	66.3405	22	1.18703	1;2;2;2;2;2;1;1;2;2;2;3	21.7426	22	2.13857	2	35	4.6851e+06	67.1642	1;2;2;-;-;-;1;1;2;2;1;1	84.678	13	38.5772	1;2;2;-;-;-;1;1;2;2;1;1	93.0489	13	105.741
P14287	Osteopontin OS=Sus scrofa GN=SPP1 PE=1 SV=1 - [OSTP_PIG]	2	139	2.07279e+07	1.70152	1;1;-;1;1;2;2;1;2;1;1;2	34.825	15	1.2409	1;1;-;1;1;2;2;1;2;1;1;2	25.2143	15	2.94242	3	194	3.08394e+07	19.2411	2;1;1;1;1;1;1;1;2;-;1;-	150.286	12	11.9757	2;1;1;1;-;1;1;1;2;-;-;-	66.2936	10	31.2168
Both datasets (MoDC AND MoMΦ)
P22952	Alveolar macrophage chemotactic factor 2 OS=Sus scrofa PE=1 SV=2 - [AMC2_PIG]	2	44	4.63276e+07	100	-;-;-;1;3;3;-;-;-;3;2;3	0	15	100	-;-;-;1;3;2;-;-;-;3;2;3	0	14	200	3	95	2.417e+07	89.2226	4;3;2;1;1;2;3;3;3;2;3;2	29.3597	29	68.9985	4;3;2;1;-;2;3;3;3;2;3;2	64.8054	28	158.221
G8EGP8	Interleukin 8 OS=Sus scrofa PE=4 SV=1 - [G8EGP8_PIG]	3	52	6.56979e+07	54.5851	1;-;-;4;4;4;1;1;-;2;2;2	58.6345	21	28.2148	-;-;-;4;4;4;1;1;-;2;2;2	157.06	20	82.7999	3	88	6.20037e+07	100	4;4;3;1;2;1;1;2;2;3;3;2	0	28	61.383	4;4;3;1;2;1;1;2;2;3;3;2	72.7767	28	161.383
F1RIP6	Uncharacterized protein OS=Sus scrofa GN=NUCB1 PE=4 SV=2 - [F1RIP6_PIG]	12	62	6.74519e+06	18.3918	3;4;2;3;3;2;7;6;2;2;3;3	208.378	40	26.3206	3;4;2;3;3;2;8;6;2;2;3;3	169.266	41	44.7123	12	51	2.88985e+06	15.7966	2;3;-;1;-;-;1;2;1;1;2;2	203.187	15	22.9485	2;3;-;1;-;-;-;2;1;1;2;1	167.827	13	38.7451
F1S192	Uncharacterized protein OS=Sus scrofa GN=PFDN2 PE=4 SV=1 - [F1S192_PIG]	5	26	6.95856e+06	22.0449	1;1;2;1;1;-;-;1;2;1;2;1	187.395	13	21.7687	1;2;2;1;1;-;-;1;2;1;2;1	190.075	14	43.8136	3	30	3.10537e+06	17.6161	2;2;1;1;-;1;2;1;2;-;2;1	176.769	15	23.3085	2;2;1;1;-;1;2;2;2;-;1;1	175.009	15	40.9247
I3LVG4	GrpE protein homolog OS=Sus scrofa GN=LOC100622145 PE=3 SV=1 - [I3LVG4_PIG]	7	55	5.45957e+06	14.0012	2;2;4;1;2;-;3;2;4;3;2;2	208.854	27	14.0993	2;2;4;1;2;-;3;2;4;3;2;2	206.188	27	28.1005	5	33	1.07161e+06	20.21	3;3;2;2;-;3;1;2;2;2;2;2	196.578	24	10.9399	3;3;2;2;-;2;1;2;2;2;2;2	219.228	23	31.1499
F1SN58	Uncharacterized protein OS=Sus scrofa GN=SQRDL PE=4 SV=2 - [F1SN58_PIG]	13	53	6.98688e+06	10.5707	1;2;-;1;1;2;4;2;3;3;2;-	297.314	21	12.4518	2;2;-;1;1;1;4;3;3;3;2;-	249.049	22	23.0225	9	54	2.98036e+06	21.4646	1;1;2;-;1;1;4;2;1;1;1;1	181.699	16	20.8112	2;1;2;-;-;1;3;3;1;1;1;1	200.557	16	42.2758
Q08353	NF-kappa-B inhibitor alpha OS=Sus scrofa GN=NFKBIA PE=1 SV=2 - [Q08353_PIG]	2	4	6.38345e+06	11.4176	1;1;2;1;1;-;-;1;2;1;2;1	187.395	13	10.5015	2;1;1;1;-;1;1;1;1;1;1;1	299.454	12	21.919	2	4	6.38345e+06	31.7403	1;3;2;1;1;-;3;1;1;1;-;1	148.65	15	6.00319	2;2;1;2;-;1;2;1;1;-;1;1	165.036	14	37.7435
